# Supplementary material for: ESCC ATLAS: A population wide compendium of biomarkers for Esophageal Squamous Cell Carcinoma
Source: Sci Rep. 2018 Aug 24;8:12715. doi: 10.1038/s41598-018-30579-3 (PMC6109081; doi:10.1038/s41598-018-30579-3)
Supplement: Supplementary file 2 — Dataset 2 [file 41598_2018_30579_MOESM2_ESM.xlsx]

## Sheet: Transcriptomics
EsccId	GeneId	GeneSymbolUsedByAuthor	Regulation	FoldChange	Pvalue	BiologicalMaterial	SampleSize	AnalysisDesign	ExperimentalMethod	Population	GMapId	PMID
ESCC_1	4312	MMP1	Upregulated	31.61	0.001	Tissue	20 ESCC cases		4 * 44K whole genome microarray G4112F (Agilent)	South Indian	GMap1	18981721
ESCC_1	4312	MMP1	Upregulated	17.23		Tissue	12 ESCC cases	Tumor vs normal basal and normal differentiated squamous epithelium	GeneChip Human Genome U133A 2.0 microarray (Affymetrix)	Chinese	GMap16	22280838
ESCC_1	4312	MMP1	Upregulated	17.43		Tissue	12 ESCC cases	Tumor vs normal basal squamous epithelium	GeneChip Human Genome U133A 2.0 microarray (Affymetrix)	Chinese	GMap16	22280838
ESCC_1	4312	MMP1	Upregulated	21.07		Tissue	12 ESCC cases	Tumor vs normal differentiated squamous epithelium	GeneChip Human Genome U133A 2.0 microarray (Affymetrix)	Chinese	GMap16	22280838
ESCC_1	4312	MMP1	Upregulated	21.74	8.61e-22	Tissue	53 ESCC cases		GeneChip Human Genome U133A, 133B set microarray (Affymetrix)	Chinese	GMap2	21385931
ESCC_1	4312	MMP1	Upregulated	1.5	1e-06	Tissue	15 ESCC cases	Tumor vs Adjacent normal matched tissue	GeneChip Human Genome Microarray (Affymetrix)			19082484
ESCC_2	6696	SPP1	Upregulated	29.54	0.001	Tissue	20 ESCC cases		4 * 44K whole genome microarray G4112F (Agilent)	South Indian	GMap1	18981721
ESCC_2	6696	SPP1	Upregulated	10.04	0.05	Tissue	16 ESCC cases		Human 1A Oligo microarray (Agilent)	Japanese	GMap3	17088971
ESCC_2	6696	SPP1	Upregulated	16.24		Tissue	12 ESCC cases	Tumor vs normal basal and normal differentiated squamous epithelium	GeneChip Human Genome U133A 2.0 microarray (Affymetrix)	Chinese	GMap16	22280838
ESCC_2	6696	SPP1	Upregulated	17.72		Tissue	12 ESCC cases	Tumor vs normal basal squamous epithelium	GeneChip Human Genome U133A 2.0 microarray (Affymetrix)	Chinese	GMap16	22280838
ESCC_2	6696	SPP1	Upregulated	13.71		Tissue	12 ESCC cases	Tumor vs normal differentiated squamous epithelium	GeneChip Human Genome U133A 2.0 microarray (Affymetrix)	Chinese	GMap16	22280838
ESCC_2	6696	SPP1	Upregulated	9.11	5.56e-21	Tissue	53 ESCC cases		GeneChip Human Genome U133A, 133B set microarray (Affymetrix)	Chinese	GMap2	21385931
ESCC_2	6696	SPP1	Upregulated	1.5	1e-06	Tissue	15 ESCC cases	Tumor vs Adjacent normal matched tissue	GeneChip Human Genome Microarray (Affymetrix)			19082484
ESCC_2	6696	OPN	Upregulated	8.8	0.001	Tissue	58 of 58 (100%) tumor specimens and 57 of 58 (98.3%) nonmalignant esophageal specimens	Tumor vs matched normal tissue	Human 1A version 2 oligo microarray (Agilent ),Validation: QRT-PCR			18629582
ESCC_2	6696	Osteopontin	Upregulated	7.9	0.042	Tissue	23 primary ESCC tumors & 8 normal easophageal epithelia	Tumor vs normal tissue	Human Cancer cDNA Microarray version 2.0 (Takara Bio)	Japanese	GMap4	16489088
ESCC_3	4321	MMP12	Upregulated	19.81	0.001	Tissue	20 ESCC cases		4 * 44K whole genome microarray G4112F (Agilent)	South Indian	GMap1	18981721
ESCC_3	4321	MMP12	Upregulated	4.73	5.35e-15	Tissue	53 ESCC cases		GeneChip Human Genome U133A, 133B set microarray (Affymetrix)	Chinese	GMap2	21385931
ESCC_4	1300	COL10A1	Upregulated	19.46	0.001	Tissue	20 ESCC cases		4 * 44K whole genome microarray G4112F (Agilent)	South Indian	GMap1	18981721
ESCC_4	1300	COL10A1	Upregulated	2.36	5.23e-13	Tissue	53 ESCC cases		GeneChip Human Genome U133A, 133B set microarray (Affymetrix)	Chinese	GMap2	21385931
ESCC_4	1300	COL10A1	Upregulated	2.28	1.14e-09	Tissue	53 ESCC cases		GeneChip Human Genome U133A, 133B set microarray (Affymetrix)	Chinese	GMap2	21385931
ESCC_4	1300	COL10A1	Upregulated	3.8		Tissue	6 pairs of primary ESCC and adjcent non-tumorous esophageal tissue	Primary tumor vs adjcent non-tumorous tissue	GeneChip Human Genome U133 Plus 2.0 microarray (Affymetrix)	Chinese	GMap5	19509166
ESCC_5	115908	CTHRC1	Upregulated	16.87	0.001	Tissue	20 ESCC cases		4 * 44K whole genome microarray G4112F (Agilent)	South Indian	GMap1	18981721
ESCC_5	115908	CTHRC1	Upregulated	12.09	0.00503	Tissue	4 early ESCC cases		GeneChip Human Genome U133 Plus 2.0 Array ( Affymetrix), Validation: RT-PCR			19737650
ESCC_5	115908	CTHRC1	Upregulated	14.71	8.63e-26	Tissue	53 ESCC cases		GeneChip Human Genome U133A, 133B set microarray (Affymetrix)	Chinese	GMap2	21385931
ESCC_6	3624	INHBA	Upregulated	14.6	0.001	Tissue	20 ESCC cases		4 * 44K whole genome microarray G4112F (Agilent)	South Indian	GMap1	18981721
ESCC_6	3624	INHBA	Upregulated	12.85		Tissue	12 ESCC cases	Tumor vs normal basal and normal differentiated squamous epithelium	GeneChip Human Genome U133A 2.0 microarray (Affymetrix)	Chinese	GMap16	22280838
ESCC_6	3624	INHBA	Upregulated	13.67		Tissue	12 ESCC cases	Tumor vs normal basal squamous epithelium	GeneChip Human Genome U133A 2.0 microarray (Affymetrix)	Chinese	GMap16	22280838
ESCC_6	3624	INHBA	Upregulated	3.74	1.09e-11	Tissue	53 ESCC cases		GeneChip Human Genome U133A, 133B set microarray (Affymetrix)	Chinese	GMap2	21385931
ESCC_6	3624	INHBA	Upregulated	2.4		Tissue	6 pairs of primary ESCC and adjcent non-tumorous esophageal tissue	Primary tumor vs adjcent non-tumorous tissue	GeneChip Human Genome U133 Plus 2.0 microarray (Affymetrix)	Chinese	GMap5	19509166
ESCC_6	3624	INHBA	Upregulated	1.5	1e-06	Tissue	15 ESCC cases	Tumor vs Adjacent normal matched tissue	GeneChip Human Genome Microarray (Affymetrix)			19082484
ESCC_3	4321	MMP12	Upregulated	13.89	0.001	Tissue	20 ESCC cases		4 * 44K whole genome microarray G4112F (Agilent)	South Indian	GMap1	18981721
ESCC_7	4314	MMP3	Upregulated	13.57	0.001	Tissue	20 ESCC cases		4 * 44K whole genome microarray G4112F (Agilent)	South Indian	GMap1	18981721
ESCC_7	4314	MMP3	Upregulated	2.36	9.68e-09	Tissue	53 ESCC cases		GeneChip Human Genome U133A, 133B set microarray (Affymetrix)	Chinese	GMap2	21385931
ESCC_7	4314	MMP3	Upregulated	1.5	1e-06	Tissue	15 ESCC cases	Tumor vs Adjacent normal matched tissue	GeneChip Human Genome Microarray (Affymetrix)			19082484
ESCC_8	4320	MMP11	Upregulated	11.98	0.001	Tissue	20 ESCC cases		4 * 44K whole genome microarray G4112F (Agilent)	South Indian	GMap1	18981721
ESCC_8	4320	MMP11	Downregulated	2		Tissue		Normal vs basel cell hyperplasia	Atlas Human Cancer cDNA Expression Array (Clontech)	Chinese	GMap17	12508342
ESCC_8	4320	MMP11	Upregulated	3.06	2.01e-15	Tissue	53 ESCC cases		GeneChip Human Genome U133A, 133B set microarray (Affymetrix)	Chinese	GMap2	21385931
ESCC_8	4320	MMP11	Upregulated	1.5	1e-06	Tissue	15 ESCC cases	Tumor vs Adjacent normal matched tissue	GeneChip Human Genome Microarray (Affymetrix)			19082484
ESCC_9	10631	POSTN	Upregulated	11.38	0.001	Tissue	20 ESCC cases		4 * 44K whole genome microarray G4112F (Agilent)	South Indian	GMap1	18981721
ESCC_9	10631	POSTN	Upregulated	12.9		Tissue	12 ESCC cases	Tumor vs normal basal and normal differentiated squamous epithelium	GeneChip Human Genome U133A 2.0 microarray (Affymetrix)	Chinese	GMap16	22280838
ESCC_9	10631	POSTN	Upregulated	10.79		Tissue	12 ESCC cases	Tumor vs normal basal squamous epithelium	GeneChip Human Genome U133A 2.0 microarray (Affymetrix)	Chinese	GMap16	22280838
ESCC_9	10631	POSTN	Upregulated	15.14		Tissue	12 ESCC cases	Tumor vs normal differentiated squamous epithelium	GeneChip Human Genome U133A 2.0 microarray (Affymetrix)	Chinese	GMap16	22280838
ESCC_9	10631	OSF-2	Upregulated	1.5	1e-06	Tissue	15 ESCC cases	Tumor vs Adjacent normal matched tissue	GeneChip Human Genome Microarray (Affymetrix)			19082484
ESCC_9	10631	POSTN	Upregulated	8.37	2.01e-18	Tissue	53 ESCC cases		GeneChip Human Genome U133A, 133B set microarray (Affymetrix)	Chinese	GMap2	21385931
ESCC_10	1301	COL11A1	Upregulated	11.05	0.001	Tissue	20 ESCC cases		4 * 44K whole genome microarray G4112F (Agilent)	South Indian	GMap1	18981721
ESCC_10	1301	COL11A1	Upregulated	12.77		Tissue	12 ESCC cases	Tumor vs normal basal and normal differentiated squamous epithelium	GeneChip Human Genome U133A 2.0 microarray (Affymetrix)	Chinese	GMap16	22280838
ESCC_10	1301	COL11A1	Upregulated	13.56		Tissue	12 ESCC cases	Tumor vs normal basal squamous epithelium	GeneChip Human Genome U133A 2.0 microarray (Affymetrix)	Chinese	GMap16	22280838
ESCC_10	1301	COL11A1	Upregulated	5.3	3.4e-16	Tissue	53 ESCC cases		GeneChip Human Genome U133A, 133B set microarray (Affymetrix)	Chinese	GMap2	21385931
ESCC_10	1301	COL11A1	Upregulated	2.56	2.35e-13	Tissue	53 ESCC cases		GeneChip Human Genome U133A, 133B set microarray (Affymetrix)	Chinese	GMap2	21385931
ESCC_10	1301	COL11A1	Upregulated	2.1		Tissue	6 pairs of primary ESCC and adjcent non-tumorous esophageal tissue	Primary tumor vs adjcent non-tumorous tissue	GeneChip Human Genome U133 Plus 2.0 microarray (Affymetrix)	Chinese	GMap5	19509166
ESCC_11	3576	IL8	Upregulated	10.39	0.001	Tissue	20 ESCC cases		4 * 44K whole genome microarray G4112F (Agilent)	South Indian	GMap1	18981721
ESCC_11	3576	IL-8	Upregulated	15.26		Cell line: HKESC-1	2 human ESCC cell lines		Atlas Human cDNA Expression Array(Clontech) microarray,Validation: Semiquantitative RT-PCR	Chinese	GMap6	11489794
ESCC_11	3576	IL-8	Upregulated	13.5		Cell line: HKESC-2	2 human ESCC cell lines		Atlas Human cDNA Expression Array(Clontech) microarray,Validation: Semiquantitative RT-PCR	Chinese	GMap6	11489794
ESCC_11	3576	IL8	Upregulated	3.41	1.89e-12	Tissue	53 ESCC cases		GeneChip Human Genome U133A, 133B set microarray (Affymetrix)	Chinese	GMap2	21385931
ESCC_11	3576	IL8	Upregulated	2.04	4.58e-07	Tissue	53 ESCC cases		GeneChip Human Genome U133A, 133B set microarray (Affymetrix)	Chinese	GMap2	21385931
ESCC_11	3576	IL8	Upregulated	3.8		Tissue	6 pairs of primary ESCC and adjcent non-tumorous esophageal tissue	Primary tumor vs adjcent non-tumorous tissue	GeneChip Human Genome U133 Plus 2.0 microarray (Affymetrix)	Chinese	GMap5	19509166
ESCC_11	3576	IL8	Upregulated	2.7		Tissue	6 pairs of primary ESCC and adjcent non-tumorous esophageal tissue	Primary tumor vs adjcent non-tumorous tissue	GeneChip Human Genome U133 Plus 2.0 microarray (Affymetrix)	Chinese	GMap5	19509166
ESCC_12	5328	PLAU	Upregulated	10.17	0.001	Tissue	20 ESCC cases		4 * 44K whole genome microarray G4112F (Agilent)	South Indian	GMap1	18981721
ESCC_12	5328	PLAU	Upregulated	3.98	2.21e-20	Tissue	53 ESCC cases		GeneChip Human Genome U133A, 133B set microarray (Affymetrix)	Chinese	GMap2	21385931
ESCC_12	5328	PLAU	Upregulated	3.02	5.52e-18	Tissue	53 ESCC cases		GeneChip Human Genome U133A, 133B set microarray (Affymetrix)	Chinese	GMap2	21385931
ESCC_12	5328	PLAU	Upregulated	1.5	1e-06	Tissue	15 ESCC cases	Tumor vs Adjacent normal matched tissue	GeneChip Human Genome Microarray (Affymetrix)			19082484
ESCC_13	2919	CXCL1	Upregulated	10.01	0.001	Tissue	20 ESCC cases		4 * 44K whole genome microarray G4112F (Agilent)	South Indian	GMap1	18981721
ESCC_13	2919	CXCL1	Upregulated	2.26	2.45e-07	Tissue	53 ESCC cases		GeneChip Human Genome U133A, 133B set microarray (Affymetrix)	Chinese	GMap2	21385931
ESCC_13	2919	CXCL1	Upregulated	4	0.0398	Tissue	26 ESCC & 39 normal samples	Tumor vs normal tissue	cDNA microarray(Agilent)	American	GMap7	17236199
ESCC_14	4319	MMP10	Upregulated	9.81	0.001	Tissue	20 ESCC cases		4 * 44K whole genome microarray G4112F (Agilent)	South Indian	GMap1	18981721
ESCC_14	4319	MMP10	Upregulated	4.57	8.83e-10	Tissue	53 ESCC cases		GeneChip Human Genome U133A, 133B set microarray (Affymetrix)	Chinese	GMap2	21385931
ESCC_14	4319	MMP10	Upregulated	1.5	1e-06	Tissue	15 ESCC cases	Tumor vs Adjacent normal matched tissue	GeneChip Human Genome Microarray (Affymetrix)			19082484
ESCC_15	1281	COL3A1	Upregulated	9.57	0.001	Tissue	20 ESCC cases		4 * 44K whole genome microarray G4112F (Agilent)	South Indian	GMap1	18981721
ESCC_15	1281	COL3A1	Upregulated	2.91	0.0001	Tissue	19 ESCC cases		ROSP 8K Human Array (NCI)	Chinese	GMap2	12873975
ESCC_15	1281	COL3A1	Upregulated	4.48	1.16e-19	Tissue	53 ESCC cases		GeneChip Human Genome U133A, 133B set microarray (Affymetrix)	Chinese	GMap2	21385931
ESCC_15	1281	COL3A1	Upregulated	4.26	4.64e-18	Tissue	53 ESCC cases		GeneChip Human Genome U133A, 133B set microarray (Affymetrix)	Chinese	GMap2	21385931
ESCC_15	1281	COL3A1	Upregulated	4.5	1.18e-17	Tissue	53 ESCC cases		GeneChip Human Genome U133A, 133B set microarray (Affymetrix)	Chinese	GMap2	21385931
ESCC_15	1281	COL3A1	Upregulated	2.52	3.03e-14	Tissue	53 ESCC cases		GeneChip Human Genome U133A, 133B set microarray (Affymetrix)	Chinese	GMap2	21385931
ESCC_16	6678	SPARC	Upregulated	9.05	0.001	Tissue	20 ESCC cases		4 * 44K whole genome microarray G4112F (Agilent)	South Indian	GMap1	18981721
ESCC_16	6678	SPARC	Upregulated	2.08	0.0001	Tissue	19 ESCC cases		ROSP 8K Human Array (NCI)	Chinese	GMap2	12873975
ESCC_16	6678	Secreted protein, acidic, cysteine-rich	Upregulated	3.56		Tissue	5 ESCC cases		cDNA microarray (BioRobotics)			14647409
ESCC_16	6678	SPARC	Upregulated	3.45	7.78e-17	Tissue	53 ESCC cases		GeneChip Human Genome U133A, 133B set microarray (Affymetrix)	Chinese	GMap2	21385931
ESCC_16	6678	SPARC	Upregulated		0.001	Tissue	116 ESCC cases	Tumor vs adjacent normal matched tissue	Tissue microarray (Beecher Instruments)	Chinese	GMap8	21192846
ESCC_17	341	APOC1	Upregulated	7.87	0.001	Tissue	20 ESCC cases		4 * 44K whole genome microarray G4112F (Agilent)	South Indian	GMap1	18981721
ESCC_17	341	APOC1	Upregulated	6.11	0.0088	Tissue	4 early ESCC cases		GeneChip Human Genome U133 Plus 2.0 Array ( Affymetrix), Validation: RT-PCR			19737650
ESCC_17	341	APOC1	Downregulated	3		Tissue	5 ESCC tissues	Tumor vs adjacent normal matched tissue	GeneChip Human Genome U95Av2 Array (Affymetrix)		GMap9	12498717
ESCC_18	266740	MAGEA2B	Upregulated	7.62	0.001	Tissue	20 ESCC cases		4 * 44K whole genome microarray G4112F (Agilent)	South Indian	GMap1	18981721
ESCC_19	10381	TUBB3	Upregulated	7.29	0.001	Tissue	20 ESCC cases		4 * 44K whole genome microarray G4112F (Agilent)	South Indian	GMap1	18981721
ESCC_20	3553	IL1B	Upregulated	7.12	0.001	Tissue	20 ESCC cases		4 * 44K whole genome microarray G4112F (Agilent)	South Indian	GMap1	18981721
ESCC_20	3553	IL1B	Upregulated	3.3		Tissue	6 pairs of primary ESCC and adjcent non-tumorous esophageal tissue	Primary tumor vs adjcent non-tumorous tissue	GeneChip Human Genome U133 Plus 2.0 microarray (Affymetrix)	Chinese	GMap5	19509166
ESCC_21	1277	COL1A1	Upregulated	7.1	0.001	Tissue	20 ESCC cases		4 * 44K whole genome microarray G4112F (Agilent)	South Indian	GMap1	18981721
ESCC_21	1277	COL1A1	Upregulated	3.78	0.05	Tissue	16 ESCC cases		Human 1A Oligo microarray (Agilent)	Japanese	GMap3	17088971
ESCC_21	1277	COL1A1	Upregulated	6.65	0.0089	Tissue	4 early ESCC cases		GeneChip Human Genome U133 Plus 2.0 Array ( Affymetrix), Validation: RT-PCR			19737650
ESCC_21	1277	COL1A1	Upregulated	7.94	3.07e-25	Tissue	53 ESCC cases		GeneChip Human Genome U133A, 133B set microarray (Affymetrix)	Chinese	GMap2	21385931
ESCC_21	1277	COL1A1	Upregulated	8.29	4.06e-22	Tissue	53 ESCC cases		GeneChip Human Genome U133A, 133B set microarray (Affymetrix)	Chinese	GMap2	21385931
ESCC_21	1277	COL1A1	Upregulated	2.44	9.35e-13	Tissue	53 ESCC cases		GeneChip Human Genome U133A, 133B set microarray (Affymetrix)	Chinese	GMap2	21385931
ESCC_21	1277	COL1A1	Upregulated	1.5	1e-06	Tissue	15 ESCC cases	Tumor vs Adjacent normal matched tissue	GeneChip Human Genome Microarray (Affymetrix)			19082484
ESCC_22	6424	SFRP4	Upregulated	6.91	0.001	Tissue	20 ESCC cases		4 * 44K whole genome microarray G4112F (Agilent)	South Indian	GMap1	18981721
ESCC_22	6424	SFRP4	Upregulated	2.3	1.24e-09	Tissue	53 ESCC cases		GeneChip Human Genome U133A, 133B set microarray (Affymetrix)	Chinese	GMap2	21385931
ESCC_23	84627	ZNF469	Upregulated	6.79	0.001	Tissue	20 ESCC cases		4 * 44K whole genome microarray G4112F (Agilent)	South Indian	GMap1	18981721
ESCC_24	4060	LUM	Upregulated	6.59	0.001	Tissue	20 ESCC cases		4 * 44K whole genome microarray G4112F (Agilent)	South Indian	GMap1	18981721
ESCC_24	4060	LUM	Upregulated	2.62	1.29e-11	Tissue	53 ESCC cases		GeneChip Human Genome U133A, 133B set microarray (Affymetrix)	Chinese	GMap2	21385931
ESCC_25	1290	COL5A2	Upregulated	6.56	0.001	Tissue	20 ESCC cases		4 * 44K whole genome microarray G4112F (Agilent)	South Indian	GMap1	18981721
ESCC_25	1290	COL5A2	Upregulated	5.04	0.00424	Tissue	4 early ESCC cases		GeneChip Human Genome U133 Plus 2.0 Array ( Affymetrix), Validation: RT-PCR			19737650
ESCC_25	1290	COL5A2	Upregulated	4.25	1.34e-16	Tissue	53 ESCC cases		GeneChip Human Genome U133A, 133B set microarray (Affymetrix)	Chinese	GMap2	21385931
ESCC_25	1290	COL5A2	Upregulated	4.26	3.25e-16	Tissue	53 ESCC cases		GeneChip Human Genome U133A, 133B set microarray (Affymetrix)	Chinese	GMap2	21385931
ESCC_26	2191	FAP	Upregulated	6.47	0.001	Tissue	20 ESCC cases		4 * 44K whole genome microarray G4112F (Agilent)	South Indian	GMap1	18981721
ESCC_26	2191	FAP	Upregulated	2.37	2.01e-14	Tissue	53 ESCC cases		GeneChip Human Genome U133A, 133B set microarray (Affymetrix)	Chinese	GMap2	21385931
ESCC_26	2191	FAP	Upregulated	1.5	1e-06	Tissue	15 ESCC cases	Tumor vs Adjacent normal matched tissue	GeneChip Human Genome Microarray (Affymetrix)			19082484
ESCC_27	51330	TNFRSF12A	Upregulated	6.39	0.001	Tissue	20 ESCC cases		4 * 44K whole genome microarray G4112F (Agilent)	South Indian	GMap1	18981721
ESCC_28	1009	CDH11	Upregulated	6.25	0.001	Tissue	20 ESCC cases		4 * 44K whole genome microarray G4112F (Agilent)	South Indian	GMap1	18981721
ESCC_28	1009	CDH11	Upregulated	5.17	1.33e-18	Tissue	53 ESCC cases		GeneChip Human Genome U133A, 133B set microarray (Affymetrix)	Chinese	GMap2	21385931
ESCC_29	1462	CSPG2	Upregulated	6.22	0.001	Tissue	20 ESCC cases		4 * 44K whole genome microarray G4112F (Agilent)	South Indian	GMap1	18981721
ESCC_29	1462	CSPG2	Upregulated	4.61	1.3e-17	Tissue	53 ESCC cases		GeneChip Human Genome U133A, 133B set microarray (Affymetrix)	Chinese	GMap2	21385931
ESCC_29	1462	CSPG2	Upregulated	4.23	1.5e-16	Tissue	53 ESCC cases		GeneChip Human Genome U133A, 133B set microarray (Affymetrix)	Chinese	GMap2	21385931
ESCC_29	1462	CSPG2	Upregulated	2.56	1.73e-16	Tissue	53 ESCC cases		GeneChip Human Genome U133A, 133B set microarray (Affymetrix)	Chinese	GMap2	21385931
ESCC_29	1462	CSPG2	Upregulated	3.36	4.01e-15	Tissue	53 ESCC cases		GeneChip Human Genome U133A, 133B set microarray (Affymetrix)	Chinese	GMap2	21385931
ESCC_29	1462	CSPG2	Upregulated	2.9	4.89e-13	Tissue	53 ESCC cases		GeneChip Human Genome U133A, 133B set microarray (Affymetrix)	Chinese	GMap2	21385931
ESCC_30	84624	FNDC1	Upregulated	6.21	0.001	Tissue	20 ESCC cases		4 * 44K whole genome microarray G4112F (Agilent)	South Indian	GMap1	18981721
ESCC_30	84624	FNDC1	Upregulated	2.23	8.51e-12	Tissue	53 ESCC cases		GeneChip Human Genome U133A, 133B set microarray (Affymetrix)	Chinese	GMap2	21385931
ESCC_30	84624	FNDC1	Upregulated	2.6		Tissue	6 pairs of primary ESCC and adjcent non-tumorous esophageal tissue	Primary tumor vs adjcent non-tumorous tissue	GeneChip Human Genome U133 Plus 2.0 microarray (Affymetrix)	Chinese	GMap5	19509166
ESCC_31	10630	PDPN	Upregulated	6.17	0.001	Tissue	20 ESCC cases		4 * 44K whole genome microarray G4112F (Agilent)	South Indian	GMap1	18981721
ESCC_32	1278	COL1A2	Upregulated	6.16	0.001	Tissue	20 ESCC cases		4 * 44K whole genome microarray G4112F (Agilent)	South Indian	GMap1	18981721
ESCC_32	1278	COL1A2	Upregulated	2.01	0.0001	Tissue	19 ESCC cases		ROSP 8K Human Array (NCI)	Chinese	GMap2	12873975
ESCC_32	1278	COL1A2	Upregulated	6.41	0.00178	Tissue	4 early ESCC cases		GeneChip Human Genome U133 Plus 2.0 Array ( Affymetrix), Validation: RT-PCR			19737650
ESCC_32	1278	COL1A2	Upregulated	6.49	6.15e-21	Tissue	53 ESCC cases		GeneChip Human Genome U133A, 133B set microarray (Affymetrix)	Chinese	GMap2	21385931
ESCC_32	1278	COL1A2	Upregulated	3.19	2.72e-15	Tissue	53 ESCC cases		GeneChip Human Genome U133A, 133B set microarray (Affymetrix)	Chinese	GMap2	21385931
ESCC_32	1278	COL1A2	Upregulated	2.23	1.57e-11	Tissue	53 ESCC cases		GeneChip Human Genome U133A, 133B set microarray (Affymetrix)	Chinese	GMap2	21385931
ESCC_32	1278	COL1A2	Upregulated	1.5	1e-06	Tissue	15 ESCC cases	Tumor vs Adjacent normal matched tissue	GeneChip Human Genome Microarray (Affymetrix)			19082484
ESCC_33	4017	LOXL2	Upregulated	6.13	0.001	Tissue	20 ESCC cases		4 * 44K whole genome microarray G4112F (Agilent)	South Indian	GMap1	18981721
ESCC_33	4017	LOXL2	Upregulated	2.49	9.48e-14	Tissue	53 ESCC cases		GeneChip Human Genome U133A, 133B set microarray (Affymetrix)	Chinese	GMap2	21385931
ESCC_33	4017	LOXL2	Upregulated	1.5	1e-06	Tissue	15 ESCC cases	Tumor vs Adjacent normal matched tissue	GeneChip Human Genome Microarray (Affymetrix)			19082484
ESCC_34	4318	MMP9	Upregulated	6.09	0.001	Tissue	20 ESCC cases		4 * 44K whole genome microarray G4112F (Agilent)	South Indian	GMap1	18981721
ESCC_34	4318	MMP9	Upregulated	2.77	4.01e-12	Tissue	53 ESCC cases		GeneChip Human Genome U133A, 133B set microarray (Affymetrix)	Chinese	GMap2	21385931
ESCC_34	4318	MMP9	Upregulated	1.5	1e-06	Tissue	15 ESCC cases	Tumor vs Adjacent normal matched tissue	GeneChip Human Genome Microarray (Affymetrix)			19082484
ESCC_35	2214	FCGR3A	Upregulated	6.06	0.001	Tissue	20 ESCC cases		4 * 44K whole genome microarray G4112F (Agilent)	South Indian	GMap1	18981721
ESCC_36	7130	TNFAIP6	Upregulated	5.95	0.001	Tissue	20 ESCC cases		4 * 44K whole genome microarray G4112F (Agilent)	South Indian	GMap1	18981721
ESCC_36	7130	TNFAIP6	Upregulated	2.04	6.52e-10	Tissue	53 ESCC cases		GeneChip Human Genome U133A, 133B set microarray (Affymetrix)	Chinese	GMap2	21385931
ESCC_37	57214	KIAA1199	Upregulated	5.78	0.001	Tissue	20 ESCC cases		4 * 44K whole genome microarray G4112F (Agilent)	South Indian	GMap1	18981721
ESCC_38	1303	COL12A1	Upregulated	5.73	0.001	Tissue	20 ESCC cases		4 * 44K whole genome microarray G4112F (Agilent)	South Indian	GMap1	18981721
ESCC_38	1303	COL12A1	Upregulated	2.56	1.13e-08	Tissue	53 ESCC cases		GeneChip Human Genome U133A, 133B set microarray (Affymetrix)	Chinese	GMap2	21385931
ESCC_39	7941	PLA2G7	Upregulated	5.71	0.001	Tissue	20 ESCC cases		4 * 44K whole genome microarray G4112F (Agilent)	South Indian	GMap1	18981721
ESCC_40	23213	SULF1	Upregulated	5.68	0.001	Tissue	20 ESCC cases		4 * 44K whole genome microarray G4112F (Agilent)	South Indian	GMap1	18981721
ESCC_40	23213	SULF1	Upregulated	4.36	9.88e-20	Tissue	53 ESCC cases		GeneChip Human Genome U133A, 133B set microarray (Affymetrix)	Chinese	GMap2	21385931
ESCC_40	23213	SULF1	Upregulated	3.31	6.55e-17	Tissue	53 ESCC cases		GeneChip Human Genome U133A, 133B set microarray (Affymetrix)	Chinese	GMap2	21385931
ESCC_40	23213	SULF1	Upregulated	2.31	4.94e-14	Tissue	53 ESCC cases		GeneChip Human Genome U133A, 133B set microarray (Affymetrix)	Chinese	GMap2	21385931
ESCC_41	440421	LOC440421	Upregulated	5.61	0.001	Tissue	20 ESCC cases		4 * 44K whole genome microarray G4112F (Agilent)	South Indian	GMap1	18981721
ESCC_42	7045	TGFBI	Upregulated	5.4	0.001	Tissue	20 ESCC cases		4 * 44K whole genome microarray G4112F (Agilent)	South Indian	GMap1	18981721
ESCC_42	7045	BIGH3	Upregulated	2.2		Cell line: HKESC-1	2 human ESCC cell lines		Atlas Human cDNA Expression Array(Clontech) microarray,Validation: Semiquantitative RT-PCR	Chinese		11705871
ESCC_42	7045	BIGH3	Upregulated	2.3		Cell line: HKESC-2	2 human ESCC cell lines		Atlas Human cDNA Expression Array(Clontech) microarray,Validation: Semiquantitative RT-PCR	Chinese		11705871
ESCC_42	7045	TGFBI	Upregulated	3.57	3.1e-15	Tissue	53 ESCC cases		GeneChip Human Genome U133A, 133B set microarray (Affymetrix)	Chinese	GMap2	21385931
ESCC_43	3872	KRT17	Upregulated	5.36	0.001	Tissue	20 ESCC cases		4 * 44K whole genome microarray G4112F (Agilent)	South Indian	GMap1	18981721
ESCC_43	3872	KRT17	Upregulated	12.28		Tissue	12 ESCC cases	Tumor vs normal basal and normal differentiated squamous epithelium	GeneChip Human Genome U133A 2.0 microarray (Affymetrix)	Chinese	GMap16	22280838
ESCC_43	3872	KRT17	Upregulated	19.58		Tissue	12 ESCC cases	Tumor vs normal basal squamous epithelium	GeneChip Human Genome U133A 2.0 microarray (Affymetrix)	Chinese	GMap16	22280838
ESCC_43	3872	Keratin 17	Upregulated	4.34		Tissue	5 ESCC cases		cDNA microarray (BioRobotics)	-		14647409
ESCC_43	3872	KRT17	Upregulated	7.12	1.1e-12	Tissue	53 ESCC cases		GeneChip Human Genome U133A, 133B set microarray (Affymetrix)	Chinese	GMap2	21385931
ESCC_43	3872	KRT17	Upregulated	4.97	3.77e-12	Tissue	53 ESCC cases		GeneChip Human Genome U133A, 133B set microarray (Affymetrix)	Chinese	GMap2	21385931
ESCC_43	3872	KRT17	Upregulated	2		Tissue	6 pairs of primary ESCC and adjcent non-tumorous esophageal tissue	Primary tumor vs adjcent non-tumorous tissue	GeneChip Human Genome U133 Plus 2.0 microarray (Affymetrix)	Chinese	GMap5	19509166
ESCC_43	3872	KRT17	Downregulated	1.5	0.011	Tissue	16 ESCC cases	Tumor vs matched normal tissue	Human 10K cDNA Microarray (UHN)	Indian	GMap10	17457978
ESCC_44	7058	THBS2	Upregulated	5.35	0.001	Tissue	20 ESCC cases		4 * 44K whole genome microarray G4112F (Agilent)	South Indian	GMap1	18981721
ESCC_44	7058	THBS2	Upregulated	2.86	8.35e-17	Tissue	53 ESCC cases		GeneChip Human Genome U133A, 133B set microarray (Affymetrix)	Chinese	GMap2	21385931
ESCC_45	55083	KIF26B	Upregulated	5.24	0.001	Tissue	20 ESCC cases		4 * 44K whole genome microarray G4112F (Agilent)	South Indian	GMap1	18981721
ESCC_46	50486	G0S2	Upregulated	5.23	0.001	Tissue	20 ESCC cases		4 * 44K whole genome microarray G4112F (Agilent)	South Indian	GMap1	18981721
ESCC_47	1282	COL4A1	Upregulated	5.2	0.001	Tissue	20 ESCC cases		4 * 44K whole genome microarray G4112F (Agilent)	South Indian	GMap1	18981721
ESCC_47	1282	COL4A1	Upregulated	2.18	2.7e-11	Tissue	53 ESCC cases		GeneChip Human Genome U133A, 133B set microarray (Affymetrix)	Chinese	GMap2	21385931
ESCC_47	1282	COL4A1	Upregulated	2.17	7.49e-11	Tissue	53 ESCC cases		GeneChip Human Genome U133A, 133B set microarray (Affymetrix)	Chinese	GMap2	21385931
ESCC_48	3569	IL6	Upregulated	5.15	0.001	Tissue	20 ESCC cases		4 * 44K whole genome microarray G4112F (Agilent)	South Indian	GMap1	18981721
ESCC_48	3569	IL6	Upregulated	3.1		Tissue	6 pairs of primary ESCC and adjcent non-tumorous esophageal tissue	Primary tumor vs adjcent non-tumorous tissue	GeneChip Human Genome U133 Plus 2.0 microarray (Affymetrix)	Chinese	GMap5	19509166
ESCC_49	6278	S100A7	Upregulated	5.11	0.001	Tissue	20 ESCC cases		4 * 44K whole genome microarray G4112F (Agilent)	South Indian	GMap1	18981721
ESCC_50	4953	ODC1	Upregulated	5.11	0.001	Tissue	20 ESCC cases		4 * 44K whole genome microarray G4112F (Agilent)	South Indian	GMap1	18981721
ESCC_50	4953	ODC1	Upregulated	3.16	3.39e-11	Tissue	53 ESCC cases		GeneChip Human Genome U133A, 133B set microarray (Affymetrix)	Chinese	GMap2	21385931
ESCC_51	115362	GBP5	Upregulated	5.01	0.001	Tissue	20 ESCC cases		4 * 44K whole genome microarray G4112F (Agilent)	South Indian	GMap1	18981721
ESCC_52	5329	PLAUR	Upregulated	4.98	0.001	Tissue	20 ESCC cases		4 * 44K whole genome microarray G4112F (Agilent)	South Indian	GMap1	18981721
ESCC_53	5744	PTHLH	Upregulated	4.97	0.001	Tissue	20 ESCC cases		4 * 44K whole genome microarray G4112F (Agilent)	South Indian	GMap1	18981721
ESCC_53	5744	PTHLH	Upregulated	12.82		Tissue	12 ESCC cases	Tumor vs normal differentiated squamous epithelium	GeneChip Human Genome U133A 2.0 microarray (Affymetrix)	Chinese	GMap16	22280838
ESCC_53	5744	PTHLH	Upregulated	4.64	3.63e-11	Tissue	53 ESCC cases		GeneChip Human Genome U133A, 133B set microarray (Affymetrix)	Chinese	GMap2	21385931
ESCC_53	5744	PTHLH	Upregulated	4.02	2.51e-10	Tissue	54 ESCC cases		GeneChip Human Genome U133A, 133B set microarray (Affymetrix)	Chinese	GMap2	21385931
ESCC_53	5744	PTHLH	Upregulated	2.42	8.93e-10	Tissue	55 ESCC cases		GeneChip Human Genome U133A, 133B set microarray (Affymetrix)	Chinese	GMap2	21385931
ESCC_54	114904	C1QTNF6	Upregulated	4.94	0.001	Tissue	20 ESCC cases		4 * 44K whole genome microarray G4112F (Agilent)	South Indian	GMap1	18981721
ESCC_55	3918	LAMC2	Upregulated	4.93	0.001	Tissue	20 ESCC cases		4 * 44K whole genome microarray G4112F (Agilent)	South Indian	GMap1	18981721
ESCC_55	3918	LAMC2	Upregulated	2.06	0.0002	Tissue	19 ESCC cases		ROSP 8K Human Array (NCI)	Chinese	GMap2	12873975
ESCC_55	3918	LAMC2	Upregulated	3.35	2.29e-14	Tissue	53 ESCC cases		GeneChip Human Genome U133A, 133B set microarray (Affymetrix)	Chinese	GMap2	21385931
ESCC_55	3918	LAMC2	Upregulated		0.001	Tissue	116 ESCC cases	Tumor vs adjacent normal matched tissue	Tissue microarray (Beecher Instruments)	Chinese	GMap8	21192846
ESCC_55	3918	LAMC2	Upregulated	2	0.02	Tissue	73 ESCC cases	Tumor vs matched normal tissue	Quantitative RT-PCR	Chinese	GMap11	18559558
ESCC_56	94031	HTRA3	Upregulated	4.89	0.001	Tissue	20 ESCC cases		4 * 44K whole genome microarray G4112F (Agilent)	South Indian	GMap1	18981721
ESCC_57	1289	COL5A1	Upregulated	4.85	0.001	Tissue	20 ESCC cases		4 * 44K whole genome microarray G4112F (Agilent)	South Indian	GMap1	18981721
ESCC_57	1289	Collagen, type V, alpha 1	Upregulated	2.1	0.034	Tissue, Cell line: TE1, TE13	2 cell lines, 10 ESCC cases		SS-HI9.1k human cDNA microarray	Indian		17068819
ESCC_57	1289	COL5A1	Upregulated	3.45	1.4e-14	Tissue	53 ESCC cases		GeneChip Human Genome U133A, 133B set microarray (Affymetrix)	Chinese	GMap2	21385931
ESCC_57	1289	COL5A1	Upregulated	2.99	7.14e-14	Tissue	53 ESCC cases		GeneChip Human Genome U133A, 133B set microarray (Affymetrix)	Chinese	GMap2	21385931
ESCC_57	1289	COL5A1	Upregulated	2.35	6.58e-13	Tissue	53 ESCC cases		GeneChip Human Genome U133A, 133B set microarray (Affymetrix)	Chinese	GMap2	21385931
ESCC_58	1293	COL6A3	Upregulated	4.81	0.001	Tissue	20 ESCC cases		4 * 44K whole genome microarray G4112F (Agilent)	South Indian	GMap1	18981721
ESCC_58	1293	COL6A3	Upregulated	2.74	2.06e-14	Tissue	53 ESCC cases		GeneChip Human Genome U133A, 133B set microarray (Affymetrix)	Chinese	GMap2	21385931
ESCC_59	144406	WDR66	Upregulated	4.77	0.001	Tissue	20 ESCC cases		4 * 44K whole genome microarray G4112F (Agilent)	South Indian	GMap1	18981721
ESCC_59	144406	WDR66	Upregulated	3.25	1.23e-14	Tissue	53 ESCC cases		GeneChip Human Genome U133A, 133B set microarray (Affymetrix)	Chinese	GMap2	21385931
ESCC_60	29887	SNX10	Upregulated	4.75	0.001	Tissue	20 ESCC cases		4 * 44K whole genome microarray G4112F (Agilent)	South Indian	GMap1	18981721
ESCC_61	2537	IFI6	Upregulated	4.68	0.001	Tissue	20 ESCC cases		4 * 44K whole genome microarray G4112F (Agilent)	South Indian	GMap1	18981721
ESCC_61	2537	IFI6	Upregulated	2.17	2.15e-10	Tissue	53 ESCC cases		GeneChip Human Genome U133A, 133B set microarray (Affymetrix)	Chinese	GMap2	21385931
ESCC_61	2537	IFI6	Upregulated	4		Tissue	6 pairs of primary ESCC and adjcent non-tumorous esophageal tissue	Primary tumor vs adjcent non-tumorous tissue	GeneChip Human Genome U133 Plus 2.0 microarray (Affymetrix)	Chinese	GMap5	19509166
ESCC_61	2537	G1P3	Upregulated	1.5	1e-06	Tissue	15 ESCC cases	Tumor vs Adjacent normal matched tissue	GeneChip Human Genome Microarray (Affymetrix)			19082484
ESCC_62	8038	ADAM12	Upregulated	4.61	0.001	Tissue	20 ESCC cases		4 * 44K whole genome microarray G4112F (Agilent)	South Indian	GMap1	18981721
ESCC_63	10437	IFI30	Upregulated	4.6	0.001	Tissue	20 ESCC cases		4 * 44K whole genome microarray G4112F (Agilent)	South Indian	GMap1	18981721
ESCC_63	10437	IFI30	Upregulated	1.5	1e-06	Tissue	15 ESCC cases	Tumor vs Adjacent normal matched tissue	GeneChip Human Genome Microarray (Affymetrix)			19082484
ESCC_64	23532	PRAME	Upregulated	4.57	0.001	Tissue	20 ESCC cases		4 * 44K whole genome microarray G4112F (Agilent)	South Indian	GMap1	18981721
ESCC_65	196051	PPAPDC1A	Upregulated	4.56	0.001	Tissue	20 ESCC cases		4 * 44K whole genome microarray G4112F (Agilent)	South Indian	GMap1	18981721
ESCC_65	196051	PPAPDC1A	Upregulated	2.5		Tissue	6 pairs of primary ESCC and adjcent non-tumorous esophageal tissue	Primary tumor vs adjcent non-tumorous tissue	GeneChip Human Genome U133 Plus 2.0 microarray (Affymetrix)	Chinese	GMap5	19509166
ESCC_66	8638	OASL	Upregulated	4.53	0.001	Tissue	20 ESCC cases		4 * 44K whole genome microarray G4112F (Agilent)	South Indian	GMap1	18981721
ESCC_67	6004	RGS16	Upregulated	4.52	0.001	Tissue	20 ESCC cases		4 * 44K whole genome microarray G4112F (Agilent)	South Indian	GMap1	18981721
ESCC_68	4072	TACSTD1	Upregulated	4.52	0.001	Tissue	20 ESCC cases		4 * 44K whole genome microarray G4112F (Agilent)	South Indian	GMap1	18981721
ESCC_68	4072	TACSTD1	Upregulated	6.9	0.05	Tissue	16 ESCC cases		Human 1A Oligo microarray (Agilent)	Japanese	GMap3	17088971
ESCC_68	4072	TACSTD1	Upregulated	3.5	3.45e-12	Tissue	53 ESCC cases		GeneChip Human Genome U133A, 133B set microarray (Affymetrix)	Chinese	GMap2	21385931
ESCC_69	9636	ISG15	Upregulated	4.51	0.001	Tissue	20 ESCC cases		4 * 44K whole genome microarray G4112F (Agilent)	South Indian	GMap1	18981721
ESCC_69	9636	ISG15	Upregulated	9.15		Tissue	12 ESCC cases	Tumor vs normal basal squamous epithelium	GeneChip Human Genome U133A 2.0 microarray (Affymetrix)	Chinese	GMap16	22280838
ESCC_69	9636	ISG15	Upregulated	3.66	2.85e-11	Tissue	53 ESCC cases		GeneChip Human Genome U133A, 133B set microarray (Affymetrix)	Chinese	GMap2	21385931
ESCC_70	4100	MAGEA1	Upregulated	4.48	0.001	Tissue	20 ESCC cases		4 * 44K whole genome microarray G4112F (Agilent)	South Indian	GMap1	18981721
ESCC_70	4100	MAGEA1	Upregulated	7.59	0.007614	Tissue	4 ESCC cases		Human Ref6V3 BeadChip array (Illumina)	Chinese	GMap12	21226993
ESCC_71	8840	WISP1	Upregulated	4.46	0.001	Tissue	20 ESCC cases		4 * 44K whole genome microarray G4112F (Agilent)	South Indian	GMap1	18981721
ESCC_71	8840	WISP1	Upregulated	5.8	0.009199	Tissue	4 ESCC cases		Human Ref6V3 BeadChip array (Illumina)	Chinese	GMap12	21226993
ESCC_71	8840	WISP1	Upregulated	5.1		Tissue	6 pairs of primary ESCC and adjcent non-tumorous esophageal tissue	Primary tumor vs adjcent non-tumorous tissue	GeneChip Human Genome U133 Plus 2.0 microarray (Affymetrix)	Chinese	GMap5	19509166
ESCC_72	25805	BAMBI	Upregulated	4.46	0.001	Tissue	20 ESCC cases		4 * 44K whole genome microarray G4112F (Agilent)	South Indian	GMap1	18981721
ESCC_73	768	CA9	Upregulated	4.45	0.001	Tissue	20 ESCC cases		4 * 44K whole genome microarray G4112F (Agilent)	South Indian	GMap1	18981721
ESCC_74	4837	NNMT	Upregulated	4.42	0.001	Tissue	20 ESCC cases		4 * 44K whole genome microarray G4112F (Agilent)	South Indian	GMap1	18981721
ESCC_74	4837	NNMT	Upregulated	2.07	4.45e-10	Tissue	53 ESCC cases		GeneChip Human Genome U133A, 133B set microarray (Affymetrix)	Chinese	GMap2	21385931
ESCC_75	131578	LRRC15	Upregulated	4.41	0.001	Tissue	20 ESCC cases		4 * 44K whole genome microarray G4112F (Agilent)	South Indian	GMap1	18981721
ESCC_76	3868	KRT16	Upregulated	4.39	0.001	Tissue	20 ESCC cases		4 * 44K whole genome microarray G4112F (Agilent)	South Indian	GMap1	18981721
ESCC_76	3868	Keratin 16	Upregulated	4.21		Tissue	5 ESCC cases		cDNA microarray (BioRobotics)			14647409
ESCC_77	4322	MMP13	Upregulated	4.37	0.001	Tissue	20 ESCC cases		4 * 44K whole genome microarray G4112F (Agilent)	South Indian	GMap1	18981721
ESCC_77	4322	MMP13	Upregulated	32.3		Cell line: HKESC-1	2 human ESCC cell lines		Atlas Human cDNA Expression Array(Clontech) microarray,Validation: Semiquantitative RT-PCR	Chinese		11705871
ESCC_77	4322	MMP13	Upregulated	29.8		Cell line: HKESC-2	2 human ESCC cell lines		Atlas Human cDNA Expression Array(Clontech) microarray,Validation: Semiquantitative RT-PCR	Chinese		11705871
ESCC_77	4322	MMP13	Upregulated	2.44	4.28e-09	Tissue	53 ESCC cases		GeneChip Human Genome U133A, 133B set microarray (Affymetrix)	Chinese	GMap2	21385931
ESCC_78	4015	LOX	Upregulated	4.34	0.001	Tissue	20 ESCC cases		4 * 44K whole genome microarray G4112F (Agilent)	South Indian	GMap1	18981721
ESCC_78	4015	LOX	Upregulated	2.02	3.35e-12	Tissue	53 ESCC cases		GeneChip Human Genome U133A, 133B set microarray (Affymetrix)	Chinese	GMap2	21385931
ESCC_79	3486	IGFBP3	Upregulated	4.32	0.001	Tissue	20 ESCC cases		4 * 44K whole genome microarray G4112F (Agilent)	South Indian	GMap1	18981721
ESCC_79	3486	IGFBP3	Upregulated	3.3	2.72e-13	Tissue	53 ESCC cases		GeneChip Human Genome U133A, 133B set microarray (Affymetrix)	Chinese	GMap2	21385931
ESCC_79	3486	IGFBP3	Upregulated	2.33	6.36e-10	Tissue	53 ESCC cases		GeneChip Human Genome U133A, 133B set microarray (Affymetrix)	Chinese	GMap2	21385931
ESCC_80	11065	UBE2C	Upregulated	4.31	0.001	Tissue	20 ESCC cases		4 * 44K whole genome microarray G4112F (Agilent)	South Indian	GMap1	18981721
ESCC_80	11065	UBE2C	Upregulated	4	0.0398	Tissue	26 ESCC & 39 normal samples	Tumor vs normal tissue	cDNA microarray(Agilent)	American	GMap7	17236199
ESCC_81	51083	GAL	Upregulated	4.31	0.001	Tissue	20 ESCC cases		4 * 44K whole genome microarray G4112F (Agilent)	South Indian	GMap1	18981721
ESCC_81	51083	GAL	Upregulated	1.5	0.0004	Tissue; Cell line: TE1, TE2, TE3, YES1, YES2	10 ESCC Cell lines; 26 ESCC cases	Tumor vs normal tissue	Human Oligo Chip 30K (AceGene)	Japanese	GMap13	18973137
ESCC_82	55107	TMEM16A	Upregulated	4.31	0.001	Tissue	20 ESCC cases		4 * 44K whole genome microarray G4112F (Agilent)	South Indian	GMap1	18981721
ESCC_82	55107	TMEM16A	Upregulated	2.59	2.34e-07	Tissue	53 ESCC cases		GeneChip Human Genome U133A, 133B set microarray (Affymetrix)	Chinese	GMap2	21385931
ESCC_83	871	SERPINH1	Upregulated	4.3	0.001	Tissue	20 ESCC cases		4 * 44K whole genome microarray G4112F (Agilent)	South Indian	GMap1	18981721
ESCC_83	871	SERPINH1	Upregulated	2.81	1.88e-16	Tissue	53 ESCC cases		GeneChip Human Genome U133A, 133B set microarray (Affymetrix)	Chinese	GMap2	21385931
ESCC_83	871	SERPINH1	Upregulated	1.5	1e-06	Tissue	15 ESCC cases	Tumor vs Adjacent normal matched tissue	GeneChip Human Genome Microarray (Affymetrix)			19082484
ESCC_84	4105	MAGEA6	Upregulated	4.25	0.001	Tissue	20 ESCC cases		4 * 44K whole genome microarray G4112F (Agilent)	South Indian	GMap1	18981721
ESCC_84	4105	MAGEA6	Upregulated	4.68	1.24e-09	Tissue	53 ESCC cases		GeneChip Human Genome U133A, 133B set microarray (Affymetrix)	Chinese	GMap2	21385931
ESCC_85	8614	STC2	Upregulated	4.23	0.001	Tissue	20 ESCC cases		4 * 44K whole genome microarray G4112F (Agilent)	South Indian	GMap1	18981721
ESCC_85	8614	STC2	Upregulated		0.001	Tissue, Cell line: KYSE70, TE13	5 ESCC cases	Tumor vs adjacent normal tissue	Human Whole Genome Oligo Microarray (Agilent)	Japanese	GMap3	20734150
ESCC_85	8614	STC2	Upregulated		0.0001	Tissue, Cell line: KYSE70, TE14	70 surgical esophageal cancer specimens with paired normal samples	Tumor vs adjacent normal tissue	RT-PCR	Japanese	GMap3	20734150
ESCC_86	10468	FST	Upregulated	4.22	0.001	Tissue	20 ESCC cases		4 * 44K whole genome microarray G4112F (Agilent)	South Indian	GMap1	18981721
ESCC_86	10468	FST	Upregulated	4.06	1.34e-14	Tissue	53 ESCC cases		GeneChip Human Genome U133A, 133B set microarray (Affymetrix)	Chinese	GMap2	21385931
ESCC_86	10468	FST	Upregulated	2.53	3.27e-14	Tissue	53 ESCC cases		GeneChip Human Genome U133A, 133B set microarray (Affymetrix)	Chinese	GMap2	21385931
ESCC_86	10468	FST	Upregulated	2.03	1.2e-10	Tissue	53 ESCC cases		GeneChip Human Genome U133A, 133B set microarray (Affymetrix)	Chinese	GMap2	21385931
ESCC_53	5744	M31157	Upregulated	4.21	0.001	Tissue	20 ESCC cases		4 * 44K whole genome microarray G4112F (Agilent)	South Indian	GMap1	18981721
ESCC_87	7837	PXDN	Upregulated	4.19	0.001	Tissue	20 ESCC cases		4 * 44K whole genome microarray G4112F (Agilent)	South Indian	GMap1	18981721
ESCC_87	7837	PXDN	Upregulated	2.3	7.32e-12	Tissue	53 ESCC cases		GeneChip Human Genome U133A, 133B set microarray (Affymetrix)	Chinese	GMap2	21385931
ESCC_87	7837	PXDN	Upregulated	2.01	1e-10	Tissue	53 ESCC cases		GeneChip Human Genome U133A, 133B set microarray (Affymetrix)	Chinese	GMap2	21385931
ESCC_88	400879	LOC400879	Upregulated	4.17	0.001	Tissue	20 ESCC cases		4 * 44K whole genome microarray G4112F (Agilent)	South Indian	GMap1	18981721
ESCC_89	9021	SOCS3	Upregulated	4.15	0.001	Tissue	20 ESCC cases		4 * 44K whole genome microarray G4112F (Agilent)	South Indian	GMap1	18981721
ESCC_89	9021	SOCS3	Upregulated	4	0.0398	Tissue	26 ESCC & 39 normal samples	Tumor vs normal tissue	cDNA microarray(Agilent)	American	GMap7	17236199
ESCC_90	4283	CXCL9	Upregulated	4.14	0.001	Tissue	20 ESCC cases		4 * 44K whole genome microarray G4112F (Agilent)	South Indian	GMap1	18981721
ESCC_91	128872	HMG4L	Upregulated	4.13	0.001	Tissue	20 ESCC cases		4 * 44K whole genome microarray G4112F (Agilent)	South Indian	GMap1	18981721
ESCC_91	128872	HMG4L	Upregulated	2.64	0.05	Tissue	16 ESCC cases		Human 1A Oligo microarray (Agilent)	Japanese	GMap3	17088971
ESCC_92	6999	TDO2	Upregulated	4.12	0.001	Tissue	20 ESCC cases		4 * 44K whole genome microarray G4112F (Agilent)	South Indian	GMap1	18981721
ESCC_93	4237	MFAP2	Upregulated	4.11	0.001	Tissue	20 ESCC cases		4 * 44K whole genome microarray G4112F (Agilent)	South Indian	GMap1	18981721
ESCC_93	4237	MFAP2	Upregulated	3.23	1.73e-21	Tissue	53 ESCC cases		GeneChip Human Genome U133A, 133B set microarray (Affymetrix)	Chinese	GMap2	21385931
ESCC_94	4232	MEST	Upregulated	4.1	0.001	Tissue	20 ESCC cases		4 * 44K whole genome microarray G4112F (Agilent)	South Indian	GMap1	18981721
ESCC_94	4232	MEST	Upregulated	2.92	3.27e-18	Tissue	53 ESCC cases		GeneChip Human Genome U133A, 133B set microarray (Affymetrix)	Chinese	GMap2	21385931
ESCC_95	29089	UBE2T	Upregulated	4.08	0.001	Tissue	20 ESCC cases		4 * 44K whole genome microarray G4112F (Agilent)	South Indian	GMap1	18981721
ESCC_95	29089	HSPC150	Upregulated	2.37	0.034	Tissue, Cell line: TE1, TE13	2 cell lines, 10 ESCC cases		SS-HI9.1k human cDNA microarray	Indian		17068819
ESCC_95	29089	UBE2T	Upregulated	2.24	5.3e-16	Tissue	53 ESCC cases		GeneChip Human Genome U133A, 133B set microarray (Affymetrix)	Chinese	GMap2	21385931
ESCC_96	400745	SH2D5	Upregulated	4.05	0.001	Tissue	20 ESCC cases		4 * 44K whole genome microarray G4112F (Agilent)	South Indian	GMap1	18981721
ESCC_97	4111	MAGEA12	Upregulated	4.04	0.001	Tissue	20 ESCC cases		4 * 44K whole genome microarray G4112F (Agilent)	South Indian	GMap1	18981721
ESCC_98	26470	SEZ6L2	Upregulated	4.03	0.001	Tissue	20 ESCC cases		4 * 44K whole genome microarray G4112F (Agilent)	South Indian	GMap1	18981721
ESCC_99	116372	LYPD1	Upregulated	4	0.001	Tissue	20 ESCC cases		4 * 44K whole genome microarray G4112F (Agilent)	South Indian	GMap1	18981721
ESCC_100	1295	COL8A1	Upregulated	3.94	0.001	Tissue	20 ESCC cases		4 * 44K whole genome microarray G4112F (Agilent)	South Indian	GMap1	18981721
ESCC_100	1295	COL8A1	Upregulated	2.68	8.32e-10	Tissue	53 ESCC cases		GeneChip Human Genome U133A, 133B set microarray (Affymetrix)	Chinese	GMap2	21385931
ESCC_101	56937	TMEPAI	Upregulated	3.93	0.001	Tissue	20 ESCC cases		4 * 44K whole genome microarray G4112F (Agilent)	South Indian	GMap1	18981721
ESCC_101	56937	TMEPAI	Upregulated	2.61	4.27e-13	Tissue	53 ESCC cases		GeneChip Human Genome U133A, 133B set microarray (Affymetrix)	Chinese	GMap2	21385931
ESCC_101	56937	TMEPAI	Upregulated	2.26	2.75e-11	Tissue	53 ESCC cases		GeneChip Human Genome U133A, 133B set microarray (Affymetrix)	Chinese	GMap2	21385931
ESCC_102	4316	MMP7	Upregulated	3.92	0.001	Tissue	20 ESCC cases		4 * 44K whole genome microarray G4112F (Agilent)	South Indian	GMap1	18981721
ESCC_102	4316	Matrix metalloproteinase 7	Upregulated	3.03	0.005	Tissue, Cell line: TE1, TE13	2 cell lines, 10 ESCC cases		SS-HI9.1k human cDNA microarray	Indian		17068819
ESCC_103	4753	NELL2	Upregulated	3.91	0.001	Tissue	20 ESCC cases		4 * 44K whole genome microarray G4112F (Agilent)	South Indian	GMap1	18981721
ESCC_103	4753	NELL2	Upregulated	2.23	3.4e-09	Tissue	53 ESCC cases		GeneChip Human Genome U133A, 133B set microarray (Affymetrix)	Chinese	GMap2	21385931
ESCC_104	1513	CTSK	Upregulated	3.89	0.001	Tissue	20 ESCC cases		4 * 44K whole genome microarray G4112F (Agilent)	South Indian	GMap1	18981721
ESCC_105	6495	SIX1	Upregulated	3.89	0.001	Tissue	20 ESCC cases		4 * 44K whole genome microarray G4112F (Agilent)	South Indian	GMap1	18981721
ESCC_106	3149	HMGB3	Upregulated	3.88	0.001	Tissue	20 ESCC cases		4 * 44K whole genome microarray G4112F (Agilent)	South Indian	GMap1	18981721
ESCC_106	3149	HMGB3	Upregulated	5.24	0.00718	Tissue	4 early ESCC cases		GeneChip Human Genome U133 Plus 2.0 Array ( Affymetrix), Validation: RT-PCR			19737650
ESCC_106	3149	HMGB3	Upregulated	2.94	1.73e-16	Tissue	53 ESCC cases		GeneChip Human Genome U133A, 133B set microarray (Affymetrix)	Chinese	GMap2	21385931
ESCC_106	3149	HMGB3	Upregulated	1.5	1e-06	Tissue	15 ESCC cases	Tumor vs Adjacent normal matched tissue	GeneChip Human Genome Microarray (Affymetrix)			19082484
ESCC_107	3038	HAS3	Upregulated	3.87	0.001	Tissue	20 ESCC cases		4 * 44K whole genome microarray G4112F (Agilent)	South Indian	GMap1	18981721
ESCC_107	3038	HAS3	Upregulated	2.52	9.02e-09	Tissue	53 ESCC cases		GeneChip Human Genome U133A, 133B set microarray (Affymetrix)	Chinese	GMap2	21385931
ESCC_108	259307	IL4I1	Upregulated	3.85	0.001	Tissue	20 ESCC cases		4 * 44K whole genome microarray G4112F (Agilent)	South Indian	GMap1	18981721
ESCC_109	55076	TMEM45A	Upregulated	3.85	0.001	Tissue	20 ESCC cases		4 * 44K whole genome microarray G4112F (Agilent)	South Indian	GMap1	18981721
ESCC_109	55076	TMEM45A	Upregulated	2.84	4.52e-12	Tissue	53 ESCC cases		GeneChip Human Genome U133A, 133B set microarray (Affymetrix)	Chinese	GMap2	21385931
ESCC_110	6348	CCL3	Upregulated	3.84	0.001	Tissue	20 ESCC cases		4 * 44K whole genome microarray G4112F (Agilent)	South Indian	GMap1	18981721
ESCC_111	56300	IL1F9	Upregulated	3.82	0.001	Tissue	20 ESCC cases		4 * 44K whole genome microarray G4112F (Agilent)	South Indian	GMap1	18981721
ESCC_112	129880	BBS5	Upregulated	3.82	0.001	Tissue	20 ESCC cases		4 * 44K whole genome microarray G4112F (Agilent)	South Indian	GMap1	18981721
ESCC_113	5054	SERPINE1	Upregulated	3.82	0.001	Tissue	20 ESCC cases		4 * 44K whole genome microarray G4112F (Agilent)	South Indian	GMap1	18981721
ESCC_113	5054	SERPINE1	Upregulated	2.54	2.47e-13	Tissue	53 ESCC cases		GeneChip Human Genome U133A, 133B set microarray (Affymetrix)	Chinese	GMap2	21385931
ESCC_113	5054	SERPINE1	Upregulated	2.9	8.53e-13	Tissue	53 ESCC cases		GeneChip Human Genome U133A, 133B set microarray (Affymetrix)	Chinese	GMap2	21385931
ESCC_114	586	BCAT1	Upregulated	3.81	0.001	Tissue	20 ESCC cases		4 * 44K whole genome microarray G4112F (Agilent)	South Indian	GMap1	18981721
ESCC_114	586	BCAT1	Upregulated	2.48	8.8e-14	Tissue	53 ESCC cases		GeneChip Human Genome U133A, 133B set microarray (Affymetrix)	Chinese	GMap2	21385931
ESCC_114	586	BCAT1	Upregulated	2.93	1.4e-13	Tissue	53 ESCC cases		GeneChip Human Genome U133A, 133B set microarray (Affymetrix)	Chinese	GMap2	21385931
ESCC_115	6374	CXCL5	Upregulated	3.8	0.001	Tissue	20 ESCC cases		4 * 44K whole genome microarray G4112F (Agilent)	South Indian	GMap1	18981721
ESCC_115	6374	CXCL5	Upregulated	6.67	0.003911	Tissue	4 ESCC cases		Human Ref6V3 BeadChip array (Illumina)	Chinese	GMap12	21226993
ESCC_116	8091	HMGA2	Upregulated	3.8	0.001	Tissue	20 ESCC cases		4 * 44K whole genome microarray G4112F (Agilent)	South Indian	GMap1	18981721
ESCC_117	1063	CENPF	Upregulated	3.79	0.001	Tissue	20 ESCC cases		4 * 44K whole genome microarray G4112F (Agilent)	South Indian	GMap1	18981721
ESCC_117	1063	CENPF	Upregulated	3	0.05	Tissue	16 ESCC cases		Human 1A Oligo microarray (Agilent)	Japanese	GMap3	17088971
ESCC_117	1063	CENPF	Upregulated	2.41	1.57e-18	Tissue	53 ESCC cases		GeneChip Human Genome U133A, 133B set microarray (Affymetrix)	Chinese	GMap2	21385931
ESCC_118	6513	SLC2A1	Upregulated	3.75	0.001	Tissue	20 ESCC cases		4 * 44K whole genome microarray G4112F (Agilent)	South Indian	GMap1	18981721
ESCC_118	6513	SLC2A1	Upregulated	2.12	2.31e-12	Tissue	53 ESCC cases		GeneChip Human Genome U133A, 133B set microarray (Affymetrix)	Chinese	GMap2	21385931
ESCC_119	9454	HOMER3	Upregulated	3.74	0.001	Tissue	20 ESCC cases		4 * 44K whole genome microarray G4112F (Agilent)	South Indian	GMap1	18981721
ESCC_119	9454	HOMER3	Upregulated	2.31	3.13e-16	Tissue	53 ESCC cases		GeneChip Human Genome U133A, 133B set microarray (Affymetrix)	Chinese	GMap2	21385931
ESCC_120	7097	TLR2	Upregulated	3.73	0.001	Tissue	20 ESCC cases		4 * 44K whole genome microarray G4112F (Agilent)	South Indian	GMap1	18981721
ESCC_121	10615	SPAG5	Upregulated	3.73	0.001	Tissue	20 ESCC cases		4 * 44K whole genome microarray G4112F (Agilent)	South Indian	GMap1	18981721
ESCC_121	10615	SPAG5	Upregulated	2.64	0.05	Tissue	16 ESCC cases		Human 1A Oligo microarray (Agilent)	Japanese	GMap3	17088971
ESCC_122	4327	MMP19	Upregulated	3.72	0.001	Tissue	20 ESCC cases		4 * 44K whole genome microarray G4112F (Agilent)	South Indian	GMap1	18981721
ESCC_123	1164	CKS2	Upregulated	3.71	0.001	Tissue	20 ESCC cases		4 * 44K whole genome microarray G4112F (Agilent)	South Indian	GMap1	18981721
ESCC_123	1164	CKS2	Upregulated	3.51	0.05	Tissue	16 ESCC cases		Human 1A Oligo microarray (Agilent)	Japanese	GMap3	17088971
ESCC_123	1164	CKS2	Upregulated	3.91	2.78e-18	Tissue	53 ESCC cases		GeneChip Human Genome U133A, 133B set microarray (Affymetrix)	Chinese	GMap2	21385931
ESCC_123	1164	CKS2	Upregulated	1.5	1e-06	Tissue	15 ESCC cases	Tumor vs Adjacent normal matched tissue	GeneChip Human Genome Microarray (Affymetrix)			19082484
ESCC_123	1164	CKS2	Upregulated	4	0.0398	Tissue	26 ESCC & 39 normal samples	Tumor vs normal tissue	cDNA microarray(Agilent)	American	GMap7	17236199
ESCC_124	3491	CYR61	Upregulated	3.71	0.001	Tissue	20 ESCC cases		4 * 44K whole genome microarray G4112F (Agilent)	South Indian	GMap1	18981721
ESCC_125	348	APOE	Upregulated	3.7	0.001	Tissue	20 ESCC cases		4 * 44K whole genome microarray G4112F (Agilent)	South Indian	GMap1	18981721
ESCC_125	348	APOE	Upregulated	2.8	1.65e-12	Tissue	53 ESCC cases		GeneChip Human Genome U133A, 133B set microarray (Affymetrix)	Chinese	GMap2	21385931
ESCC_125	348	APOE	Upregulated	1.5	1e-06	Tissue	15 ESCC cases	Tumor vs Adjacent normal matched tissue	GeneChip Human Genome Microarray (Affymetrix)			19082484
ESCC_126	366	AQP9	Upregulated	3.7	0.001	Tissue	20 ESCC cases		4 * 44K whole genome microarray G4112F (Agilent)	South Indian	GMap1	18981721
ESCC_127	3589	IL11	Upregulated	3.69	0.001	Tissue	20 ESCC cases		4 * 44K whole genome microarray G4112F (Agilent)	South Indian	GMap1	18981721
ESCC_127	3589	IL11	Upregulated	2.4		Tissue	6 pairs of primary ESCC and adjcent non-tumorous esophageal tissue	Primary tumor vs adjcent non-tumorous tissue	GeneChip Human Genome U133 Plus 2.0 microarray (Affymetrix)	Chinese	GMap5	19509166
ESCC_128	6364	CCL20	Upregulated	3.69	0.001	Tissue	20 ESCC cases		4 * 44K whole genome microarray G4112F (Agilent)	South Indian	GMap1	18981721
ESCC_128	6364	CCL20	Downregulated	-2.3		Tissue	6 paired ESCC samples		cDNA microarray	Chinese		12845669
ESCC_129	4828	NMB	Upregulated	3.68	0.001	Tissue	20 ESCC cases		4 * 44K whole genome microarray G4112F (Agilent)	South Indian	GMap1	18981721
ESCC_130	144347	FAM101A	Upregulated	3.64	0.001	Tissue	20 ESCC cases		4 * 44K whole genome microarray G4112F (Agilent)	South Indian	GMap1	18981721
ESCC_131	29798	C2orf27	Upregulated	3.62	0.001	Tissue	20 ESCC cases		4 * 44K whole genome microarray G4112F (Agilent)	South Indian	GMap1	18981721
ESCC_132	5831	PYCR1	Upregulated	3.61	0.001	Tissue	20 ESCC cases		4 * 44K whole genome microarray G4112F (Agilent)	South Indian	GMap1	18981721
ESCC_133	7345	UCHL1	Upregulated	3.59	0.001	Tissue	20 ESCC cases		4 * 44K whole genome microarray G4112F (Agilent)	South Indian	GMap1	18981721
ESCC_133	7345	UCHL1	Upregulated	1.5	0.05	Tissue	16 ESCC cases	Tumor vs matched normal tissue	Human 10K cDNA Microarray (UHN)	Indian	GMap10	17457978
ESCC_134	4103	MAGEA4	Upregulated	3.56	0.001	Tissue	20 ESCC cases		4 * 44K whole genome microarray G4112F (Agilent)	South Indian	GMap1	18981721
ESCC_135	283208	P4HA3	Upregulated	3.55	0.001	Tissue	20 ESCC cases		4 * 44K whole genome microarray G4112F (Agilent)	South Indian	GMap1	18981721
ESCC_136	6617	SNAPC1	Upregulated	3.55	0.001	Tissue	20 ESCC cases		4 * 44K whole genome microarray G4112F (Agilent)	South Indian	GMap1	18981721
ESCC_136	6617	SNAPC1	Upregulated	2.01	8.89e-14	Tissue	53 ESCC cases		GeneChip Human Genome U133A, 133B set microarray (Affymetrix)	Chinese	GMap2	21385931
ESCC_137	283209	PGM2L1	Upregulated	3.55	0.001	Tissue	20 ESCC cases		4 * 44K whole genome microarray G4112F (Agilent)	South Indian	GMap1	18981721
ESCC_138	728239	MAGED4	Upregulated	3.53	0.001	Tissue	20 ESCC cases		4 * 44K whole genome microarray G4112F (Agilent)	South Indian	GMap1	18981721
ESCC_139	644945	MGC102966	Upregulated	3.52	0.001	Tissue	20 ESCC cases		4 * 44K whole genome microarray G4112F (Agilent)	South Indian	GMap1	18981721
ESCC_140	10409	BASP1	Upregulated	3.51	0.001	Tissue	20 ESCC cases		4 * 44K whole genome microarray G4112F (Agilent)	South Indian	GMap1	18981721
ESCC_140	10409	BASP1	Upregulated	2.38	2.49e-10	Tissue	53 ESCC cases		GeneChip Human Genome U133A, 133B set microarray (Affymetrix)	Chinese	GMap2	21385931
ESCC_141	8318	CDC45L	Upregulated	3.51	0.001	Tissue	20 ESCC cases		4 * 44K whole genome microarray G4112F (Agilent)	South Indian	GMap1	18981721
ESCC_142	332	BIRC5	Upregulated	3.48	0.001	Tissue	20 ESCC cases		4 * 44K whole genome microarray G4112F (Agilent)	South Indian	GMap1	18981721
ESCC_142	332	BIRC5	Upregulated	3.65	0.05	Tissue	16 ESCC cases		Human 1A Oligo microarray (Agilent)	Japanese	GMap3	17088971
ESCC_142	332	BIRC5	Upregulated	2.62	3.86e-16	Tissue	53 ESCC cases		GeneChip Human Genome U133A, 133B set microarray (Affymetrix)	Chinese	GMap2	21385931
ESCC_143	1123	CHN1	Upregulated	3.47	0.001	Tissue	20 ESCC cases		4 * 44K whole genome microarray G4112F (Agilent)	South Indian	GMap1	18981721
ESCC_143	1123	CHN1	Upregulated	4	0.0398	Tissue	26 ESCC & 39 normal samples	Tumor vs normal tissue	cDNA microarray(Agilent)	American	GMap7	17236199
ESCC_144	11004	KIF2C	Upregulated	3.47	0.001	Tissue	20 ESCC cases		4 * 44K whole genome microarray G4112F (Agilent)	South Indian	GMap1	18981721
ESCC_145	84848	MGC16121	Upregulated	3.46	0.001	Tissue	20 ESCC cases		4 * 44K whole genome microarray G4112F (Agilent)	South Indian	GMap1	18981721
ESCC_146	54829	ASPN	Upregulated	3.46	0.001	Tissue	20 ESCC cases		4 * 44K whole genome microarray G4112F (Agilent)	South Indian	GMap1	18981721
ESCC_146	54829	ASPN	Upregulated	2.84	1.89e-10	Tissue	53 ESCC cases		GeneChip Human Genome U133A, 133B set microarray (Affymetrix)	Chinese	GMap2	21385931
ESCC_147	1075	CTSC	Upregulated	3.46	0.001	Tissue	20 ESCC cases		4 * 44K whole genome microarray G4112F (Agilent)	South Indian	GMap1	18981721
ESCC_147	1075	CTSC	Upregulated	3.68	2.51e-11	Tissue	53 ESCC cases		GeneChip Human Genome U133A, 133B set microarray (Affymetrix)	Chinese	GMap2	21385931
ESCC_147	1075	CTSC	Upregulated	2.31	8.48e-11	Tissue	53 ESCC cases		GeneChip Human Genome U133A, 133B set microarray (Affymetrix)	Chinese	GMap2	21385931
ESCC_147	1075	CTSC	Upregulated	2.76	3.32e-10	Tissue	53 ESCC cases		GeneChip Human Genome U133A, 133B set microarray (Affymetrix)	Chinese	GMap2	21385931
ESCC_148	3236	HOXD10	Upregulated	3.46	0.001	Tissue	20 ESCC cases		4 * 44K whole genome microarray G4112F (Agilent)	South Indian	GMap1	18981721
ESCC_148	3236	HOXD10	Upregulated	3.01	4.67e-14	Tissue	53 ESCC cases		GeneChip Human Genome U133A, 133B set microarray (Affymetrix)	Chinese	GMap2	21385931
ESCC_148	3236	HOXD10	Upregulated	2.45	5.91e-13	Tissue	53 ESCC cases		GeneChip Human Genome U133A, 133B set microarray (Affymetrix)	Chinese	GMap2	21385931
ESCC_149	64175	LEPRE1	Upregulated	3.44	0.001	Tissue	20 ESCC cases		4 * 44K whole genome microarray G4112F (Agilent)	South Indian	GMap1	18981721
ESCC_150	253982	ASPHD1	Upregulated	3.44	0.001	Tissue	20 ESCC cases		4 * 44K whole genome microarray G4112F (Agilent)	South Indian	GMap1	18981721
ESCC_151	5008	OSM	Upregulated	3.44	0.001	Tissue	20 ESCC cases		4 * 44K whole genome microarray G4112F (Agilent)	South Indian	GMap1	18981721
ESCC_152	27	ABL2	Upregulated	3.41	0.001	Tissue	20 ESCC cases		4 * 44K whole genome microarray G4112F (Agilent)	South Indian	GMap1	18981721
ESCC_153	6447	SCG5	Upregulated	3.41	0.001	Tissue	20 ESCC cases		4 * 44K whole genome microarray G4112F (Agilent)	South Indian	GMap1	18981721
ESCC_154	1514	CTSL	Upregulated	3.4	0.001	Tissue	20 ESCC cases		4 * 44K whole genome microarray G4112F (Agilent)	South Indian	GMap1	18981721
ESCC_154	1514	Cathepsin L	Downregulated	0.19		Tissue	5 ESCC cases		cDNA microarray (BioRobotics)			14647409
ESCC_155	7128	TNFAIP3	Upregulated	3.4	0.001	Tissue	20 ESCC cases		4 * 44K whole genome microarray G4112F (Agilent)	South Indian	GMap1	18981721
ESCC_155	7128	TNFAIP3	Upregulated	4	0.0398	Tissue	26 ESCC & 39 normal samples	Tumor vs normal tissue	cDNA microarray(Agilent)	American	GMap7	17236199
ESCC_156	54478	FAM64A	Upregulated	3.38	0.001	Tissue	20 ESCC cases		4 * 44K whole genome microarray G4112F (Agilent)	South Indian	GMap1	18981721
ESCC_157	9447	AIM2	Upregulated	3.37	0.001	Tissue	20 ESCC cases		4 * 44K whole genome microarray G4112F (Agilent)	South Indian	GMap1	18981721
ESCC_157	9447	AIM2	Downregulated	8.5	0.00496	Tissue	19 ESCC cases		Tissue microarray (Beecher Instruments)	Japanese	GMap14	16685439
ESCC_158	3371	TNC	Upregulated	3.37	0.001	Tissue	20 ESCC cases		4 * 44K whole genome microarray G4112F (Agilent)	South Indian	GMap1	18981721
ESCC_158	3371	TNC	Upregulated	3.44	8.06e-15	Tissue	53 ESCC cases		GeneChip Human Genome U133A, 133B set microarray (Affymetrix)	Chinese	GMap2	21385931
ESCC_158	3371	TNC	Upregulated	2.3		Tissue	6 pairs of primary ESCC and adjcent non-tumorous esophageal tissue	Primary tumor vs adjcent non-tumorous tissue	GeneChip Human Genome U133 Plus 2.0 microarray (Affymetrix)	Chinese	GMap5	19509166
ESCC_159	54210	TREM1	Upregulated	3.36	0.001	Tissue	20 ESCC cases		4 * 44K whole genome microarray G4112F (Agilent)	South Indian	GMap1	18981721
ESCC_160	27131	SNX5	Upregulated	3.36	0.001	Tissue	20 ESCC cases		4 * 44K whole genome microarray G4112F (Agilent)	South Indian	GMap1	18981721
ESCC_161	9518	GDF15	Upregulated	3.36	0.001	Tissue	20 ESCC cases		4 * 44K whole genome microarray G4112F (Agilent)	South Indian	GMap1	18981721
ESCC_162	2887	GRB10	Upregulated	3.34	0.001	Tissue	20 ESCC cases		4 * 44K whole genome microarray G4112F (Agilent)	South Indian	GMap1	18981721
ESCC_162	2887	GRB10	Upregulated	4	0.0398	Tissue	26 ESCC & 39 normal samples	Tumor vs normal tissue	cDNA microarray(Agilent)	American	GMap7	17236199
ESCC_163	7298	TYMS	Upregulated	3.34	0.001	Tissue	20 ESCC cases		4 * 44K whole genome microarray G4112F (Agilent)	South Indian	GMap1	18981721
ESCC_163	7298	TYMS	Upregulated	2.32	1.37e-14	Tissue	53 ESCC cases		GeneChip Human Genome U133A, 133B set microarray (Affymetrix)	Chinese	GMap2	21385931
ESCC_164	116832	RPL39L	Upregulated	3.34	0.001	Tissue	20 ESCC cases		4 * 44K whole genome microarray G4112F (Agilent)	South Indian	GMap1	18981721
ESCC_165	7076	TIMP1	Upregulated	3.33	0.001	Tissue	20 ESCC cases		4 * 44K whole genome microarray G4112F (Agilent)	South Indian	GMap1	18981721
ESCC_165	7076	TIMP1	Upregulated	2.25	9.22e-12	Tissue	53 ESCC cases		GeneChip Human Genome U133A, 133B set microarray (Affymetrix)	Chinese	GMap2	21385931
ESCC_166	10962	MLLT11	Upregulated	3.33	0.001	Tissue	20 ESCC cases		4 * 44K whole genome microarray G4112F (Agilent)	South Indian	GMap1	18981721
ESCC_167	2920	CXCL2	Upregulated	3.32	0.001	Tissue	20 ESCC cases		4 * 44K whole genome microarray G4112F (Agilent)	South Indian	GMap1	18981721
ESCC_168	597	BCL2A1	Upregulated	3.31	0.001	Tissue	20 ESCC cases		4 * 44K whole genome microarray G4112F (Agilent)	South Indian	GMap1	18981721
ESCC_169	1294	COL7A1	Upregulated	3.31	0.001	Tissue	20 ESCC cases		4 * 44K whole genome microarray G4112F (Agilent)	South Indian	GMap1	18981721
ESCC_169	1294	COL7A1	Upregulated	3.98	0.05	Tissue	16 ESCC cases		Human 1A Oligo microarray (Agilent)	Japanese	GMap3	17088971
ESCC_169	1294	COL7A1	Upregulated	2.31	0.001	Tissue	19 ESCC cases		ROSP 8K Human Array (NCI)	Chinese	GMap2	12873975
ESCC_169	1294	COL7A1	Upregulated	2.65	2.34e-18	Tissue	53 ESCC cases		GeneChip Human Genome U133A, 133B set microarray (Affymetrix)	Chinese	GMap2	21385931
ESCC_169	1294	COL7A1	Upregulated	2.85	4.71e-16	Tissue	53 ESCC cases		GeneChip Human Genome U133A, 133B set microarray (Affymetrix)	Chinese	GMap2	21385931
ESCC_170	3500	IGHG1	Upregulated	3.31	0.001	Tissue	20 ESCC cases		4 * 44K whole genome microarray G4112F (Agilent)	South Indian	GMap1	18981721
ESCC_171	3225	HOXC9	Upregulated	3.31	0.001	Tissue	20 ESCC cases		4 * 44K whole genome microarray G4112F (Agilent)	South Indian	GMap1	18981721
ESCC_172	113130	CDCA5	Upregulated	3.3	0.001	Tissue	20 ESCC cases		4 * 44K whole genome microarray G4112F (Agilent)	South Indian	GMap1	18981721
ESCC_173	9582	APOBEC3B	Upregulated	3.3	0.001	Tissue	20 ESCC cases		4 * 44K whole genome microarray G4112F (Agilent)	South Indian	GMap1	18981721
ESCC_173	9582	APOBEC3B	Upregulated	2.22	2.96e-07	Tissue	53 ESCC cases		GeneChip Human Genome U133A, 133B set microarray (Affymetrix)	Chinese	GMap2	21385931
ESCC_174	3383	ICAM1	Upregulated	3.3	0.001	Tissue	20 ESCC cases		4 * 44K whole genome microarray G4112F (Agilent)	South Indian	GMap1	18981721
ESCC_174	3383	ICAM1	Upregulated	3.6		Tissue	6 pairs of primary ESCC and adjcent non-tumorous esophageal tissue	Primary tumor vs adjcent non-tumorous tissue	GeneChip Human Genome U133 Plus 2.0 microarray (Affymetrix)	Chinese	GMap5	19509166
ESCC_175	147920	IGFL2	Upregulated	3.3	0.001	Tissue	20 ESCC cases		4 * 44K whole genome microarray G4112F (Agilent)	South Indian	GMap1	18981721
ESCC_176	9507	ADAMTS4	Upregulated	3.3	0.001	Tissue	20 ESCC cases		4 * 44K whole genome microarray G4112F (Agilent)	South Indian	GMap1	18981721
ESCC_177	144195	SLC2A14	Upregulated	3.27	0.001	Tissue	20 ESCC cases		4 * 44K whole genome microarray G4112F (Agilent)	South Indian	GMap1	18981721
ESCC_178	4430	MYO1B	Upregulated	3.27	0.001	Tissue	20 ESCC cases		4 * 44K whole genome microarray G4112F (Agilent)	South Indian	GMap1	18981721
ESCC_178	4430	MYO1B	Upregulated	2.34	3.74e-13	Tissue	53 ESCC cases		GeneChip Human Genome U133A, 133B set microarray (Affymetrix)	Chinese	GMap2	21385931
ESCC_179	338324	S100A7L1	Upregulated	3.26	0.001	Tissue	20 ESCC cases		4 * 44K whole genome microarray G4112F (Agilent)	South Indian	GMap1	18981721
ESCC_180	4233	MET	Upregulated	3.26	0.001	Tissue	20 ESCC cases		4 * 44K whole genome microarray G4112F (Agilent)	South Indian	GMap1	18981721
ESCC_180	4233	MET	Upregulated	2.8		Cell line: HKESC-1	2 human ESCC cell lines		Atlas Human cDNA Expression Array(Clontech) microarray,Validation: Semiquantitative RT-PCR	Chinese		11705871
ESCC_180	4233	MET	Upregulated	2.9		Cell line: HKESC-2	2 human ESCC cell lines		Atlas Human cDNA Expression Array(Clontech) microarray,Validation: Semiquantitative RT-PCR	Chinese		11705871
ESCC_180	4233	MET	Upregulated	2.76	5.76e-18	Tissue	53 ESCC cases		GeneChip Human Genome U133A, 133B set microarray (Affymetrix)	Chinese	GMap2	21385931
ESCC_181	5352	PLOD2	Upregulated	3.25	0.001	Tissue	20 ESCC cases		4 * 44K whole genome microarray G4112F (Agilent)	South Indian	GMap1	18981721
ESCC_181	5352	PLOD2	Upregulated	2.13	3.5e-10	Tissue	53 ESCC cases		GeneChip Human Genome U133A, 133B set microarray (Affymetrix)	Chinese	GMap2	21385931
ESCC_182	3992	FADS1	Upregulated	3.24	0.001	Tissue	20 ESCC cases		4 * 44K whole genome microarray G4112F (Agilent)	South Indian	GMap1	18981721
ESCC_182	3992	FADS1	Upregulated	2.29	3.12e-08	Tissue	53 ESCC cases		GeneChip Human Genome U133A, 133B set microarray (Affymetrix)	Chinese	GMap2	21385931
ESCC_183	84141	FLJ13391	Upregulated	3.23	0.001	Tissue	20 ESCC cases		4 * 44K whole genome microarray G4112F (Agilent)	South Indian	GMap1	18981721
ESCC_184	6355	CCL8	Upregulated	3.22	0.001	Tissue	20 ESCC cases		4 * 44K whole genome microarray G4112F (Agilent)	South Indian	GMap1	18981721
ESCC_185	256764	WDR72	Upregulated	3.22	0.001	Tissue	20 ESCC cases		4 * 44K whole genome microarray G4112F (Agilent)	South Indian	GMap1	18981721
ESCC_185	256764	WDR72	Upregulated	5.97	6.3e-14	Tissue	53 ESCC cases		GeneChip Human Genome U133A, 133B set microarray (Affymetrix)	Chinese	GMap2	21385931
ESCC_185	256764	WDR72	Upregulated	2.03	3.61e-11	Tissue	53 ESCC cases		GeneChip Human Genome U133A, 133B set microarray (Affymetrix)	Chinese	GMap2	21385931
ESCC_186	22795	NID2	Upregulated	3.21	0.001	Tissue	20 ESCC cases		4 * 44K whole genome microarray G4112F (Agilent)	South Indian	GMap1	18981721
ESCC_187	50515	CHST11	Upregulated	3.21	0.001	Tissue	20 ESCC cases		4 * 44K whole genome microarray G4112F (Agilent)	South Indian	GMap1	18981721
ESCC_188	3320	HSP90AA1	Upregulated	3.2	0.001	Tissue	20 ESCC cases		4 * 44K whole genome microarray G4112F (Agilent)	South Indian	GMap1	18981721
ESCC_188	3320	HSP90AA1	Upregulated	2.12	1.97e-16	Tissue	53 ESCC cases		GeneChip Human Genome U133A, 133B set microarray (Affymetrix)	Chinese	GMap2	21385931
ESCC_189	80178	C16orf59	Upregulated	3.2	0.001	Tissue	20 ESCC cases		4 * 44K whole genome microarray G4112F (Agilent)	South Indian	GMap1	18981721
ESCC_190	3429	IFI27	Upregulated	3.19	0.001	Tissue	20 ESCC cases		4 * 44K whole genome microarray G4112F (Agilent)	South Indian	GMap1	18981721
ESCC_190	3429	IFI27	Upregulated	2.8		Tissue	6 paired ESCC samples		cDNA microarray	Chinese		12845669
ESCC_191	5984	RFC4	Upregulated	3.19	0.001	Tissue	20 ESCC cases		4 * 44K whole genome microarray G4112F (Agilent)	South Indian	GMap1	18981721
ESCC_191	5984	RFC4	Upregulated	11.11		Tissue	12 ESCC cases	Tumor vs normal differentiated squamous epithelium	GeneChip Human Genome U133A 2.0 microarray (Affymetrix)	Chinese	GMap16	22280838
ESCC_191	5984	RFC4	Upregulated	3.29	1.92e-23	Tissue	53 ESCC cases		GeneChip Human Genome U133A, 133B set microarray (Affymetrix)	Chinese	GMap2	21385931
ESCC_191	5984	RFC4	Upregulated	4	0.0398	Tissue	26 ESCC & 39 normal samples	Tumor vs normal tissue	cDNA microarray(Agilent)	American	GMap7	17236199
ESCC_192	2921	CXCL3	Upregulated	3.19	0.001	Tissue	20 ESCC cases		4 * 44K whole genome microarray G4112F (Agilent)	South Indian	GMap1	18981721
ESCC_193	1789	DNMT3B	Upregulated	3.18	0.001	Tissue	20 ESCC cases		4 * 44K whole genome microarray G4112F (Agilent)	South Indian	GMap1	18981721
ESCC_193	1789	DNMT3b	Upregulated	5	0.017	Tissue	46 ESCC cases	Tumor vs adjacent normal matched tissue	Real-time reverse transcription-PCR	Chinese		21150312
ESCC_194	22974	TPX2	Upregulated	3.17	0.001	Tissue	20 ESCC cases		4 * 44K whole genome microarray G4112F (Agilent)	South Indian	GMap1	18981721
ESCC_194	22974	TPX2	Upregulated	2.4	5.17e-17	Tissue	53 ESCC cases		GeneChip Human Genome U133A, 133B set microarray (Affymetrix)	Chinese	GMap2	21385931
ESCC_194	22974	TPX2	Upregulated	1.5	1e-06	Tissue	15 ESCC cases	Tumor vs Adjacent normal matched tissue	GeneChip Human Genome Microarray (Affymetrix)			19082484
ESCC_195	1894	ECT2	Upregulated	3.17	0.001	Tissue	20 ESCC cases		4 * 44K whole genome microarray G4112F (Agilent)	South Indian	GMap1	18981721
ESCC_195	1894	ECT2	Upregulated	14.38		Tissue	12 ESCC cases	Tumor vs normal differentiated squamous epithelium	GeneChip Human Genome U133A 2.0 microarray (Affymetrix)	Chinese	GMap16	22280838
ESCC_195	1894	ECT2	Upregulated	4.32	2.17e-22	Tissue	53 ESCC cases		GeneChip Human Genome U133A, 133B set microarray (Affymetrix)	Chinese	GMap2	21385931
ESCC_195	1894	ECT2	Upregulated	3	0.0088	Tissue, Cell line: TE1, TE2, TE3, TE4, TE5, TE6, TE8, TE9, TE10	9 ESCC cell lines, 87 ESCC cases	Tumor vs adjacent normal tissue				19118053
ESCC_195	1894	ECT2	Upregulated	1.5	1e-06	Tissue	15 ESCC cases	Tumor vs Adjacent normal matched tissue	GeneChip Human Genome Microarray (Affymetrix)			19082484
ESCC_195	1894	ECT2	Upregulated	4	0.0398	Tissue	26 ESCC & 39 normal samples	Tumor vs normal tissue	cDNA microarray(Agilent)	American	GMap7	17236199
ESCC_196	56648	EIF5A2	Upregulated	3.17	0.001	Tissue	20 ESCC cases		4 * 44K whole genome microarray G4112F (Agilent)	South Indian	GMap1	18981721
ESCC_197	5743	PTGS2	Upregulated	3.17	0.001	Tissue	20 ESCC cases		4 * 44K whole genome microarray G4112F (Agilent)	South Indian	GMap1	18981721
ESCC_198	57167	SALL4	Upregulated	3.16	0.001	Tissue	20 ESCC cases		4 * 44K whole genome microarray G4112F (Agilent)	South Indian	GMap1	18981721
ESCC_199	9787	DLG7	Upregulated	3.16	0.001	Tissue	20 ESCC cases		4 * 44K whole genome microarray G4112F (Agilent)	South Indian	GMap1	18981721
ESCC_199	9787	DLG7	Upregulated	2.65	7.79e-19	Tissue	53 ESCC cases		GeneChip Human Genome U133A, 133B set microarray (Affymetrix)	Chinese	GMap2	21385931
ESCC_200	4108	MAGEA9	Upregulated	3.16	0.001	Tissue	20 ESCC cases		4 * 44K whole genome microarray G4112F (Agilent)	South Indian	GMap1	18981721
ESCC_201	285	ANGPT2	Upregulated	3.15	0.001	Tissue	20 ESCC cases		4 * 44K whole genome microarray G4112F (Agilent)	South Indian	GMap1	18981721
ESCC_202	83540	CDCA1	Upregulated	3.15	0.001	Tissue	20 ESCC cases		4 * 44K whole genome microarray G4112F (Agilent)	South Indian	GMap1	18981721
ESCC_202	83540	NUF2	Upregulated	2.67	6.23e-16	Tissue	53 ESCC cases		GeneChip Human Genome U133A, 133B set microarray (Affymetrix)	Chinese	GMap2	21385931
ESCC_203	3956	LGALS1	Upregulated	3.14	0.001	Tissue	20 ESCC cases		4 * 44K whole genome microarray G4112F (Agilent)	South Indian	GMap1	18981721
ESCC_203	3956	LGALS1	Upregulated	4	0.0398	Tissue	26 ESCC & 39 normal samples	Tumor vs normal tissue	cDNA microarray(Agilent)	American	GMap7	17236199
ESCC_32	1278	COL1A2	Upregulated	3.14	0.001	Tissue	20 ESCC cases		4 * 44K whole genome microarray G4112F (Agilent)	South Indian	GMap1	18981721
ESCC_204	6574	SLC20A1	Upregulated	3.13	0.001	Tissue	20 ESCC cases		4 * 44K whole genome microarray G4112F (Agilent)	South Indian	GMap1	18981721
ESCC_204	6574	SLC20A1	Upregulated	2.13	3.75e-17	Tissue	53 ESCC cases		GeneChip Human Genome U133A, 133B set microarray (Affymetrix)	Chinese	GMap2	21385931
ESCC_204	6574	SLC20A1	Upregulated	4	0.0398	Tissue	26 ESCC & 39 normal samples	Tumor vs normal tissue	cDNA microarray(Agilent)	American	GMap7	17236199
ESCC_205	2335	FN1	Upregulated	3.13	0.001	Tissue	20 ESCC cases		4 * 44K whole genome microarray G4112F (Agilent)	South Indian	GMap1	18981721
ESCC_205	2335	FN1	Upregulated	2.09	3.06e-08	Tissue	53 ESCC cases		GeneChip Human Genome U133A, 133B set microarray (Affymetrix)	Chinese	GMap2	21385931
ESCC_205	2335	FN1	Upregulated	2.1	5.64e-08	Tissue	53 ESCC cases		GeneChip Human Genome U133A, 133B set microarray (Affymetrix)	Chinese	GMap2	21385931
ESCC_205	2335	FN1	Upregulated	2.05	7.44e-08	Tissue	53 ESCC cases		GeneChip Human Genome U133A, 133B set microarray (Affymetrix)	Chinese	GMap2	21385931
ESCC_205	2335	FN	Upregulated		0.01	Tissue	28 ESCC samples and corresponding normal easophageal mucosa	Tumor vs adjacent normal matched tissue	Semi-Quatitative RT-PCR			16158461
ESCC_206	26872	STEAP1	Upregulated	3.13	0.001	Tissue	20 ESCC cases		4 * 44K whole genome microarray G4112F (Agilent)	South Indian	GMap1	18981721
ESCC_207	990	CDC6	Upregulated	3.12	0.001	Tissue	20 ESCC cases		4 * 44K whole genome microarray G4112F (Agilent)	South Indian	GMap1	18981721
ESCC_208	25975	EGFL6	Upregulated	3.12	0.001	Tissue	20 ESCC cases		4 * 44K whole genome microarray G4112F (Agilent)	South Indian	GMap1	18981721
ESCC_209	10403	KNTC2	Upregulated	3.11	0.001	Tissue	20 ESCC cases		4 * 44K whole genome microarray G4112F (Agilent)	South Indian	GMap1	18981721
ESCC_210	3627	CXCL10	Upregulated	3.09	0.001	Tissue	20 ESCC cases		4 * 44K whole genome microarray G4112F (Agilent)	South Indian	GMap1	18981721
ESCC_210	3627	SCYB10	Upregulated	2.03	0.0005	Tissue	19 ESCC cases		ROSP 8K Human Array (NCI)	Chinese	GMap2	12873975
ESCC_211	3914	LAMB3	Upregulated	3.09	0.001	Tissue	20 ESCC cases		4 * 44K whole genome microarray G4112F (Agilent)	South Indian	GMap1	18981721
ESCC_211	3914	LAMB3	Upregulated	3.49	4.81e-17	Tissue	53 ESCC cases		GeneChip Human Genome U133A, 133B set microarray (Affymetrix)	Chinese	GMap2	21385931
ESCC_211	3914	LAMB3	Upregulated	2.2		Tissue	6 pairs of primary ESCC and adjcent non-tumorous esophageal tissue	Primary tumor vs adjcent non-tumorous tissue	GeneChip Human Genome U133 Plus 2.0 microarray (Affymetrix)	Chinese	GMap5	19509166
ESCC_212	6372	CXCL6	Upregulated	3.08	0.001	Tissue	20 ESCC cases		4 * 44K whole genome microarray G4112F (Agilent)	South Indian	GMap1	18981721
ESCC_213	8862	APLN	Upregulated	3.07	0.001	Tissue	20 ESCC cases		4 * 44K whole genome microarray G4112F (Agilent)	South Indian	GMap1	18981721
ESCC_214	641	BLM	Upregulated	3.06	0.001	Tissue	20 ESCC cases		4 * 44K whole genome microarray G4112F (Agilent)	South Indian	GMap1	18981721
ESCC_214	641	BLM	Upregulated	2.93		Tissue	12 ESCC cases	Tumor vs normal differentiated squamous epithelium	GeneChip Human Genome U133A 2.0 microarray (Affymetrix)	Chinese	GMap16	22280838
ESCC_215	1033	CDKN3	Upregulated	3.05	0.001	Tissue	20 ESCC cases		4 * 44K whole genome microarray G4112F (Agilent)	South Indian	GMap1	18981721
ESCC_215	1033	CDKN3	Upregulated	2.47	1.98e-17	Tissue	53 ESCC cases		GeneChip Human Genome U133A, 133B set microarray (Affymetrix)	Chinese	GMap2	21385931
ESCC_216	3685	ITGAV	Upregulated	3.05	0.001	Tissue	20 ESCC cases		4 * 44K whole genome microarray G4112F (Agilent)	South Indian	GMap1	18981721
ESCC_216	3685	ITGAV	Upregulated	2.15	1.05e-11	Tissue	53 ESCC cases		GeneChip Human Genome U133A, 133B set microarray (Affymetrix)	Chinese	GMap2	21385931
ESCC_217	467	ATF3	Upregulated	3.04	0.001	Tissue	20 ESCC cases		4 * 44K whole genome microarray G4112F (Agilent)	South Indian	GMap1	18981721
ESCC_218	10160	FARP1	Upregulated	3.02	0.001	Tissue	20 ESCC cases		4 * 44K whole genome microarray G4112F (Agilent)	South Indian	GMap1	18981721
ESCC_219	54972	TMEM132A	Upregulated	3.01	0.001	Tissue	20 ESCC cases		4 * 44K whole genome microarray G4112F (Agilent)	South Indian	GMap1	18981721
ESCC_220	55165	CEP55	Upregulated	3.01	0.001	Tissue	20 ESCC cases		4 * 44K whole genome microarray G4112F (Agilent)	South Indian	GMap1	18981721
ESCC_220	55165	CEP55	Upregulated	3.6	1.53e-19	Tissue	53 ESCC cases		GeneChip Human Genome U133A, 133B set microarray (Affymetrix)	Chinese	GMap2	21385931
ESCC_221	7083	TK1	Upregulated	3	0.001	Tissue	20 ESCC cases		4 * 44K whole genome microarray G4112F (Agilent)	South Indian	GMap1	18981721
ESCC_221	7083	TK1	Upregulated	3.22	0.05	Tissue	16 ESCC cases		Human 1A Oligo microarray (Agilent)	Japanese	GMap3	17088971
ESCC_222	101	ADAM8	Upregulated	3	0.001	Tissue	20 ESCC cases		4 * 44K whole genome microarray G4112F (Agilent)	South Indian	GMap1	18981721
ESCC_223	414062	CCL3L3	Upregulated	3	0.001	Tissue	20 ESCC cases		4 * 44K whole genome microarray G4112F (Agilent)	South Indian	GMap1	18981721
ESCC_124	3491	CYR61	Upregulated	2.99	0.001	Tissue	20 ESCC cases		4 * 44K whole genome microarray G4112F (Agilent)	South Indian	GMap1	18981721
ESCC_224	29128	UHRF1	Upregulated	2.99	0.001	Tissue	20 ESCC cases		4 * 44K whole genome microarray G4112F (Agilent)	South Indian	GMap1	18981721
ESCC_224	29128	UHRF1	Upregulated	2.42	1.32e-16	Tissue	53 ESCC cases		GeneChip Human Genome U133A, 133B set microarray (Affymetrix)	Chinese	GMap2	21385931
ESCC_225	29967	LRP12	Upregulated	2.99	0.001	Tissue	20 ESCC cases		4 * 44K whole genome microarray G4112F (Agilent)	South Indian	GMap1	18981721
ESCC_225	29967	LRP12	Upregulated	2.05	3.4e-14	Tissue	53 ESCC cases		GeneChip Human Genome U133A, 133B set microarray (Affymetrix)	Chinese	GMap2	21385931
ESCC_226	9315	C5orf13	Upregulated	2.98	0.001	Tissue	20 ESCC cases		4 * 44K whole genome microarray G4112F (Agilent)	South Indian	GMap1	18981721
ESCC_226	9315	C5orf13	Upregulated	2.07	0.021	Tissue, Cell line: TE1, TE13	2 cell lines, 10 ESCC cases		SS-HI9.1k human cDNA microarray	Indian		17068819
ESCC_226	9315	C5orf13	Upregulated	2.05	2.45e-09	Tissue	53 ESCC cases		GeneChip Human Genome U133A, 133B set microarray (Affymetrix)	Chinese	GMap2	21385931
ESCC_227	2212	FCGR2A	Upregulated	2.98	0.001	Tissue	20 ESCC cases		4 * 44K whole genome microarray G4112F (Agilent)	South Indian	GMap1	18981721
ESCC_228	861	RUNX1	Upregulated	2.98	0.001	Tissue	20 ESCC cases		4 * 44K whole genome microarray G4112F (Agilent)	South Indian	GMap1	18981721
ESCC_229	10644	IGF2BP2	Upregulated	2.97	0.001	Tissue	20 ESCC cases		4 * 44K whole genome microarray G4112F (Agilent)	South Indian	GMap1	18981721
ESCC_229	10644	IGF2BP2	Upregulated	2.84	4.7e-16	Tissue	53 ESCC cases		GeneChip Human Genome U133A, 133B set microarray (Affymetrix)	Chinese	GMap2	21385931
ESCC_229	10644	IMP-2	Upregulated	1.5	1e-06	Tissue	15 ESCC cases	Tumor vs Adjacent normal matched tissue	GeneChip Human Genome Microarray (Affymetrix)			19082484
ESCC_230	4291	MLF1	Upregulated	2.97	0.001	Tissue	20 ESCC cases		4 * 44K whole genome microarray G4112F (Agilent)	South Indian	GMap1	18981721
ESCC_230	4291	MLF1	Upregulated	3.36	0.05	Tissue	16 ESCC cases		Human 1A Oligo microarray (Agilent)	Japanese	GMap3	17088971
ESCC_230	4291	MLF1	Upregulated	2.17	4.16e-11	Tissue	53 ESCC cases		GeneChip Human Genome U133A, 133B set microarray (Affymetrix)	Chinese	GMap2	21385931
ESCC_231	6648	SOD2	Upregulated	2.97	0.001	Tissue	20 ESCC cases		4 * 44K whole genome microarray G4112F (Agilent)	South Indian	GMap1	18981721
ESCC_197	5743	PTGS2	Upregulated	2.96	0.001	Tissue	20 ESCC cases		4 * 44K whole genome microarray G4112F (Agilent)	South Indian	GMap1	18981721
ESCC_232	9598	CSAG2	Upregulated	2.95	0.001	Tissue	20 ESCC cases		4 * 44K whole genome microarray G4112F (Agilent)	South Indian	GMap1	18981721
ESCC_233	6772	STAT1	Upregulated	2.95	0.001	Tissue	20 ESCC cases		4 * 44K whole genome microarray G4112F (Agilent)	South Indian	GMap1	18981721
ESCC_233	6772	STAT1	Upregulated	4.83		Tissue	12 ESCC cases	Tumor vs normal differentiated squamous epithelium	GeneChip Human Genome U133A 2.0 microarray (Affymetrix)	Chinese	GMap16	22280838
ESCC_233	6772	STAT1	Upregulated	2.32		Tissue	12 ESCC cases	Tumor vs normal basal squamous epithelium	GeneChip Human Genome U133A 2.0 microarray (Affymetrix)	Chinese	GMap16	22280838
ESCC_233	6772	STAT1	Upregulated	2.37	9.53e-09	Tissue	53 ESCC cases		GeneChip Human Genome U133A, 133B set microarray (Affymetrix)	Chinese	GMap2	21385931
ESCC_234	5347	PLK1	Upregulated	2.93	0.001	Tissue	20 ESCC cases		4 * 44K whole genome microarray G4112F (Agilent)	South Indian	GMap1	18981721
ESCC_235	11169	WDHD1	Upregulated	2.93	0.001	Tissue	20 ESCC cases		4 * 44K whole genome microarray G4112F (Agilent)	South Indian	GMap1	18981721
ESCC_235	11169	WDHD1	Upregulated		0.0426	Tissue, Cell line: TE1, TE2, TE3, TE4, TE5, TE6, TE8, TE9, TE10, TE11	10 ESCC cell lines, 283 ESCC cases	Primary tumor vs adjcent non tumorous tissue	cDNA microarray	Japanese	GMap15	20028748
ESCC_236	3925	STMN1	Upregulated	2.93	0.001	Tissue	20 ESCC cases		4 * 44K whole genome microarray G4112F (Agilent)	South Indian	GMap1	18981721
ESCC_236	3925	STMN1	Upregulated	4.03	0.05	Tissue	16 ESCC cases		Human 1A Oligo microarray (Agilent)	Japanese	GMap3	17088971
ESCC_236	3925	STMN1	Upregulated	4	0.0398	Tissue	26 ESCC & 39 normal samples	Tumor vs normal tissue	cDNA microarray(Agilent)	American	GMap7	17236199
ESCC_237	200315	APOBEC3A	Upregulated	2.93	0.001	Tissue	20 ESCC cases		4 * 44K whole genome microarray G4112F (Agilent)	South Indian	GMap1	18981721
ESCC_238	50507	NOX4	Upregulated	2.92	0.001	Tissue	20 ESCC cases		4 * 44K whole genome microarray G4112F (Agilent)	South Indian	GMap1	18981721
ESCC_239	2922	GRP	Upregulated	2.92	0.001	Tissue	20 ESCC cases		4 * 44K whole genome microarray G4112F (Agilent)	South Indian	GMap1	18981721
ESCC_240	51339	DACT1	Upregulated	2.92	0.001	Tissue	20 ESCC cases		4 * 44K whole genome microarray G4112F (Agilent)	South Indian	GMap1	18981721
ESCC_241	8507	ENC1	Upregulated	2.92	0.001	Tissue	20 ESCC cases		4 * 44K whole genome microarray G4112F (Agilent)	South Indian	GMap1	18981721
ESCC_242	10024	TROAP	Upregulated	2.92	0.001	Tissue	20 ESCC cases		4 * 44K whole genome microarray G4112F (Agilent)	South Indian	GMap1	18981721
ESCC_243	8914	TIMELESS	Upregulated	2.91	0.001	Tissue	20 ESCC cases		4 * 44K whole genome microarray G4112F (Agilent)	South Indian	GMap1	18981721
ESCC_244	891	CCNB1	Upregulated	2.91	0.001	Tissue	20 ESCC cases		4 * 44K whole genome microarray G4112F (Agilent)	South Indian	GMap1	18981721
ESCC_244	891	Cyclin B1	Upregulated	2.4		Cell line: HKESC-1	2 human ESCC cell lines		Atlas Human cDNA Expression Array(Clontech) microarray,Validation: Semiquantitative RT-PCR	Chinese	GMap6	11489794
ESCC_244	891	Cyclin B1	Upregulated	3.2		Cell line: HKESC-2	2 human ESCC cell lines		Atlas Human cDNA Expression Array(Clontech) microarray,Validation: Semiquantitative RT-PCR	Chinese	GMap6	11489794
ESCC_244	891	CCNB1	Upregulated	2.71	1.45e-16	Tissue	53 ESCC cases		GeneChip Human Genome U133A, 133B set microarray (Affymetrix)	Chinese	GMap2	21385931
ESCC_244	891	CCNB1	Upregulated	2.28	9.03e-13	Tissue	53 ESCC cases		GeneChip Human Genome U133A, 133B set microarray (Affymetrix)	Chinese	GMap2	21385931
ESCC_245	80149	ZC3H12A	Upregulated	2.91	0.001	Tissue	20 ESCC cases		4 * 44K whole genome microarray G4112F (Agilent)	South Indian	GMap1	18981721
ESCC_246	144455	E2F7	Upregulated	2.9	0.001	Tissue	20 ESCC cases		4 * 44K whole genome microarray G4112F (Agilent)	South Indian	GMap1	18981721
ESCC_247	259266	ASPM	Upregulated	2.9	0.001	Tissue	20 ESCC cases		4 * 44K whole genome microarray G4112F (Agilent)	South Indian	GMap1	18981721
ESCC_247	259266	ASPM	Upregulated	3.23	5.15e-18	Tissue	53 ESCC cases		GeneChip Human Genome U133A, 133B set microarray (Affymetrix)	Chinese	GMap2	21385931
ESCC_247	259266	ASPM	Upregulated	1.5	1e-06	Tissue	15 ESCC cases	Tumor vs Adjacent normal matched tissue	GeneChip Human Genome Microarray (Affymetrix)			19082484
ESCC_248	699	BUB1	Upregulated	2.89	0.001	Tissue	20 ESCC cases		4 * 44K whole genome microarray G4112F (Agilent)	South Indian	GMap1	18981721
ESCC_248	699	BUB1	Upregulated	2.1	2.34e-17	Tissue	53 ESCC cases		GeneChip Human Genome U133A, 133B set microarray (Affymetrix)	Chinese	GMap2	21385931
ESCC_249	7037	TFRC	Upregulated	2.89	0.001	Tissue	20 ESCC cases		4 * 44K whole genome microarray G4112F (Agilent)	South Indian	GMap1	18981721
ESCC_249	7037	TFRC	Upregulated	2.53	6.63e-18	Tissue	53 ESCC cases		GeneChip Human Genome U133A, 133B set microarray (Affymetrix)	Chinese	GMap2	21385931
ESCC_249	7037	TFRC	Upregulated	2.4	1.12e-15	Tissue	53 ESCC cases		GeneChip Human Genome U133A, 133B set microarray (Affymetrix)	Chinese	GMap2	21385931
ESCC_250	1178	CLC	Upregulated	2.89	0.001	Tissue	20 ESCC cases		4 * 44K whole genome microarray G4112F (Agilent)	South Indian	GMap1	18981721
ESCC_251	6659	SOX4	Upregulated	2.89	0.001	Tissue	20 ESCC cases		4 * 44K whole genome microarray G4112F (Agilent)	South Indian	GMap1	18981721
ESCC_251	6659	SOX4	Upregulated	3.45	6.78e-19	Tissue	53 ESCC cases		GeneChip Human Genome U133A, 133B set microarray (Affymetrix)	Chinese	GMap2	21385931
ESCC_251	6659	SOX4	Upregulated	2.22	5.49e-16	Tissue	53 ESCC cases		GeneChip Human Genome U133A, 133B set microarray (Affymetrix)	Chinese	GMap2	21385931
ESCC_251	6659	SOX4	Upregulated	2.92	1.33e-15	Tissue	53 ESCC cases		GeneChip Human Genome U133A, 133B set microarray (Affymetrix)	Chinese	GMap2	21385931
ESCC_252	23531	MMD	Upregulated	2.89	0.001	Tissue	20 ESCC cases		4 * 44K whole genome microarray G4112F (Agilent)	South Indian	GMap1	18981721
ESCC_252	23531	MMD	Upregulated	2.03	2.51e-11	Tissue	53 ESCC cases		GeneChip Human Genome U133A, 133B set microarray (Affymetrix)	Chinese	GMap2	21385931
ESCC_253	6790	AURKA	Upregulated	2.88	0.001	Tissue	20 ESCC cases		4 * 44K whole genome microarray G4112F (Agilent)	South Indian	GMap1	18981721
ESCC_253	6790	AURKA	Upregulated	5.72	0.00469	Tissue	4 early ESCC cases		GeneChip Human Genome U133 Plus 2.0 Array ( Affymetrix), Validation: RT-PCR			19737650
ESCC_253	6790	AURKA	Upregulated	13.74		Tissue	12 ESCC cases	Tumor vs normal differentiated squamous epithelium	GeneChip Human Genome U133A 2.0 microarray (Affymetrix)	Chinese	GMap16	22280838
ESCC_253	6790	AURKA	Upregulated	2.4	3.67e-17	Tissue	53 ESCC cases		GeneChip Human Genome U133A, 133B set microarray (Affymetrix)	Chinese	GMap2	21385931
ESCC_253	6790	AURKA	Upregulated	1.5	1e-06	Tissue	15 ESCC cases	Tumor vs Adjacent normal matched tissue	GeneChip Human Genome Microarray (Affymetrix)			19082484
ESCC_254	54587	MXRA8	Upregulated	2.88	0.001	Tissue	20 ESCC cases		4 * 44K whole genome microarray G4112F (Agilent)	South Indian	GMap1	18981721
ESCC_255	26585	GREM1	Upregulated	2.88	0.001	Tissue	20 ESCC cases		4 * 44K whole genome microarray G4112F (Agilent)	South Indian	GMap1	18981721
ESCC_256	3620	INDO	Upregulated	2.87	0.001	Tissue	20 ESCC cases		4 * 44K whole genome microarray G4112F (Agilent)	South Indian	GMap1	18981721
ESCC_257	27074	LAMP3	Upregulated	2.87	0.001	Tissue	20 ESCC cases		4 * 44K whole genome microarray G4112F (Agilent)	South Indian	GMap1	18981721
ESCC_257	27074	LAMP3	Upregulated	2.34	8.6e-08	Tissue	53 ESCC cases		GeneChip Human Genome U133A, 133B set microarray (Affymetrix)	Chinese	GMap2	21385931
ESCC_257	27074	LAMP3	Upregulated	4.4		Tissue	6 pairs of primary ESCC and adjcent non-tumorous esophageal tissue	Primary tumor vs adjcent non-tumorous tissue	GeneChip Human Genome U133 Plus 2.0 microarray (Affymetrix)	Chinese	GMap5	19509166
ESCC_258	55734	ZFP64	Upregulated	2.87	0.001	Tissue	20 ESCC cases		4 * 44K whole genome microarray G4112F (Agilent)	South Indian	GMap1	18981721
ESCC_259	10808	HSPH1	Upregulated	2.87	0.001	Tissue	20 ESCC cases		4 * 44K whole genome microarray G4112F (Agilent)	South Indian	GMap1	18981721
ESCC_259	10808	HSPH1	Upregulated	2.28	4.07e-16	Tissue	53 ESCC cases		GeneChip Human Genome U133A, 133B set microarray (Affymetrix)	Chinese	GMap2	21385931
ESCC_260	9415	FADS2	Upregulated	2.87	0.001	Tissue	20 ESCC cases		4 * 44K whole genome microarray G4112F (Agilent)	South Indian	GMap1	18981721
ESCC_261	118430	SBEM	Upregulated	2.87	0.001	Tissue	20 ESCC cases		4 * 44K whole genome microarray G4112F (Agilent)	South Indian	GMap1	18981721
ESCC_262	9615	GDA	Upregulated	2.86	0.001	Tissue	20 ESCC cases		4 * 44K whole genome microarray G4112F (Agilent)	South Indian	GMap1	18981721
ESCC_263	23516	SLC39A14	Upregulated	2.86	0.001	Tissue	20 ESCC cases		4 * 44K whole genome microarray G4112F (Agilent)	South Indian	GMap1	18981721
ESCC_263	23516	SLC39A14	Upregulated	2.28	8.14e-14	Tissue	53 ESCC cases		GeneChip Human Genome U133A, 133B set microarray (Affymetrix)	Chinese	GMap2	21385931
ESCC_264	875	CBS	Upregulated	2.85	0.001	Tissue	20 ESCC cases		4 * 44K whole genome microarray G4112F (Agilent)	South Indian	GMap1	18981721
ESCC_265	983	CDC2	Upregulated	2.91	1.42e-19	Tissue	53 ESCC cases		GeneChip Human Genome U133A, 133B set microarray (Affymetrix)	Chinese	GMap2	21385931
ESCC_265	983	CDC2	Upregulated	2.37	1.46e-18	Tissue	53 ESCC cases		GeneChip Human Genome U133A, 133B set microarray (Affymetrix)	Chinese	GMap2	21385931
ESCC_265	983	CDC2	Upregulated	2.62	2.7e-16	Tissue	53 ESCC cases		GeneChip Human Genome U133A, 133B set microarray (Affymetrix)	Chinese	GMap2	21385931
ESCC_265	983	CDC2	Upregulated	1.5	1e-06	Tissue	15 ESCC cases	Tumor vs Adjacent normal matched tissue	GeneChip Human Genome Microarray (Affymetrix)			19082484
ESCC_266	1890	ECGF1	Upregulated	2.84	0.001	Tissue	20 ESCC cases		4 * 44K whole genome microarray G4112F (Agilent)	South Indian	GMap1	18981721
ESCC_267	10447	FAM3C	Upregulated	2.84	0.001	Tissue	20 ESCC cases		4 * 44K whole genome microarray G4112F (Agilent)	South Indian	GMap1	18981721
ESCC_268	339240	LOC339240	Upregulated	2.84	0.001	Tissue	20 ESCC cases		4 * 44K whole genome microarray G4112F (Agilent)	South Indian	GMap1	18981721
ESCC_269	8438	RAD54L	Upregulated	2.83	0.001	Tissue	20 ESCC cases		4 * 44K whole genome microarray G4112F (Agilent)	South Indian	GMap1	18981721
ESCC_270	10561	IFI44	Upregulated	2.83	0.001	Tissue	20 ESCC cases		4 * 44K whole genome microarray G4112F (Agilent)	South Indian	GMap1	18981721
ESCC_270	10561	IFI44	Upregulated	2.03	3.39e-08	Tissue	53 ESCC cases		GeneChip Human Genome U133A, 133B set microarray (Affymetrix)	Chinese	GMap2	21385931
ESCC_187	50515	AF131762	Upregulated	2.82	0.001	Tissue	20 ESCC cases		4 * 44K whole genome microarray G4112F (Agilent)	South Indian	GMap1	18981721
ESCC_271	1058	CENPA	Upregulated	2.82	0.001	Tissue	20 ESCC cases		4 * 44K whole genome microarray G4112F (Agilent)	South Indian	GMap1	18981721
ESCC_271	1058	CENPA	Upregulated	2.17	5.93e-18	Tissue	53 ESCC cases		GeneChip Human Genome U133A, 133B set microarray (Affymetrix)	Chinese	GMap2	21385931
ESCC_271	1058	CENPA	Upregulated	1.5	1e-06	Tissue	15 ESCC cases	Tumor vs Adjacent normal matched tissue	GeneChip Human Genome Microarray (Affymetrix)			19082484
ESCC_272	7070	THY1	Upregulated	2.81	0.001	Tissue	20 ESCC cases		4 * 44K whole genome microarray G4112F (Agilent)	South Indian	GMap1	18981721
ESCC_272	7070	THY1	Upregulated	2.11	1.4e-15	Tissue	53 ESCC cases		GeneChip Human Genome U133A, 133B set microarray (Affymetrix)	Chinese	GMap2	21385931
ESCC_272	7070	THY1	Upregulated	2.08	1.63e-12	Tissue	53 ESCC cases		GeneChip Human Genome U133A, 133B set microarray (Affymetrix)	Chinese	GMap2	21385931
ESCC_273	3575	IL7R	Upregulated	2.81	0.001	Tissue	20 ESCC cases		4 * 44K whole genome microarray G4112F (Agilent)	South Indian	GMap1	18981721
ESCC_274	3655	ITGA6	Upregulated	2.81	0.001	Tissue	20 ESCC cases		4 * 44K whole genome microarray G4112F (Agilent)	South Indian	GMap1	18981721
ESCC_274	3655	Integrin a6	Upregulated	3.3		Cell line: HKESC-1	2 human ESCC cell lines		Atlas Human cDNA Expression Array(Clontech) microarray,Validation: Semiquantitative RT-PCR	Chinese		11705871
ESCC_274	3655	Integrin a6	Upregulated	3.2		Cell line: HKESC-2	2 human ESCC cell lines		Atlas Human cDNA Expression Array(Clontech) microarray,Validation: Semiquantitative RT-PCR	Chinese		11705871
ESCC_274	3655	ITGA6	Upregulated	2.72	1.01e-15	Tissue	53 ESCC cases		GeneChip Human Genome U133A, 133B set microarray (Affymetrix)	Chinese	GMap2	21385931
ESCC_274	3655	ITGA6	Upregulated	2.92	1.13e-15	Tissue	53 ESCC cases		GeneChip Human Genome U133A, 133B set microarray (Affymetrix)	Chinese	GMap2	21385931
ESCC_275	158511	CSAG1	Upregulated	2.8	0.001	Tissue	20 ESCC cases		4 * 44K whole genome microarray G4112F (Agilent)	South Indian	GMap1	18981721
ESCC_276	2633	GBP1	Upregulated	2.8	0.001	Tissue	20 ESCC cases		4 * 44K whole genome microarray G4112F (Agilent)	South Indian	GMap1	18981721
ESCC_277	637	BID	Upregulated	2.8	0.001	Tissue	20 ESCC cases		4 * 44K whole genome microarray G4112F (Agilent)	South Indian	GMap1	18981721
ESCC_278	23528	ZNF281	Upregulated	2.8	0.001	Tissue	20 ESCC cases		4 * 44K whole genome microarray G4112F (Agilent)	South Indian	GMap1	18981721
ESCC_278	23528	ZNF281	Upregulated	2.08	3.47e-16	Tissue	53 ESCC cases		GeneChip Human Genome U133A, 133B set microarray (Affymetrix)	Chinese	GMap2	21385931
ESCC_279	9133	CCNB2	Upregulated	2.79	0.001	Tissue	20 ESCC cases		4 * 44K whole genome microarray G4112F (Agilent)	South Indian	GMap1	18981721
ESCC_280	375061	FAM89A	Upregulated	2.79	0.001	Tissue	20 ESCC cases		4 * 44K whole genome microarray G4112F (Agilent)	South Indian	GMap1	18981721
ESCC_280	375061	FAM89A	Upregulated	2.12	4.54e-13	Tissue	53 ESCC cases		GeneChip Human Genome U133A, 133B set microarray (Affymetrix)	Chinese	GMap2	21385931
ESCC_281	10563	CXCL13	Upregulated	2.79	0.001	Tissue	20 ESCC cases		4 * 44K whole genome microarray G4112F (Agilent)	South Indian	GMap1	18981721
ESCC_282	176	AGC1	Upregulated	2.79	0.001	Tissue	20 ESCC cases		4 * 44K whole genome microarray G4112F (Agilent)	South Indian	GMap1	18981721
ESCC_283	10184	LHFPL2	Upregulated	2.79	0.001	Tissue	20 ESCC cases		4 * 44K whole genome microarray G4112F (Agilent)	South Indian	GMap1	18981721
ESCC_284	84914	ZNF587	Upregulated	2.79	0.001	Tissue	20 ESCC cases		4 * 44K whole genome microarray G4112F (Agilent)	South Indian	GMap1	18981721
ESCC_285	64778	FNDC3B	Upregulated	2.78	0.001	Tissue	20 ESCC cases		4 * 44K whole genome microarray G4112F (Agilent)	South Indian	GMap1	18981721
ESCC_285	64778	FNDC3B	Upregulated	2.6	3.2e-14	Tissue	53 ESCC cases		GeneChip Human Genome U133A, 133B set microarray (Affymetrix)	Chinese	GMap2	21385931
ESCC_285	64778	FNDC3B	Upregulated	2.04	3.4e-14	Tissue	53 ESCC cases		GeneChip Human Genome U133A, 133B set microarray (Affymetrix)	Chinese	GMap2	21385931
ESCC_285	64778	FNDC3B	Upregulated	2.16	2.57e-13	Tissue	53 ESCC cases		GeneChip Human Genome U133A, 133B set microarray (Affymetrix)	Chinese	GMap2	21385931
ESCC_285	64778	FNDC3B	Upregulated	2.01	7.19e-13	Tissue	53 ESCC cases		GeneChip Human Genome U133A, 133B set microarray (Affymetrix)	Chinese	GMap2	21385931
ESCC_286	84059	GPR98	Upregulated	2.78	0.001	Tissue	20 ESCC cases		4 * 44K whole genome microarray G4112F (Agilent)	South Indian	GMap1	18981721
ESCC_287	1959	EGR2	Upregulated	2.78	0.001	Tissue	20 ESCC cases		4 * 44K whole genome microarray G4112F (Agilent)	South Indian	GMap1	18981721
ESCC_287	1959	EGR2	Upregulated	2.4		Tissue	6 pairs of primary ESCC and adjcent non-tumorous esophageal tissue	Primary tumor vs adjcent non-tumorous tissue	GeneChip Human Genome U133 Plus 2.0 microarray (Affymetrix)	Chinese	GMap5	19509166
ESCC_287	1959	EGR2	Upregulated	1.5	0.05	Tissue	16 ESCC cases	Tumor vs matched normal tissue	Human 10K cDNA Microarray (UHN)	Indian	GMap10	17457978
ESCC_288	6566	SLC16A1	Upregulated	2.78	0.001	Tissue	20 ESCC cases		4 * 44K whole genome microarray G4112F (Agilent)	South Indian	GMap1	18981721
ESCC_288	6566	SLC16A1	Upregulated	2.28	6.79e-16	Tissue	53 ESCC cases		GeneChip Human Genome U133A, 133B set microarray (Affymetrix)	Chinese	GMap2	21385931
ESCC_288	6566	SLC16A1	Upregulated	2.35	2.55e-15	Tissue	53 ESCC cases		GeneChip Human Genome U133A, 133B set microarray (Affymetrix)	Chinese	GMap2	21385931
ESCC_288	6566	SLC16A1	Upregulated	2.39	6.42e-15	Tissue	53 ESCC cases		GeneChip Human Genome U133A, 133B set microarray (Affymetrix)	Chinese	GMap2	21385931
ESCC_289	6804	STX1A	Upregulated	2.78	0.001	Tissue	20 ESCC cases		4 * 44K whole genome microarray G4112F (Agilent)	South Indian	GMap1	18981721
ESCC_290	11098	PRSS23	Upregulated	2.77	0.001	Tissue	20 ESCC cases		4 * 44K whole genome microarray G4112F (Agilent)	South Indian	GMap1	18981721
ESCC_290	11098	PRSS23	Upregulated	2.22	4.34e-10	Tissue	53 ESCC cases		GeneChip Human Genome U133A, 133B set microarray (Affymetrix)	Chinese	GMap2	21385931
ESCC_291	1051	CEBPB	Upregulated	2.76	0.001	Tissue	20 ESCC cases		4 * 44K whole genome microarray G4112F (Agilent)	South Indian	GMap1	18981721
ESCC_291	1051	TCF5	Upregulated	15.19		Cell line: HKESC-1	2 human ESCC cell lines		Atlas Human cDNA Expression Array(Clontech) microarray,Validation: Semiquantitative RT-PCR	Chinese	GMap6	11489794
ESCC_291	1051	TCF5	Upregulated	14.14		Cell line: HKESC-2	2 human ESCC cell lines		Atlas Human cDNA Expression Array(Clontech) microarray,Validation: Semiquantitative RT-PCR	Chinese	GMap6	11489794
ESCC_292	5687	PSMA6	Upregulated	2.76	0.001	Tissue	20 ESCC cases		4 * 44K whole genome microarray G4112F (Agilent)	South Indian	GMap1	18981721
ESCC_293	55635	DEPDC1	Upregulated	2.76	0.001	Tissue	20 ESCC cases		4 * 44K whole genome microarray G4112F (Agilent)	South Indian	GMap1	18981721
ESCC_293	55635	DEPDC1	Upregulated	6.3	0.00562	Tissue	4 early ESCC cases		GeneChip Human Genome U133 Plus 2.0 Array ( Affymetrix), Validation: RT-PCR			19737650
ESCC_293	55635	DEPDC1	Upregulated	7.69	0.00849	Tissue	4 early ESCC cases		GeneChip Human Genome U133 Plus 2.0 Array ( Affymetrix), Validation: RT-PCR			19737650
ESCC_293	55635	DEPDC1	Upregulated	2.16	2.58e-15	Tissue	53 ESCC cases		GeneChip Human Genome U133A, 133B set microarray (Affymetrix)	Chinese	GMap2	21385931
ESCC_293	55635	DEPDC1	Downregulated	-2		Tissue	6 pairs of primary ESCC and adjcent non-tumorous esophageal tissue	Primary tumor vs adjcent non-tumorous tissue	GeneChip Human Genome U133 Plus 2.0 microarray (Affymetrix)	Chinese	GMap5	19509166
ESCC_294	1163	CKS1B	Upregulated	2.76	0.001	Tissue	20 ESCC cases		4 * 44K whole genome microarray G4112F (Agilent)	South Indian	GMap1	18981721
ESCC_294	1163	CKS1B	Upregulated	3.34	0.05	Tissue	16 ESCC cases		Human 1A Oligo microarray (Agilent)	Japanese	GMap3	17088971
ESCC_294	1163	CKS1B	Upregulated	2.89	6.99e-21	Tissue	53 ESCC cases		GeneChip Human Genome U133A, 133B set microarray (Affymetrix)	Chinese	GMap2	21385931
ESCC_295	7057	THBS1	Upregulated	2.76	0.001	Tissue	20 ESCC cases		4 * 44K whole genome microarray G4112F (Agilent)	South Indian	GMap1	18981721
ESCC_296	55353	LAPTM4B	Upregulated	2.75	0.001	Tissue	20 ESCC cases		4 * 44K whole genome microarray G4112F (Agilent)	South Indian	GMap1	18981721
ESCC_296	55353	LAPTM4B	Upregulated	2.55	1.26e-17	Tissue	53 ESCC cases		GeneChip Human Genome U133A, 133B set microarray (Affymetrix)	Chinese	GMap2	21385931
ESCC_296	55353	LAPTM4B	Upregulated	2.79	3.81e-17	Tissue	53 ESCC cases		GeneChip Human Genome U133A, 133B set microarray (Affymetrix)	Chinese	GMap2	21385931
ESCC_296	55353	LAPTM4B	Upregulated	3.13	7.58e-17	Tissue	53 ESCC cases		GeneChip Human Genome U133A, 133B set microarray (Affymetrix)	Chinese	GMap2	21385931
ESCC_296	55353	LAPTM4B	Upregulated	1.5	1e-06	Tissue	15 ESCC cases	Tumor vs Adjacent normal matched tissue	GeneChip Human Genome Microarray (Affymetrix)			19082484
ESCC_297	652159	LOC652159	Upregulated	2.75	0.001	Tissue	20 ESCC cases		4 * 44K whole genome microarray G4112F (Agilent)	South Indian	GMap1	18981721
ESCC_298	3490	IGFBP7	Upregulated	2.74	0.001	Tissue	20 ESCC cases		4 * 44K whole genome microarray G4112F (Agilent)	South Indian	GMap1	18981721
ESCC_299	1291	COL6A1	Upregulated	2.74	0.001	Tissue	20 ESCC cases		4 * 44K whole genome microarray G4112F (Agilent)	South Indian	GMap1	18981721
ESCC_300	9088	PKMYT1	Upregulated	2.73	0.001	Tissue	20 ESCC cases		4 * 44K whole genome microarray G4112F (Agilent)	South Indian	GMap1	18981721
ESCC_301	375519	GJB7	Upregulated	2.73	0.001	Tissue	20 ESCC cases		4 * 44K whole genome microarray G4112F (Agilent)	South Indian	GMap1	18981721
ESCC_302	85301	COL27A1	Upregulated	2.73	0.001	Tissue	20 ESCC cases		4 * 44K whole genome microarray G4112F (Agilent)	South Indian	GMap1	18981721
ESCC_302	85301	COL27A1	Upregulated	2.57	9.3e-14	Tissue	53 ESCC cases		GeneChip Human Genome U133A, 133B set microarray (Affymetrix)	Chinese	GMap2	21385931
ESCC_303	29028	ATAD2	Upregulated	2.72	0.001	Tissue	20 ESCC cases		4 * 44K whole genome microarray G4112F (Agilent)	South Indian	GMap1	18981721
ESCC_303	29028	ATAD2	Upregulated	2.33	6.46e-16	Tissue	53 ESCC cases		GeneChip Human Genome U133A, 133B set microarray (Affymetrix)	Chinese	GMap2	21385931
ESCC_303	29028	ATAD2	Upregulated	2.42	1.62e-12	Tissue	53 ESCC cases		GeneChip Human Genome U133A, 133B set microarray (Affymetrix)	Chinese	GMap2	21385931
ESCC_304	23670	TMEM2	Upregulated	2.72	0.001	Tissue	20 ESCC cases		4 * 44K whole genome microarray G4112F (Agilent)	South Indian	GMap1	18981721
ESCC_305	25878	MXRA5	Upregulated	2.72	0.001	Tissue	20 ESCC cases		4 * 44K whole genome microarray G4112F (Agilent)	South Indian	GMap1	18981721
ESCC_305	25878	MXRA5	Upregulated	2.09	6.94e-13	Tissue	53 ESCC cases		GeneChip Human Genome U133A, 133B set microarray (Affymetrix)	Chinese	GMap2	21385931
ESCC_306	90417	C15orf23	Upregulated	2.71	0.001	Tissue	20 ESCC cases		4 * 44K whole genome microarray G4112F (Agilent)	South Indian	GMap1	18981721
ESCC_307	22916	NCBP2	Upregulated	2.71	0.001	Tissue	20 ESCC cases		4 * 44K whole genome microarray G4112F (Agilent)	South Indian	GMap1	18981721
ESCC_308	55545	MSX2P	Upregulated	2.7	0.001	Tissue	20 ESCC cases		4 * 44K whole genome microarray G4112F (Agilent)	South Indian	GMap1	18981721
ESCC_309	10849	CD3EAP	Upregulated	2.7	0.001	Tissue	20 ESCC cases		4 * 44K whole genome microarray G4112F (Agilent)	South Indian	GMap1	18981721
ESCC_309	10849	ASE-1	Downregulated	0.47	0.0006	Tissue	19 ESCC cases		ROSP 8K Human Array (NCI)	Chinese	GMap2	12873975
ESCC_310	200810	LOC200810	Upregulated	2.69	0.001	Tissue	20 ESCC cases		4 * 44K whole genome microarray G4112F (Agilent)	South Indian	GMap1	18981721
ESCC_311	8942	KYNU	Upregulated	2.69	0.001	Tissue	20 ESCC cases		4 * 44K whole genome microarray G4112F (Agilent)	South Indian	GMap1	18981721
ESCC_312	7422	VEGF	Upregulated	2.69	0.001	Tissue	20 ESCC cases		4 * 44K whole genome microarray G4112F (Agilent)	South Indian	GMap1	18981721
ESCC_313	6373	CXCL11	Upregulated	2.69	0.001	Tissue	20 ESCC cases		4 * 44K whole genome microarray G4112F (Agilent)	South Indian	GMap1	18981721
ESCC_313	6373	CXCL11	Upregulated	12.89		Tissue	12 ESCC cases	Tumor vs normal basal and normal differentiated squamous epithelium	GeneChip Human Genome U133A 2.0 microarray (Affymetrix)	Chinese	GMap16	22280838
ESCC_313	6373	CXCL11	Upregulated	20.17		Tissue	12 ESCC cases	Tumor vs normal differentiated squamous epithelium	GeneChip Human Genome U133A 2.0 microarray (Affymetrix)	Chinese	GMap16	22280838
ESCC_314	7153	TOP2A	Upregulated	2.69	0.001	Tissue	20 ESCC cases		4 * 44K whole genome microarray G4112F (Agilent)	South Indian	GMap1	18981721
ESCC_314	7153	TOP2A	Upregulated	13.84		Cell line: HKESC-1	2 human ESCC cell lines		Atlas Human cDNA Expression Array(Clontech) microarray,Validation: Semiquantitative RT-PCR	Chinese	GMap6	11489794
ESCC_314	7153	TOP2A	Upregulated	14.43		Cell line: HKESC-2	2 human ESCC cell lines		Atlas Human cDNA Expression Array(Clontech) microarray,Validation: Semiquantitative RT-PCR	Chinese	GMap6	11489794
ESCC_314	7153	TOP2A	Upregulated	14.23		Tissue	12 ESCC cases	Tumor vs normal differentiated squamous epithelium	GeneChip Human Genome U133A 2.0 microarray (Affymetrix)	Chinese	GMap16	22280838
ESCC_314	7153	TOP2A	Upregulated	4.01	1.14e-17	Tissue	53 ESCC cases		GeneChip Human Genome U133A, 133B set microarray (Affymetrix)	Chinese	GMap2	21385931
ESCC_314	7153	TOP2A	Upregulated	2.77	1.53e-14	Tissue	53 ESCC cases		GeneChip Human Genome U133A, 133B set microarray (Affymetrix)	Chinese	GMap2	21385931
ESCC_314	7153	TOP2A	Upregulated	4	0.0398	Tissue	26 ESCC & 39 normal samples	Tumor vs normal tissue	cDNA microarray(Agilent)	American	GMap7	17236199
ESCC_315	9833	MELK	Upregulated	2.69	0.001	Tissue	20 ESCC cases		4 * 44K whole genome microarray G4112F (Agilent)	South Indian	GMap1	18981721
ESCC_315	9833	MELK	Upregulated	2.39	5.94e-16	Tissue	53 ESCC cases		GeneChip Human Genome U133A, 133B set microarray (Affymetrix)	Chinese	GMap2	21385931
ESCC_316	84951	TNS4	Upregulated	2.68	0.001	Tissue	20 ESCC cases		4 * 44K whole genome microarray G4112F (Agilent)	South Indian	GMap1	18981721
ESCC_317	55689	YEATS2	Upregulated	2.68	0.001	Tissue	20 ESCC cases		4 * 44K whole genome microarray G4112F (Agilent)	South Indian	GMap1	18981721
ESCC_318	8500	PPFIA1	Upregulated	2.68	0.001	Tissue	20 ESCC cases		4 * 44K whole genome microarray G4112F (Agilent)	South Indian	GMap1	18981721
ESCC_318	8500	PPFIA1	Upregulated	2.25	4.71e-10	Tissue	53 ESCC cases		GeneChip Human Genome U133A, 133B set microarray (Affymetrix)	Chinese	GMap2	21385931
ESCC_318	8500	PPFIA1	Upregulated	2.09	1.15e-08	Tissue	53 ESCC cases		GeneChip Human Genome U133A, 133B set microarray (Affymetrix)	Chinese	GMap2	21385931
ESCC_319	11335	CBX3	Upregulated	2.68	0.001	Tissue	20 ESCC cases		4 * 44K whole genome microarray G4112F (Agilent)	South Indian	GMap1	18981721
ESCC_319	11335	CBX3	Upregulated	2.18	1.47e-22	Tissue	53 ESCC cases		GeneChip Human Genome U133A, 133B set microarray (Affymetrix)	Chinese	GMap2	21385931
ESCC_319	11335	CBX3	Upregulated	2.37	6.71e-19	Tissue	53 ESCC cases		GeneChip Human Genome U133A, 133B set microarray (Affymetrix)	Chinese	GMap2	21385931
ESCC_320	1284	COL4A2	Upregulated	2.68	0.001	Tissue	20 ESCC cases		4 * 44K whole genome microarray G4112F (Agilent)	South Indian	GMap1	18981721
ESCC_321	94239	H2AFV	Upregulated	2.67	0.001	Tissue	20 ESCC cases		4 * 44K whole genome microarray G4112F (Agilent)	South Indian	GMap1	18981721
ESCC_321	94239	H2AV	Upregulated	2.65	0.05	Tissue	16 ESCC cases		Human 1A Oligo microarray (Agilent)	Japanese	GMap3	17088971
ESCC_322	10512	SEMA3C	Upregulated	2.67	0.001	Tissue	20 ESCC cases		4 * 44K whole genome microarray G4112F (Agilent)	South Indian	GMap1	18981721
ESCC_323	11015	KDELR3	Upregulated	2.67	0.001	Tissue	20 ESCC cases		4 * 44K whole genome microarray G4112F (Agilent)	South Indian	GMap1	18981721
ESCC_190	3429	IFI27	Upregulated	2.67	0.001	Tissue	20 ESCC cases		4 * 44K whole genome microarray G4112F (Agilent)	South Indian	GMap1	18981721
ESCC_324	4323	MMP14	Upregulated	2.67	0.001	Tissue	20 ESCC cases		4 * 44K whole genome microarray G4112F (Agilent)	South Indian	GMap1	18981721
ESCC_324	4323	MMP14	Upregulated	4.5		Cell line: HKESC-1	2 human ESCC cell lines		Atlas Human cDNA Expression Array(Clontech) microarray,Validation: Semiquantitative RT-PCR	Chinese		11705871
ESCC_324	4323	MMP14	Upregulated	4.9		Cell line: HKESC-2	2 human ESCC cell lines		Atlas Human cDNA Expression Array(Clontech) microarray,Validation: Semiquantitative RT-PCR	Chinese		11705871
ESCC_325	9056	SLC7A7	Upregulated	2.66	0.001	Tissue	20 ESCC cases		4 * 44K whole genome microarray G4112F (Agilent)	South Indian	GMap1	18981721
ESCC_326	6591	SNAI2	Upregulated	2.66	0.001	Tissue	20 ESCC cases		4 * 44K whole genome microarray G4112F (Agilent)	South Indian	GMap1	18981721
ESCC_326	6591	Snail homolog 2	Upregulated	2.26	0.005	Tissue, Cell line: TE1, TE13	2 cell lines, 10 ESCC cases		SS-HI9.1k human cDNA microarray	Indian		17068819
ESCC_326	6591	SNAI2	Upregulated	4.6	1.35e-19	Tissue	53 ESCC cases		GeneChip Human Genome U133A, 133B set microarray (Affymetrix)	Chinese	GMap2	21385931
ESCC_327	4783	NFIL3	Upregulated	2.65	0.001	Tissue	20 ESCC cases		4 * 44K whole genome microarray G4112F (Agilent)	South Indian	GMap1	18981721
ESCC_327	4783	NFIL3	Upregulated	3.3	6.28e-17	Tissue	19 ESCC cases		Tissue microarray (Beecher Instruments)	Japanese	GMap14	16685439
ESCC_328	3336	HSPE1	Upregulated	2.65	0.001	Tissue	20 ESCC cases		4 * 44K whole genome microarray G4112F (Agilent)	South Indian	GMap1	18981721
ESCC_328	3336	HSPE1	Upregulated	2.44	0.05	Tissue	16 ESCC cases		Human 1A Oligo microarray (Agilent)	Japanese	GMap3	17088971
ESCC_328	3336	HSPE1	Upregulated	2.1	1.13e-16	Tissue	53 ESCC cases		GeneChip Human Genome U133A, 133B set microarray (Affymetrix)	Chinese	GMap2	21385931
ESCC_329	9435	CHST2	Upregulated	2.64	0.001	Tissue	20 ESCC cases		4 * 44K whole genome microarray G4112F (Agilent)	South Indian	GMap1	18981721
ESCC_330	116211	TM4SF19	Upregulated	2.64	0.001	Tissue	20 ESCC cases		4 * 44K whole genome microarray G4112F (Agilent)	South Indian	GMap1	18981721
ESCC_331	26508	HEYL	Upregulated	2.64	0.001	Tissue	20 ESCC cases		4 * 44K whole genome microarray G4112F (Agilent)	South Indian	GMap1	18981721
ESCC_332	10797	MTHFD2	Upregulated	2.64	0.001	Tissue	20 ESCC cases		4 * 44K whole genome microarray G4112F (Agilent)	South Indian	GMap1	18981721
ESCC_332	10797	MTHFD2	Upregulated	2.68	7.75e-16	Tissue	53 ESCC cases		GeneChip Human Genome U133A, 133B set microarray (Affymetrix)	Chinese	GMap2	21385931
ESCC_333	2792	GNGT1	Upregulated	2.64	0.001	Tissue	20 ESCC cases		4 * 44K whole genome microarray G4112F (Agilent)	South Indian	GMap1	18981721
ESCC_334	9493	KIF23	Upregulated	2.64	0.001	Tissue	20 ESCC cases		4 * 44K whole genome microarray G4112F (Agilent)	South Indian	GMap1	18981721
ESCC_335	2744	GLS	Upregulated	2.64	0.001	Tissue	20 ESCC cases		4 * 44K whole genome microarray G4112F (Agilent)	South Indian	GMap1	18981721
ESCC_336	9768	KIAA0101	Upregulated	2.63	0.001	Tissue	20 ESCC cases		4 * 44K whole genome microarray G4112F (Agilent)	South Indian	GMap1	18981721
ESCC_336	9768	KIAA0101	Upregulated	2.37	5.69e-13	Tissue	53 ESCC cases		GeneChip Human Genome U133A, 133B set microarray (Affymetrix)	Chinese	GMap2	21385931
ESCC_337	79781	IQCA	Upregulated	2.63	0.001	Tissue	20 ESCC cases		4 * 44K whole genome microarray G4112F (Agilent)	South Indian	GMap1	18981721
ESCC_338	55215	KIAA1794	Upregulated	2.63	0.001	Tissue	20 ESCC cases		4 * 44K whole genome microarray G4112F (Agilent)	South Indian	GMap1	18981721
ESCC_339	493869	LOC493869	Upregulated	2.63	0.001	Tissue	20 ESCC cases		4 * 44K whole genome microarray G4112F (Agilent)	South Indian	GMap1	18981721
ESCC_340	64151	HCAP-G	Upregulated	2.63	0.001	Tissue	20 ESCC cases		4 * 44K whole genome microarray G4112F (Agilent)	South Indian	GMap1	18981721
ESCC_341	115004	C6orf150	Upregulated	2.62	0.001	Tissue	20 ESCC cases		4 * 44K whole genome microarray G4112F (Agilent)	South Indian	GMap1	18981721
ESCC_342	3091	HIF1A	Upregulated	2.62	0.001	Tissue	20 ESCC cases		4 * 44K whole genome microarray G4112F (Agilent)	South Indian	GMap1	18981721
ESCC_343	91543	RSAD2	Upregulated	2.62	0.001	Tissue	20 ESCC cases		4 * 44K whole genome microarray G4112F (Agilent)	South Indian	GMap1	18981721
ESCC_344	1490	CTGF	Upregulated	2.62	0.001	Tissue	20 ESCC cases		4 * 44K whole genome microarray G4112F (Agilent)	South Indian	GMap1	18981721
ESCC_345	1687	DFNA5	Upregulated	2.61	0.001	Tissue	20 ESCC cases		4 * 44K whole genome microarray G4112F (Agilent)	South Indian	GMap1	18981721
ESCC_345	1687	DFNA5	Upregulated	2.02	3.96e-13	Tissue	53 ESCC cases		GeneChip Human Genome U133A, 133B set microarray (Affymetrix)	Chinese	GMap2	21385931
ESCC_346	10954	PDIA5	Upregulated	2.6	0.001	Tissue	20 ESCC cases		4 * 44K whole genome microarray G4112F (Agilent)	South Indian	GMap1	18981721
ESCC_347	10095	ARPC1B	Upregulated	2.6	0.001	Tissue	20 ESCC cases		4 * 44K whole genome microarray G4112F (Agilent)	South Indian	GMap1	18981721
ESCC_347	10095	ARPC1B	Upregulated	2.14	7.98e-15	Tissue	53 ESCC cases		GeneChip Human Genome U133A, 133B set microarray (Affymetrix)	Chinese	GMap2	21385931
ESCC_348	5888	RAD51	Upregulated	2.59	0.001	Tissue	20 ESCC cases		4 * 44K whole genome microarray G4112F (Agilent)	South Indian	GMap1	18981721
ESCC_348	5888	RAD51	Upregulated	4.53		Tissue	12 ESCC cases	Tumor vs normal differentiated squamous epithelium	GeneChip Human Genome U133A 2.0 microarray (Affymetrix)	Chinese	GMap16	22280838
ESCC_349	55740	ENAH	Upregulated	2.59	0.001	Tissue	20 ESCC cases		4 * 44K whole genome microarray G4112F (Agilent)	South Indian	GMap1	18981721
ESCC_349	55740	ENAH	Upregulated	2.47	0.05	Tissue	16 ESCC cases		Human 1A Oligo microarray (Agilent)	Japanese	GMap3	17088971
ESCC_349	55740	ENAH	Upregulated	2.37	1.46e-12	Tissue	53 ESCC cases		GeneChip Human Genome U133A, 133B set microarray (Affymetrix)	Chinese	GMap2	21385931
ESCC_349	55740	ENAH	Upregulated	2.49	1.37e-11	Tissue	53 ESCC cases		GeneChip Human Genome U133A, 133B set microarray (Affymetrix)	Chinese	GMap2	21385931
ESCC_350	2882	GPX7	Upregulated	2.58	0.001	Tissue	20 ESCC cases		4 * 44K whole genome microarray G4112F (Agilent)	South Indian	GMap1	18981721
ESCC_351	51481	VCX3A	Upregulated	2.57	0.001	Tissue	20 ESCC cases		4 * 44K whole genome microarray G4112F (Agilent)	South Indian	GMap1	18981721
ESCC_352	90488	C12orf23	Upregulated	2.57	0.001	Tissue	20 ESCC cases		4 * 44K whole genome microarray G4112F (Agilent)	South Indian	GMap1	18981721
ESCC_353	11274	USP18	Upregulated	2.57	0.001	Tissue	20 ESCC cases		4 * 44K whole genome microarray G4112F (Agilent)	South Indian	GMap1	18981721
ESCC_354	3437	IFIT3	Upregulated	2.57	0.001	Tissue	20 ESCC cases		4 * 44K whole genome microarray G4112F (Agilent)	South Indian	GMap1	18981721
ESCC_355	3912	LAMB1	Upregulated	2.57	0.001	Tissue	20 ESCC cases		4 * 44K whole genome microarray G4112F (Agilent)	South Indian	GMap1	18981721
ESCC_355	3912	LAMB1	Upregulated	2.22	1.94e-09	Tissue	53 ESCC cases		GeneChip Human Genome U133A, 133B set microarray (Affymetrix)	Chinese	GMap2	21385931
ESCC_356	55839	CENPN	Upregulated	2.57	0.001	Tissue	20 ESCC cases		4 * 44K whole genome microarray G4112F (Agilent)	South Indian	GMap1	18981721
ESCC_357	10212	DDX39	Upregulated	2.57	0.001	Tissue	20 ESCC cases		4 * 44K whole genome microarray G4112F (Agilent)	South Indian	GMap1	18981721
ESCC_358	684	BST2	Upregulated	2.57	0.001	Tissue	20 ESCC cases		4 * 44K whole genome microarray G4112F (Agilent)	South Indian	GMap1	18981721
ESCC_358	684	BST2	Upregulated	4	0.0398	Tissue	26 ESCC & 39 normal samples	Tumor vs normal tissue	cDNA microarray(Agilent)	American	GMap7	17236199
ESCC_359	376267	RAB15	Upregulated	2.56	0.001	Tissue	20 ESCC cases		4 * 44K whole genome microarray G4112F (Agilent)	South Indian	GMap1	18981721
ESCC_360	445582	POTE2	Upregulated	2.56	0.001	Tissue	20 ESCC cases		4 * 44K whole genome microarray G4112F (Agilent)	South Indian	GMap1	18981721
ESCC_361	26609	VCX	Upregulated	2.55	0.001	Tissue	20 ESCC cases		4 * 44K whole genome microarray G4112F (Agilent)	South Indian	GMap1	18981721
ESCC_362	5157	PDGFRL	Upregulated	2.55	0.001	Tissue	20 ESCC cases		4 * 44K whole genome microarray G4112F (Agilent)	South Indian	GMap1	18981721
ESCC_363	50964	SOST	Upregulated	2.55	0.001	Tissue	20 ESCC cases		4 * 44K whole genome microarray G4112F (Agilent)	South Indian	GMap1	18981721
ESCC_364	2195	FAT	Upregulated	2.54	0.001	Tissue	20 ESCC cases		4 * 44K whole genome microarray G4112F (Agilent)	South Indian	GMap1	18981721
ESCC_364	2195	FAT	Upregulated	2.35	1.56e-10	Tissue	53 ESCC cases		GeneChip Human Genome U133A, 133B set microarray (Affymetrix)	Chinese	GMap2	21385931
ESCC_365	6356	CCL11	Upregulated	2.54	0.001	Tissue	20 ESCC cases		4 * 44K whole genome microarray G4112F (Agilent)	South Indian	GMap1	18981721
ESCC_366	51514	DTL	Upregulated	2.54	0.001	Tissue	20 ESCC cases		4 * 44K whole genome microarray G4112F (Agilent)	South Indian	GMap1	18981721
ESCC_366	51514	DTL	Upregulated	2.86	1.78e-18	Tissue	53 ESCC cases		GeneChip Human Genome U133A, 133B set microarray (Affymetrix)	Chinese	GMap2	21385931
ESCC_366	51514	DTL	Upregulated	2.22	5.89e-18	Tissue	53 ESCC cases		GeneChip Human Genome U133A, 133B set microarray (Affymetrix)	Chinese	GMap2	21385931
ESCC_367	3251	HPRT1	Upregulated	2.53	0.001	Tissue	20 ESCC cases		4 * 44K whole genome microarray G4112F (Agilent)	South Indian	GMap1	18981721
ESCC_367	3251	HPRT1	Upregulated	2.24	6.76e-18	Tissue	53 ESCC cases		GeneChip Human Genome U133A, 133B set microarray (Affymetrix)	Chinese	GMap2	21385931
ESCC_368	23462	HEY1	Upregulated	2.53	0.001	Tissue	20 ESCC cases		4 * 44K whole genome microarray G4112F (Agilent)	South Indian	GMap1	18981721
ESCC_368	23462	HEY1	Upregulated	2.65	2.73e-12	Tissue	53 ESCC cases		GeneChip Human Genome U133A, 133B set microarray (Affymetrix)	Chinese	GMap2	21385931
ESCC_368	23462	HEY1	Upregulated	2.2	1.59e-10	Tissue	53 ESCC cases		GeneChip Human Genome U133A, 133B set microarray (Affymetrix)	Chinese	GMap2	21385931
ESCC_369	27253	PCDH17	Upregulated	2.53	0.001	Tissue	20 ESCC cases		4 * 44K whole genome microarray G4112F (Agilent)	South Indian	GMap1	18981721
ESCC_370	63922	CHTF18	Upregulated	2.53	0.001	Tissue	20 ESCC cases		4 * 44K whole genome microarray G4112F (Agilent)	South Indian	GMap1	18981721
ESCC_371	57333	RCN3	Upregulated	2.52	0.001	Tissue	20 ESCC cases		4 * 44K whole genome microarray G4112F (Agilent)	South Indian	GMap1	18981721
ESCC_372	80759	C6orf148	Upregulated	2.52	0.001	Tissue	20 ESCC cases		4 * 44K whole genome microarray G4112F (Agilent)	South Indian	GMap1	18981721
ESCC_373	51659	GINS2	Upregulated	2.52	0.001	Tissue	20 ESCC cases		4 * 44K whole genome microarray G4112F (Agilent)	South Indian	GMap1	18981721
ESCC_374	24141	C20orf103	Upregulated	2.52	0.001	Tissue	20 ESCC cases		4 * 44K whole genome microarray G4112F (Agilent)	South Indian	GMap1	18981721
ESCC_375	23397	BRRN1	Upregulated	2.52	0.001	Tissue	20 ESCC cases		4 * 44K whole genome microarray G4112F (Agilent)	South Indian	GMap1	18981721
ESCC_376	5996	RGS1	Upregulated	2.51	0.001	Tissue	20 ESCC cases		4 * 44K whole genome microarray G4112F (Agilent)	South Indian	GMap1	18981721
ESCC_376	5996	RGS1	Upregulated	5.4		Tissue	6 pairs of primary ESCC and adjcent non-tumorous esophageal tissue	Primary tumor vs adjcent non-tumorous tissue	GeneChip Human Genome U133 Plus 2.0 microarray (Affymetrix)	Chinese	GMap5	19509166
ESCC_376	5996	RGS1	Upregulated	4	0.0398	Tissue	26 ESCC & 39 normal samples	Tumor vs normal tissue	cDNA microarray(Agilent)	American	GMap7	17236199
ESCC_377	121457	IKIP	Upregulated	2.51	0.001	Tissue	20 ESCC cases		4 * 44K whole genome microarray G4112F (Agilent)	South Indian	GMap1	18981721
ESCC_378	3161	HMMR	Upregulated	2.5	0.001	Tissue	20 ESCC cases		4 * 44K whole genome microarray G4112F (Agilent)	South Indian	GMap1	18981721
ESCC_378	3161	HMMR	Downregulated	-2.1		Tissue	6 pairs of primary ESCC and adjcent non-tumorous esophageal tissue	Primary tumor vs adjcent non-tumorous tissue	GeneChip Human Genome U133 Plus 2.0 microarray (Affymetrix)	Chinese	GMap5	19509166
ESCC_379	51480	VCX2	Upregulated	2.5	0.001	Tissue	20 ESCC cases		4 * 44K whole genome microarray G4112F (Agilent)	South Indian	GMap1	18981721
ESCC_380	404550	C16orf74	Upregulated	2.49	0.001	Tissue	20 ESCC cases		4 * 44K whole genome microarray G4112F (Agilent)	South Indian	GMap1	18981721
ESCC_381	78999	LRFN4	Upregulated	2.49	0.001	Tissue	20 ESCC cases		4 * 44K whole genome microarray G4112F (Agilent)	South Indian	GMap1	18981721
ESCC_381	78999	LRFN4	Upregulated		0.015	Cell line: TE1, TE2, TE3, TE10, TE13, TTn, YES1, YES2, YES4, YES6	10 ESCC cell lines	Corelation between DNA copy number alteration and gene expression	Human Oligo chip 30K (AceGene), QPCR			17611672
ESCC_382	4171	MCM2	Upregulated	2.49	0.001	Tissue	20 ESCC cases		4 * 44K whole genome microarray G4112F (Agilent)	South Indian	GMap1	18981721
ESCC_382	4171	MCM2	Upregulated	2.7	2.89e-20	Tissue	53 ESCC cases		GeneChip Human Genome U133A, 133B set microarray (Affymetrix)	Chinese	GMap2	21385931
ESCC_382	4171	MCM2	Upregulated	1.5	1e-06	Tissue	15 ESCC cases	Tumor vs Adjacent normal matched tissue	GeneChip Human Genome Microarray (Affymetrix)			19082484
ESCC_383	11013	TMSL8	Upregulated	2.49	0.001	Tissue	20 ESCC cases		4 * 44K whole genome microarray G4112F (Agilent)	South Indian	GMap1	18981721
ESCC_384	10609	SC65	Upregulated	2.48	0.001	Tissue	20 ESCC cases		4 * 44K whole genome microarray G4112F (Agilent)	South Indian	GMap1	18981721
ESCC_385	57405	SPBC25	Upregulated	2.48	0.001	Tissue	20 ESCC cases		4 * 44K whole genome microarray G4112F (Agilent)	South Indian	GMap1	18981721
ESCC_386	84058	WDR54	Upregulated	2.48	0.001	Tissue	20 ESCC cases		4 * 44K whole genome microarray G4112F (Agilent)	South Indian	GMap1	18981721
ESCC_387	9603	NFE2L3	Upregulated	2.48	0.001	Tissue	20 ESCC cases		4 * 44K whole genome microarray G4112F (Agilent)	South Indian	GMap1	18981721
ESCC_387	9603	NFE2L3	Upregulated	5.8		Tissue	6 pairs of primary ESCC and adjcent non-tumorous esophageal tissue	Primary tumor vs adjcent non-tumorous tissue	GeneChip Human Genome U133 Plus 2.0 microarray (Affymetrix)	Chinese	GMap5	19509166
ESCC_388	126353	C19orf21	Upregulated	2.47	0.001	Tissue	20 ESCC cases		4 * 44K whole genome microarray G4112F (Agilent)	South Indian	GMap1	18981721
ESCC_389	79070	KDELC1	Upregulated	2.47	0.001	Tissue	20 ESCC cases		4 * 44K whole genome microarray G4112F (Agilent)	South Indian	GMap1	18981721
ESCC_390	117177	RAB3IP	Upregulated	2.47	0.001	Tissue	20 ESCC cases		4 * 44K whole genome microarray G4112F (Agilent)	South Indian	GMap1	18981721
ESCC_391	11025	LILRB3	Upregulated	2.47	0.001	Tissue	20 ESCC cases		4 * 44K whole genome microarray G4112F (Agilent)	South Indian	GMap1	18981721
ESCC_392	8444	DYRK3	Upregulated	2.47	0.001	Tissue	20 ESCC cases		4 * 44K whole genome microarray G4112F (Agilent)	South Indian	GMap1	18981721
ESCC_393	387103	C6orf173	Upregulated	2.47	0.001	Tissue	20 ESCC cases		4 * 44K whole genome microarray G4112F (Agilent)	South Indian	GMap1	18981721
ESCC_393	387103	C6orf173	Upregulated	2.29	9.65e-15	Tissue	53 ESCC cases		GeneChip Human Genome U133A, 133B set microarray (Affymetrix)	Chinese	GMap2	21385931
ESCC_394	92312	LOC92312	Upregulated	2.46	0.001	Tissue	20 ESCC cases		4 * 44K whole genome microarray G4112F (Agilent)	South Indian	GMap1	18981721
ESCC_395	26064	RAI14	Upregulated	2.46	0.001	Tissue	20 ESCC cases		4 * 44K whole genome microarray G4112F (Agilent)	South Indian	GMap1	18981721
ESCC_395	26064	RAI14	Upregulated	2.5	4.82e-15	Tissue	53 ESCC cases		GeneChip Human Genome U133A, 133B set microarray (Affymetrix)	Chinese	GMap2	21385931
ESCC_396	1440	CSF3	Upregulated	2.46	0.001	Tissue	20 ESCC cases		4 * 44K whole genome microarray G4112F (Agilent)	South Indian	GMap1	18981721
ESCC_397	51053	GMNN	Upregulated	2.46	0.001	Tissue	20 ESCC cases		4 * 44K whole genome microarray G4112F (Agilent)	South Indian	GMap1	18981721
ESCC_397	51053	GMNN	Upregulated	2.49	4.69e-17	Tissue	53 ESCC cases		GeneChip Human Genome U133A, 133B set microarray (Affymetrix)	Chinese	GMap2	21385931
ESCC_398	25932	CLIC4	Upregulated	2.46	0.001	Tissue	20 ESCC cases		4 * 44K whole genome microarray G4112F (Agilent)	South Indian	GMap1	18981721
ESCC_399	51661	FKBP7	Upregulated	2.46	0.001	Tissue	20 ESCC cases		4 * 44K whole genome microarray G4112F (Agilent)	South Indian	GMap1	18981721
ESCC_400	2201	FBN2	Upregulated	2.46	0.001	Tissue	20 ESCC cases		4 * 44K whole genome microarray G4112F (Agilent)	South Indian	GMap1	18981721
ESCC_400	2201	FBN2	Upregulated	4.4		Tissue	6 pairs of primary ESCC and adjcent non-tumorous esophageal tissue	Primary tumor vs adjcent non-tumorous tissue	GeneChip Human Genome U133 Plus 2.0 microarray (Affymetrix)	Chinese	GMap5	19509166
ESCC_401	10625	IVNS1ABP	Upregulated	2.45	0.001	Tissue	20 ESCC cases		4 * 44K whole genome microarray G4112F (Agilent)	South Indian	GMap1	18981721
ESCC_402	168455	FLJ36031	Upregulated	2.45	0.001	Tissue	20 ESCC cases		4 * 44K whole genome microarray G4112F (Agilent)	South Indian	GMap1	18981721
ESCC_403	8771	TNFRSF6B	Upregulated	2.45	0.001	Tissue	20 ESCC cases		4 * 44K whole genome microarray G4112F (Agilent)	South Indian	GMap1	18981721
ESCC_404	100	ADA	Upregulated	2.45	0.001	Tissue	20 ESCC cases		4 * 44K whole genome microarray G4112F (Agilent)	South Indian	GMap1	18981721
ESCC_405	23597	ACOT9	Upregulated	2.45	0.001	Tissue	20 ESCC cases		4 * 44K whole genome microarray G4112F (Agilent)	South Indian	GMap1	18981721
ESCC_406	5228	PGF	Upregulated	2.45	0.001	Tissue	20 ESCC cases		4 * 44K whole genome microarray G4112F (Agilent)	South Indian	GMap1	18981721
ESCC_407	4751	NEK2	Upregulated	2.44	0.001	Tissue	20 ESCC cases		4 * 44K whole genome microarray G4112F (Agilent)	South Indian	GMap1	18981721
ESCC_407	4751	NEK2	Upregulated	2.44	3.88e-17	Tissue	53 ESCC cases		GeneChip Human Genome U133A, 133B set microarray (Affymetrix)	Chinese	GMap2	21385931
ESCC_408	157313	CDCA2	Upregulated	2.44	0.001	Tissue	20 ESCC cases		4 * 44K whole genome microarray G4112F (Agilent)	South Indian	GMap1	18981721
ESCC_409	10942	PRSS21	Upregulated	2.44	0.001	Tissue	20 ESCC cases		4 * 44K whole genome microarray G4112F (Agilent)	South Indian	GMap1	18981721
ESCC_410	11339	OIP5	Upregulated	2.44	0.001	Tissue	20 ESCC cases		4 * 44K whole genome microarray G4112F (Agilent)	South Indian	GMap1	18981721
ESCC_411	60681	FKBP10	Upregulated	2.44	0.001	Tissue	20 ESCC cases		4 * 44K whole genome microarray G4112F (Agilent)	South Indian	GMap1	18981721
ESCC_412	1848	DUSP6	Upregulated	2.44	0.001	Tissue	20 ESCC cases		4 * 44K whole genome microarray G4112F (Agilent)	South Indian	GMap1	18981721
ESCC_412	1848	DUSP6	Downregulated	2		Tissue	30 ESCC cases	Tumor vs matched normal tissue	Quantitative RT-PCR	Japanese		21387288
ESCC_412	1848	DUSP6	Upregulated	4	0.0398	Tissue	26 ESCC & 39 normal samples	Tumor vs normal tissue	cDNA microarray(Agilent)	American	GMap7	17236199
ESCC_413	860	RUNX2	Upregulated	2.44	0.001	Tissue	20 ESCC cases		4 * 44K whole genome microarray G4112F (Agilent)	South Indian	GMap1	18981721
ESCC_413	860	RUNX2	Downregulated	-10.25	0.05	Tissue	16 ESCC cases		Human 1A Oligo microarray (Agilent)	Japanese	GMap3	17088971
ESCC_413	860	RUNX2	Upregulated	2.67	2.91e-13	Tissue	53 ESCC cases		GeneChip Human Genome U133A, 133B set microarray (Affymetrix)	Chinese	GMap2	21385931
ESCC_414	57136	C20orf3	Upregulated	2.44	0.001	Tissue	20 ESCC cases		4 * 44K whole genome microarray G4112F (Agilent)	South Indian	GMap1	18981721
ESCC_414	57136	C20orf3	Upregulated	2.16	6.35e-20	Tissue	53 ESCC cases		GeneChip Human Genome U133A, 133B set microarray (Affymetrix)	Chinese	GMap2	21385931
ESCC_415	813	CALU	Upregulated	2.44	0.001	Tissue	20 ESCC cases		4 * 44K whole genome microarray G4112F (Agilent)	South Indian	GMap1	18981721
ESCC_416	11167	FSTL1	Upregulated	2.44	0.001	Tissue	20 ESCC cases		4 * 44K whole genome microarray G4112F (Agilent)	South Indian	GMap1	18981721
ESCC_417	3838	KPNA2	Upregulated	2.43	0.001	Tissue	20 ESCC cases		4 * 44K whole genome microarray G4112F (Agilent)	South Indian	GMap1	18981721
ESCC_417	3838	KPNA2	Upregulated	2.68	0.05	Tissue	16 ESCC cases		Human 1A Oligo microarray (Agilent)	Japanese	GMap3	17088971
ESCC_417	3838	KPNA2	Upregulated	2.12	7.15e-13	Tissue	53 ESCC cases		GeneChip Human Genome U133A, 133B set microarray (Affymetrix)	Chinese	GMap2	21385931
ESCC_417	3838	KPNA2	Upregulated	1.5	1e-06	Tissue	15 ESCC cases	Tumor vs Adjacent normal matched tissue	GeneChip Human Genome Microarray (Affymetrix)			19082484
ESCC_418	5947	RBP1	Upregulated	2.43	0.001	Tissue	20 ESCC cases		4 * 44K whole genome microarray G4112F (Agilent)	South Indian	GMap1	18981721
ESCC_418	5947	RBP1	Upregulated	2.03	1.63e-07	Tissue	53 ESCC cases		GeneChip Human Genome U133A, 133B set microarray (Affymetrix)	Chinese	GMap2	21385931
ESCC_418	5947	RBP1	Downregulated	3		Tissue	5 ESCC tissues	Tumor vs adjacent normal matched tissue	GeneChip Human Genome U95Av2 Array (Affymetrix)		GMap9	12498717
ESCC_419	1947	EFNB1	Upregulated	2.43	0.001	Tissue	20 ESCC cases		4 * 44K whole genome microarray G4112F (Agilent)	South Indian	GMap1	18981721
ESCC_420	4688	NCF2	Upregulated	2.43	0.001	Tissue	20 ESCC cases		4 * 44K whole genome microarray G4112F (Agilent)	South Indian	GMap1	18981721
ESCC_421	6929	TCF3	Upregulated	2.42	0.001	Tissue	20 ESCC cases		4 * 44K whole genome microarray G4112F (Agilent)	South Indian	GMap1	18981721
ESCC_422	5159	PDGFRB	Upregulated	2.42	0.001	Tissue	20 ESCC cases		4 * 44K whole genome microarray G4112F (Agilent)	South Indian	GMap1	18981721
ESCC_423	81831	NETO2	Upregulated	2.42	0.001	Tissue	20 ESCC cases		4 * 44K whole genome microarray G4112F (Agilent)	South Indian	GMap1	18981721
ESCC_423	81831	NETO2	Upregulated	2.68	1.06e-17	Tissue	53 ESCC cases		GeneChip Human Genome U133A, 133B set microarray (Affymetrix)	Chinese	GMap2	21385931
ESCC_423	81831	NETO2	Upregulated	2.34	3.62e-15	Tissue	53 ESCC cases		GeneChip Human Genome U133A, 133B set microarray (Affymetrix)	Chinese	GMap2	21385931
ESCC_423	81831	NETO2	Upregulated	1.5	1e-06	Tissue	15 ESCC cases	Tumor vs Adjacent normal matched tissue	GeneChip Human Genome Microarray (Affymetrix)			19082484
ESCC_424	10544	PROCR	Upregulated	2.42	0.001	Tissue	20 ESCC cases		4 * 44K whole genome microarray G4112F (Agilent)	South Indian	GMap1	18981721
ESCC_425	54209	TREM2	Upregulated	2.42	0.001	Tissue	20 ESCC cases		4 * 44K whole genome microarray G4112F (Agilent)	South Indian	GMap1	18981721
ESCC_426	3099	HK2	Upregulated	2.42	0.001	Tissue	20 ESCC cases		4 * 44K whole genome microarray G4112F (Agilent)	South Indian	GMap1	18981721
ESCC_427	5971	RELB	Upregulated	2.42	0.001	Tissue	20 ESCC cases		4 * 44K whole genome microarray G4112F (Agilent)	South Indian	GMap1	18981721
ESCC_428	3084	NRG1	Upregulated	2.41	0.001	Tissue	20 ESCC cases		4 * 44K whole genome microarray G4112F (Agilent)	South Indian	GMap1	18981721
ESCC_429	10950	BTG3	Upregulated	2.41	0.001	Tissue	20 ESCC cases		4 * 44K whole genome microarray G4112F (Agilent)	South Indian	GMap1	18981721
ESCC_430	9213	XPR1	Upregulated	2.41	0.001	Tissue	20 ESCC cases		4 * 44K whole genome microarray G4112F (Agilent)	South Indian	GMap1	18981721
ESCC_431	171546	C14orf147	Upregulated	2.4	0.001	Tissue	20 ESCC cases		4 * 44K whole genome microarray G4112F (Agilent)	South Indian	GMap1	18981721
ESCC_432	3205	HOXA9	Upregulated	2.4	0.001	Tissue	20 ESCC cases		4 * 44K whole genome microarray G4112F (Agilent)	South Indian	GMap1	18981721
ESCC_432	3205	HOXA9	Upregulated	11.24		Tissue	12 ESCC cases	Tumor vs normal basal and normal differentiated squamous epithelium	GeneChip Human Genome U133A 2.0 microarray (Affymetrix)	Chinese	GMap16	22280838
ESCC_432	3205	HOXA9	Upregulated	9.41		Tissue	12 ESCC cases	Tumor vs normal basal squamous epithelium	GeneChip Human Genome U133A 2.0 microarray (Affymetrix)	Chinese	GMap16	22280838
ESCC_432	3205	HOXA9	Upregulated	2.28	3.24e-08	Tissue	53 ESCC cases		GeneChip Human Genome U133A, 133B set microarray (Affymetrix)	Chinese	GMap2	21385931
ESCC_433	64116	SLC39A8	Upregulated	2.4	0.001	Tissue	20 ESCC cases		4 * 44K whole genome microarray G4112F (Agilent)	South Indian	GMap1	18981721
ESCC_434	4313	MMP2	Upregulated	2.4	0.001	Tissue	20 ESCC cases		4 * 44K whole genome microarray G4112F (Agilent)	South Indian	GMap1	18981721
ESCC_435	6890	TAP1	Upregulated	2.4	0.001	Tissue	20 ESCC cases		4 * 44K whole genome microarray G4112F (Agilent)	South Indian	GMap1	18981721
ESCC_436	347902	AMIGO2	Upregulated	2.4	0.001	Tissue	20 ESCC cases		4 * 44K whole genome microarray G4112F (Agilent)	South Indian	GMap1	18981721
ESCC_436	347902	AMIGO2	Upregulated	2.03	3.4e-11	Tissue	53 ESCC cases		GeneChip Human Genome U133A, 133B set microarray (Affymetrix)	Chinese	GMap2	21385931
ESCC_437	5902	RANBP1	Upregulated	2.4	0.001	Tissue	20 ESCC cases		4 * 44K whole genome microarray G4112F (Agilent)	South Indian	GMap1	18981721
ESCC_437	5902	RANBP1	Upregulated	2.1	1.61e-18	Tissue	53 ESCC cases		GeneChip Human Genome U133A, 133B set microarray (Affymetrix)	Chinese	GMap2	21385931
ESCC_438	2215	FCGR3B	Upregulated	2.39	0.001	Tissue	20 ESCC cases		4 * 44K whole genome microarray G4112F (Agilent)	South Indian	GMap1	18981721
ESCC_439	113115	FAM54A	Upregulated	2.39	0.001	Tissue	20 ESCC cases		4 * 44K whole genome microarray G4112F (Agilent)	South Indian	GMap1	18981721
ESCC_440	3290	HSD11B1	Upregulated	2.38	0.001	Tissue	20 ESCC cases		4 * 44K whole genome microarray G4112F (Agilent)	South Indian	GMap1	18981721
ESCC_441	2357	FPR1	Upregulated	2.38	0.001	Tissue	20 ESCC cases		4 * 44K whole genome microarray G4112F (Agilent)	South Indian	GMap1	18981721
ESCC_441	2357	FPR1	Downregulated	14.83		Cell line: HKESC-1	2 human ESCC cell lines		Atlas Human cDNA Expression Array(Clontech) microarray,Validation: Semiquantitative RT-PCR	Chinese	GMap6	11489794
ESCC_441	2357	FPR1	Downregulated	14.83		Cell line: HKESC-2	2 human ESCC cell lines		Atlas Human cDNA Expression Array(Clontech) microarray,Validation: Semiquantitative RT-PCR	Chinese	GMap6	11489794
ESCC_441	2357	FPR1	Upregulated	4	0.0398	Tissue	26 ESCC & 39 normal samples	Tumor vs normal tissue	cDNA microarray(Agilent)	American	GMap7	17236199
ESCC_442	23406	COTL1	Upregulated	2.38	0.001	Tissue	20 ESCC cases		4 * 44K whole genome microarray G4112F (Agilent)	South Indian	GMap1	18981721
ESCC_443	90102	PHLDB2	Upregulated	2.38	0.001	Tissue	20 ESCC cases		4 * 44K whole genome microarray G4112F (Agilent)	South Indian	GMap1	18981721
ESCC_443	90102	PHLDB2	Upregulated	2.34	1.1e-10	Tissue	53 ESCC cases		GeneChip Human Genome U133A, 133B set microarray (Affymetrix)	Chinese	GMap2	21385931
ESCC_444	22948	CCT5	Upregulated	2.38	0.001	Tissue	20 ESCC cases		4 * 44K whole genome microarray G4112F (Agilent)	South Indian	GMap1	18981721
ESCC_444	22948	CCT5	Upregulated	3.4	0.05	Tissue	16 ESCC cases		Human 1A Oligo microarray (Agilent)	Japanese	GMap3	17088971
ESCC_445	25903	OLFML2B	Upregulated	2.38	0.001	Tissue	20 ESCC cases		4 * 44K whole genome microarray G4112F (Agilent)	South Indian	GMap1	18981721
ESCC_446	11082	ESM1	Upregulated	2.37	0.001	Tissue	20 ESCC cases		4 * 44K whole genome microarray G4112F (Agilent)	South Indian	GMap1	18981721
ESCC_447	5794	PTPRH	Upregulated	2.37	0.001	Tissue	20 ESCC cases		4 * 44K whole genome microarray G4112F (Agilent)	South Indian	GMap1	18981721
ESCC_448	7472	WNT2	Upregulated	2.36	0.001	Tissue	20 ESCC cases		4 * 44K whole genome microarray G4112F (Agilent)	South Indian	GMap1	18981721
ESCC_448	7472	WNT2	Upregulated	2.4		Tissue	6 pairs of primary ESCC and adjcent non-tumorous esophageal tissue	Primary tumor vs adjcent non-tumorous tissue	GeneChip Human Genome U133 Plus 2.0 microarray (Affymetrix)	Chinese	GMap5	19509166
ESCC_449	9263	STK17A	Upregulated	2.36	0.001	Tissue	20 ESCC cases		4 * 44K whole genome microarray G4112F (Agilent)	South Indian	GMap1	18981721
ESCC_449	9263	STK17A	Upregulated	4	0.0398	Tissue	26 ESCC & 39 normal samples	Tumor vs normal tissue	cDNA microarray(Agilent)	American	GMap7	17236199
ESCC_450	65108	MARCKSL1	Upregulated	2.36	0.001	Tissue	20 ESCC cases		4 * 44K whole genome microarray G4112F (Agilent)	South Indian	GMap1	18981721
ESCC_450	65108	MARCKSL1	Upregulated	2.51	2.86e-17	Tissue	53 ESCC cases		GeneChip Human Genome U133A, 133B set microarray (Affymetrix)	Chinese	GMap2	21385931
ESCC_451	6474	SHOX2	Upregulated	2.36	0.001	Tissue	20 ESCC cases		4 * 44K whole genome microarray G4112F (Agilent)	South Indian	GMap1	18981721
ESCC_452	7410	VAV2	Upregulated	2.36	0.001	Tissue	20 ESCC cases		4 * 44K whole genome microarray G4112F (Agilent)	South Indian	GMap1	18981721
ESCC_453	9891	NUAK1	Upregulated	2.36	0.001	Tissue	20 ESCC cases		4 * 44K whole genome microarray G4112F (Agilent)	South Indian	GMap1	18981721
ESCC_454	10459	MAD2L2	Upregulated	2.35	0.001	Tissue	20 ESCC cases		4 * 44K whole genome microarray G4112F (Agilent)	South Indian	GMap1	18981721
ESCC_455	2305	FOXM1	Upregulated	2.35	0.001	Tissue	20 ESCC cases		4 * 44K whole genome microarray G4112F (Agilent)	South Indian	GMap1	18981721
ESCC_455	2305	FOXM1	Upregulated	2.9	4.02e-18	Tissue	53 ESCC cases		GeneChip Human Genome U133A, 133B set microarray (Affymetrix)	Chinese	GMap2	21385931
ESCC_456	64754	SMYD3	Upregulated	2.35	0.001	Tissue	20 ESCC cases		4 * 44K whole genome microarray G4112F (Agilent)	South Indian	GMap1	18981721
ESCC_457	55789	DEPDC1B	Upregulated	2.35	0.001	Tissue	20 ESCC cases		4 * 44K whole genome microarray G4112F (Agilent)	South Indian	GMap1	18981721
ESCC_458	5654	HTRA1	Upregulated	2.35	0.001	Tissue	20 ESCC cases		4 * 44K whole genome microarray G4112F (Agilent)	South Indian	GMap1	18981721
ESCC_459	22856	CHSY1	Upregulated	2.34	0.001	Tissue	20 ESCC cases		4 * 44K whole genome microarray G4112F (Agilent)	South Indian	GMap1	18981721
ESCC_459	22856	CHSY1	Upregulated	2.06	1.51e-15	Tissue	53 ESCC cases		GeneChip Human Genome U133A, 133B set microarray (Affymetrix)	Chinese	GMap2	21385931
ESCC_460	2175	FANCA	Upregulated	2.34	0.001	Tissue	20 ESCC cases		4 * 44K whole genome microarray G4112F (Agilent)	South Indian	GMap1	18981721
ESCC_460	2175	FANCA	Upregulated	2.32		Tissue	12 ESCC cases	Tumor vs normal differentiated squamous epithelium	GeneChip Human Genome U133A 2.0 microarray (Affymetrix)	Chinese	GMap16	22280838
ESCC_461	56265	CPXM	Upregulated	2.34	0.001	Tissue	20 ESCC cases		4 * 44K whole genome microarray G4112F (Agilent)	South Indian	GMap1	18981721
ESCC_462	4052	LTBP1	Upregulated	2.34	0.001	Tissue	20 ESCC cases		4 * 44K whole genome microarray G4112F (Agilent)	South Indian	GMap1	18981721
ESCC_463	7456	WASPIP	Upregulated	2.34	0.001	Tissue	20 ESCC cases		4 * 44K whole genome microarray G4112F (Agilent)	South Indian	GMap1	18981721
ESCC_464	387882	LOC387882	Upregulated	2.34	0.001	Tissue	20 ESCC cases		4 * 44K whole genome microarray G4112F (Agilent)	South Indian	GMap1	18981721
ESCC_464	387882	LOC387882	Upregulated	2.42	1.62e-11	Tissue	53 ESCC cases		GeneChip Human Genome U133A, 133B set microarray (Affymetrix)	Chinese	GMap2	21385931
ESCC_465	6351	CCL4	Upregulated	2.33	0.001	Tissue	20 ESCC cases		4 * 44K whole genome microarray G4112F (Agilent)	South Indian	GMap1	18981721
ESCC_466	9500	MAGED1	Upregulated	2.33	0.001	Tissue	20 ESCC cases		4 * 44K whole genome microarray G4112F (Agilent)	South Indian	GMap1	18981721
ESCC_467	54443	ANLN	Upregulated	2.33	0.001	Tissue	20 ESCC cases		4 * 44K whole genome microarray G4112F (Agilent)	South Indian	GMap1	18981721
ESCC_467	54443	ANLN	Upregulated	2.74	0.05	Tissue	16 ESCC cases		Human 1A Oligo microarray (Agilent)	Japanese	GMap3	17088971
ESCC_467	54443	ANLN	Upregulated	4.18	8.78e-17	Tissue	53 ESCC cases		GeneChip Human Genome U133A, 133B set microarray (Affymetrix)	Chinese	GMap2	21385931
ESCC_468	994	CDC25B	Upregulated	2.33	0.001	Tissue	20 ESCC cases		4 * 44K whole genome microarray G4112F (Agilent)	South Indian	GMap1	18981721
ESCC_468	994	CDC25B	Upregulated	2.01	0.0003	Tissue	19 ESCC cases		ROSP 8K Human Array (NCI)	Chinese	GMap2	12873975
ESCC_468	994	CDC25B	Upregulated	2		Cell line: HKESC-1	2 human ESCC cell lines		Atlas Human cDNA Expression Array(Clontech) microarray,Validation: Semiquantitative RT-PCR	Chinese		11705871
ESCC_468	994	CDC25B	Upregulated	2.1		Cell line: HKESC-2	2 human ESCC cell lines		Atlas Human cDNA Expression Array(Clontech) microarray,Validation: Semiquantitative RT-PCR	Chinese		11705871
ESCC_468	994	CDC25B	Upregulated	2		Cell line: HKESC-1	2 human ESCC cell lines		Atlas Human cDNA Expression Array(Clontech) microarray,Validation: Semiquantitative RT-PCR	Chinese	GMap6	11489794
ESCC_468	994	CDC25B	Upregulated	2.5		Cell line: HKESC-2	2 human ESCC cell lines		Atlas Human cDNA Expression Array(Clontech) microarray,Validation: Semiquantitative RT-PCR	Chinese	GMap6	11489794
ESCC_468	994	CDC25B	Upregulated	2.19	5.72e-13	Tissue	53 ESCC cases		GeneChip Human Genome U133A, 133B set microarray (Affymetrix)	Chinese	GMap2	21385931
ESCC_468	994	CDC25B	Upregulated	2		Tissue	73 ESCC cases	Tumor vs matched normal tissue	Quantitative RT-PCR	Chinese	GMap11	18559558
ESCC_469	1869	E2F1	Upregulated	2.33	0.001	Tissue	20 ESCC cases		4 * 44K whole genome microarray G4112F (Agilent)	South Indian	GMap1	18981721
ESCC_469	1869	E2F1	Upregulated	2.43		Tissue	12 ESCC cases	Tumor vs normal differentiated squamous epithelium	GeneChip Human Genome U133A 2.0 microarray (Affymetrix)	Chinese	GMap16	22280838
ESCC_470	8487	SIP1	Upregulated	2.33	0.001	Tissue	20 ESCC cases		4 * 44K whole genome microarray G4112F (Agilent)	South Indian	GMap1	18981721
ESCC_471	9718	MGC2408	Upregulated	2.33	0.001	Tissue	20 ESCC cases		4 * 44K whole genome microarray G4112F (Agilent)	South Indian	GMap1	18981721
ESCC_472	80119	C15orf20	Upregulated	2.32	0.001	Tissue	20 ESCC cases		4 * 44K whole genome microarray G4112F (Agilent)	South Indian	GMap1	18981721
ESCC_473	11177	BAZ1A	Upregulated	2.32	0.001	Tissue	20 ESCC cases		4 * 44K whole genome microarray G4112F (Agilent)	South Indian	GMap1	18981721
ESCC_474	57082	CASC5	Upregulated	2.32	0.001	Tissue	20 ESCC cases		4 * 44K whole genome microarray G4112F (Agilent)	South Indian	GMap1	18981721
ESCC_475	3706	ITPKA	Upregulated	2.32	0.001	Tissue	20 ESCC cases		4 * 44K whole genome microarray G4112F (Agilent)	South Indian	GMap1	18981721
ESCC_476	81671	TMEM49	Upregulated	2.32	0.001	Tissue	20 ESCC cases		4 * 44K whole genome microarray G4112F (Agilent)	South Indian	GMap1	18981721
ESCC_477	130399	ACVR1C	Upregulated	2.32	0.001	Tissue	20 ESCC cases		4 * 44K whole genome microarray G4112F (Agilent)	South Indian	GMap1	18981721
ESCC_478	3433	IFIT2	Upregulated	2.31	0.001	Tissue	20 ESCC cases		4 * 44K whole genome microarray G4112F (Agilent)	South Indian	GMap1	18981721
ESCC_479	51512	GTSE1	Upregulated	2.31	0.001	Tissue	20 ESCC cases		4 * 44K whole genome microarray G4112F (Agilent)	South Indian	GMap1	18981721
ESCC_480	86	ACTL6A	Upregulated	2.31	0.001	Tissue	20 ESCC cases		4 * 44K whole genome microarray G4112F (Agilent)	South Indian	GMap1	18981721
ESCC_480	86	ACTL6A	Upregulated	2.36	4.17e-19	Tissue	53 ESCC cases		GeneChip Human Genome U133A, 133B set microarray (Affymetrix)	Chinese	GMap2	21385931
ESCC_481	8363	HIST1H4J	Upregulated	2.31	0.001	Tissue	20 ESCC cases		4 * 44K whole genome microarray G4112F (Agilent)	South Indian	GMap1	18981721
ESCC_482	100130935	BC013171	Upregulated	2.31	0.001	Tissue	20 ESCC cases		4 * 44K whole genome microarray G4112F (Agilent)	South Indian	GMap1	18981721
ESCC_483	80210	ARMC9	Upregulated	2.3	0.001	Tissue	20 ESCC cases		4 * 44K whole genome microarray G4112F (Agilent)	South Indian	GMap1	18981721
ESCC_484	53838	C11orf24	Upregulated	2.3	0.001	Tissue	20 ESCC cases		4 * 44K whole genome microarray G4112F (Agilent)	South Indian	GMap1	18981721
ESCC_485	51186	WBP5	Upregulated	2.3	0.001	Tissue	20 ESCC cases		4 * 44K whole genome microarray G4112F (Agilent)	South Indian	GMap1	18981721
ESCC_486	6939	TCF15	Upregulated	2.3	0.001	Tissue	20 ESCC cases		4 * 44K whole genome microarray G4112F (Agilent)	South Indian	GMap1	18981721
ESCC_487	2306	FOXD2	Upregulated	2.3	0.001	Tissue	20 ESCC cases		4 * 44K whole genome microarray G4112F (Agilent)	South Indian	GMap1	18981721
ESCC_488	1437	CSF2	Upregulated	2.29	0.001	Tissue	20 ESCC cases		4 * 44K whole genome microarray G4112F (Agilent)	South Indian	GMap1	18981721
ESCC_489	151246	SGOL2	Upregulated	2.29	0.001	Tissue	20 ESCC cases		4 * 44K whole genome microarray G4112F (Agilent)	South Indian	GMap1	18981721
ESCC_490	1717	DHCR7	Upregulated	2.29	0.001	Tissue	20 ESCC cases		4 * 44K whole genome microarray G4112F (Agilent)	South Indian	GMap1	18981721
ESCC_491	11010	GLIPR1	Upregulated	2.29	0.001	Tissue	20 ESCC cases		4 * 44K whole genome microarray G4112F (Agilent)	South Indian	GMap1	18981721
ESCC_492	1871	E2F3	Upregulated	2.29	0.001	Tissue	20 ESCC cases		4 * 44K whole genome microarray G4112F (Agilent)	South Indian	GMap1	18981721
ESCC_492	1871	E2F3	Upregulated	5.76		Tissue	12 ESCC cases	Tumor vs normal differentiated squamous epithelium	GeneChip Human Genome U133A 2.0 microarray (Affymetrix)	Chinese	GMap16	22280838
ESCC_492	1871	E2F3	Upregulated	2.06	3.45e-15	Tissue	53 ESCC cases		GeneChip Human Genome U133A, 133B set microarray (Affymetrix)	Chinese	GMap2	21385931
ESCC_493	340075	ARSI	Upregulated	2.29	0.001	Tissue	20 ESCC cases		4 * 44K whole genome microarray G4112F (Agilent)	South Indian	GMap1	18981721
ESCC_494	80727	TTYH3	Upregulated	2.29	0.001	Tissue	20 ESCC cases		4 * 44K whole genome microarray G4112F (Agilent)	South Indian	GMap1	18981721
ESCC_495	10535	RNASEH2A	Upregulated	2.29	0.001	Tissue	20 ESCC cases		4 * 44K whole genome microarray G4112F (Agilent)	South Indian	GMap1	18981721
ESCC_496	54751	FBLIM1	Upregulated	2.28	0.001	Tissue	20 ESCC cases		4 * 44K whole genome microarray G4112F (Agilent)	South Indian	GMap1	18981721
ESCC_497	3329	HSPD1	Upregulated	2.28	0.001	Tissue	20 ESCC cases		4 * 44K whole genome microarray G4112F (Agilent)	South Indian	GMap1	18981721
ESCC_497	3329	HSPD1	Upregulated	2.32	5.13e-14	Tissue	53 ESCC cases		GeneChip Human Genome U133A, 133B set microarray (Affymetrix)	Chinese	GMap2	21385931
ESCC_498	387914	TMEM46	Upregulated	2.28	0.001	Tissue	20 ESCC cases		4 * 44K whole genome microarray G4112F (Agilent)	South Indian	GMap1	18981721
ESCC_498	387914	TMEM46	Upregulated	2.28	4.05e-11	Tissue	53 ESCC cases		GeneChip Human Genome U133A, 133B set microarray (Affymetrix)	Chinese	GMap2	21385931
ESCC_499	898	CCNE1	Upregulated	2.28	0.001	Tissue	20 ESCC cases		4 * 44K whole genome microarray G4112F (Agilent)	South Indian	GMap1	18981721
ESCC_499	898	CCNE1	Upregulated	3.5		Cell line: HKESC-1	2 human ESCC cell lines		Atlas Human cDNA Expression Array(Clontech) microarray,Validation: Semiquantitative RT-PCR	Chinese	GMap6	11489794
ESCC_499	898	CCNE1	Upregulated	3.3		Cell line: HKESC-2	2 human ESCC cell lines		Atlas Human cDNA Expression Array(Clontech) microarray,Validation: Semiquantitative RT-PCR	Chinese	GMap6	11489794
ESCC_500	114801	KIAA1913	Upregulated	2.27	0.001	Tissue	20 ESCC cases		4 * 44K whole genome microarray G4112F (Agilent)	South Indian	GMap1	18981721
ESCC_501	11040	PIM2	Upregulated	2.27	0.001	Tissue	20 ESCC cases		4 * 44K whole genome microarray G4112F (Agilent)	South Indian	GMap1	18981721
ESCC_502	5341	PLEK	Upregulated	2.27	0.001	Tissue	20 ESCC cases		4 * 44K whole genome microarray G4112F (Agilent)	South Indian	GMap1	18981721
ESCC_502	5341	PLEK	Upregulated	4	0.0398	Tissue	26 ESCC & 39 normal samples	Tumor vs normal tissue	cDNA microarray(Agilent)	American	GMap7	17236199
ESCC_503	4478	MSN	Upregulated	2.27	0.001	Tissue	20 ESCC cases		4 * 44K whole genome microarray G4112F (Agilent)	South Indian	GMap1	18981721
ESCC_504	87178	PNPT1	Upregulated	2.27	0.001	Tissue	20 ESCC cases		4 * 44K whole genome microarray G4112F (Agilent)	South Indian	GMap1	18981721
ESCC_505	2151	F2RL2	Upregulated	2.27	0.001	Tissue	20 ESCC cases		4 * 44K whole genome microarray G4112F (Agilent)	South Indian	GMap1	18981721
ESCC_506	5118	PCOLCE	Upregulated	2.26	0.001	Tissue	20 ESCC cases		4 * 44K whole genome microarray G4112F (Agilent)	South Indian	GMap1	18981721
ESCC_507	952	CD38	Upregulated	2.26	0.001	Tissue	20 ESCC cases		4 * 44K whole genome microarray G4112F (Agilent)	South Indian	GMap1	18981721
ESCC_508	145389	SLC38A6	Upregulated	2.26	0.001	Tissue	20 ESCC cases		4 * 44K whole genome microarray G4112F (Agilent)	South Indian	GMap1	18981721
ESCC_509	7011	TEP1	Upregulated	2.26	0.001	Tissue	20 ESCC cases		4 * 44K whole genome microarray G4112F (Agilent)	South Indian	GMap1	18981721
ESCC_510	137392	FAM92A1	Upregulated	2.26	0.001	Tissue	20 ESCC cases		4 * 44K whole genome microarray G4112F (Agilent)	South Indian	GMap1	18981721
ESCC_511	3326	HSP90AB1	Upregulated	2.26	0.001	Tissue	20 ESCC cases		4 * 44K whole genome microarray G4112F (Agilent)	South Indian	GMap1	18981721
ESCC_512	4651	MYO10	Upregulated	2.25	0.001	Tissue	20 ESCC cases		4 * 44K whole genome microarray G4112F (Agilent)	South Indian	GMap1	18981721
ESCC_512	4651	MYO10	Upregulated	2.1	1.62e-15	Tissue	53 ESCC cases		GeneChip Human Genome U133A, 133B set microarray (Affymetrix)	Chinese	GMap2	21385931
ESCC_513	1062	CENPE	Upregulated	2.25	0.001	Tissue	20 ESCC cases		4 * 44K whole genome microarray G4112F (Agilent)	South Indian	GMap1	18981721
ESCC_513	1062	CENPE	Downregulated	-2		Tissue	6 pairs of primary ESCC and adjcent non-tumorous esophageal tissue	Primary tumor vs adjcent non-tumorous tissue	GeneChip Human Genome U133 Plus 2.0 microarray (Affymetrix)	Chinese	GMap5	19509166
ESCC_514	6646	SOAT1	Upregulated	2.25	0.001	Tissue	20 ESCC cases		4 * 44K whole genome microarray G4112F (Agilent)	South Indian	GMap1	18981721
ESCC_515	154664	ABCA13	Upregulated	2.25	0.001	Tissue	20 ESCC cases		4 * 44K whole genome microarray G4112F (Agilent)	South Indian	GMap1	18981721
ESCC_516	5998	RGS3	Upregulated	2.24	0.001	Tissue	20 ESCC cases		4 * 44K whole genome microarray G4112F (Agilent)	South Indian	GMap1	18981721
ESCC_516	5998	RGS3	Upregulated	4	0.0398	Tissue	26 ESCC & 39 normal samples	Tumor vs normal tissue	cDNA microarray(Agilent)	American	GMap7	17236199
ESCC_517	9697	TRAM2	Upregulated	2.24	0.001	Tissue	20 ESCC cases		4 * 44K whole genome microarray G4112F (Agilent)	South Indian	GMap1	18981721
ESCC_518	7804	LRP8	Upregulated	2.24	0.001	Tissue	20 ESCC cases		4 * 44K whole genome microarray G4112F (Agilent)	South Indian	GMap1	18981721
ESCC_519	5610	EIF2AK2	Upregulated	2.24	0.001	Tissue	20 ESCC cases		4 * 44K whole genome microarray G4112F (Agilent)	South Indian	GMap1	18981721
ESCC_519	5610	EIF2AK2	Upregulated	2.1		Tissue	12 ESCC cases	Tumor vs normal basal squamous epithelium	GeneChip Human Genome U133A 2.0 microarray (Affymetrix)	Chinese	GMap16	22280838
ESCC_520	5351	PLOD1	Upregulated	2.24	0.001	Tissue	20 ESCC cases		4 * 44K whole genome microarray G4112F (Agilent)	South Indian	GMap1	18981721
ESCC_521	55388	MCM10	Upregulated	2.24	0.001	Tissue	20 ESCC cases		4 * 44K whole genome microarray G4112F (Agilent)	South Indian	GMap1	18981721
ESCC_522	255738	PCSK9	Upregulated	2.24	0.001	Tissue	20 ESCC cases		4 * 44K whole genome microarray G4112F (Agilent)	South Indian	GMap1	18981721
ESCC_523	79953	C20orf39	Upregulated	2.24	0.001	Tissue	20 ESCC cases		4 * 44K whole genome microarray G4112F (Agilent)	South Indian	GMap1	18981721
ESCC_524	55332	FLJ11259	Upregulated	2.24	0.001	Tissue	20 ESCC cases		4 * 44K whole genome microarray G4112F (Agilent)	South Indian	GMap1	18981721
ESCC_525	9232	PTTG1	Upregulated	2.23	0.001	Tissue	20 ESCC cases		4 * 44K whole genome microarray G4112F (Agilent)	South Indian	GMap1	18981721
ESCC_526	317772	HIST2H2AB	Upregulated	2.23	0.001	Tissue	20 ESCC cases		4 * 44K whole genome microarray G4112F (Agilent)	South Indian	GMap1	18981721
ESCC_527	1942	EFNA1	Upregulated	2.23	0.001	Tissue	20 ESCC cases		4 * 44K whole genome microarray G4112F (Agilent)	South Indian	GMap1	18981721
ESCC_527	1942	EFNA1	Upregulated	2.15	5.74e-18	Tissue	53 ESCC cases		GeneChip Human Genome U133A, 133B set microarray (Affymetrix)	Chinese	GMap2	21385931
ESCC_528	2619	GAS1	Upregulated	2.23	0.001	Tissue	20 ESCC cases		4 * 44K whole genome microarray G4112F (Agilent)	South Indian	GMap1	18981721
ESCC_528	2619	GAS1	Upregulated	4		Tissue		Normal vs basel cell hyperplasia	Atlas Human Cancer cDNA Expression Array (Clontech)	Chinese	GMap17	12508342
ESCC_529	27113	BBC3	Upregulated	2.23	0.001	Tissue	20 ESCC cases		4 * 44K whole genome microarray G4112F (Agilent)	South Indian	GMap1	18981721
ESCC_530	132299	OCIAD2	Upregulated	2.23	0.001	Tissue	20 ESCC cases		4 * 44K whole genome microarray G4112F (Agilent)	South Indian	GMap1	18981721
ESCC_531	84057	MND1	Upregulated	2.23	0.001	Tissue	20 ESCC cases		4 * 44K whole genome microarray G4112F (Agilent)	South Indian	GMap1	18981721
ESCC_532	991	CDC20	Upregulated	2.23	0.001	Tissue	20 ESCC cases		4 * 44K whole genome microarray G4112F (Agilent)	South Indian	GMap1	18981721
ESCC_532	991	CDC20	Upregulated	6.74	0.00436	Tissue	4 early ESCC cases		GeneChip Human Genome U133 Plus 2.0 Array ( Affymetrix), Validation: RT-PCR			19737650
ESCC_532	991	CDC20	Upregulated	2.46	0.05	Tissue	16 ESCC cases		Human 1A Oligo microarray (Agilent)	Japanese	GMap3	17088971
ESCC_532	991	CDC20	Upregulated	2.92	2.79e-17	Tissue	53 ESCC cases		GeneChip Human Genome U133A, 133B set microarray (Affymetrix)	Chinese	GMap2	21385931
ESCC_533	51373	MRPS17	Upregulated	2.22	0.001	Tissue	20 ESCC cases		4 * 44K whole genome microarray G4112F (Agilent)	South Indian	GMap1	18981721
ESCC_534	24147	FJX1	Upregulated	2.22	0.001	Tissue	20 ESCC cases		4 * 44K whole genome microarray G4112F (Agilent)	South Indian	GMap1	18981721
ESCC_535	91283	C9orf30	Upregulated	2.22	0.001	Tissue	20 ESCC cases		4 * 44K whole genome microarray G4112F (Agilent)	South Indian	GMap1	18981721
ESCC_536	93273	LEMD1	Upregulated	2.22	0.001	Tissue	20 ESCC cases		4 * 44K whole genome microarray G4112F (Agilent)	South Indian	GMap1	18981721
ESCC_537	55714	ODZ3	Upregulated	2.22	0.001	Tissue	20 ESCC cases		4 * 44K whole genome microarray G4112F (Agilent)	South Indian	GMap1	18981721
ESCC_538	284217	LAMA1	Upregulated	2.22	0.001	Tissue	20 ESCC cases		4 * 44K whole genome microarray G4112F (Agilent)	South Indian	GMap1	18981721
ESCC_539	7292	TNFSF4	Upregulated	2.22	0.001	Tissue	20 ESCC cases		4 * 44K whole genome microarray G4112F (Agilent)	South Indian	GMap1	18981721
ESCC_539	7292	TNFSF4	Upregulated	2.8		Tissue	6 pairs of primary ESCC and adjcent non-tumorous esophageal tissue	Primary tumor vs adjcent non-tumorous tissue	GeneChip Human Genome U133 Plus 2.0 microarray (Affymetrix)	Chinese	GMap5	19509166
ESCC_540	375513	GUSBL2	Upregulated	2.22	0.001	Tissue	20 ESCC cases		4 * 44K whole genome microarray G4112F (Agilent)	South Indian	GMap1	18981721
ESCC_541	79709	GLT25D1	Upregulated	2.22	0.001	Tissue	20 ESCC cases		4 * 44K whole genome microarray G4112F (Agilent)	South Indian	GMap1	18981721
ESCC_542	22801	ITGA11	Upregulated	2.22	0.001	Tissue	20 ESCC cases		4 * 44K whole genome microarray G4112F (Agilent)	South Indian	GMap1	18981721
ESCC_543	23643	LY96	Upregulated	2.22	0.001	Tissue	20 ESCC cases		4 * 44K whole genome microarray G4112F (Agilent)	South Indian	GMap1	18981721
ESCC_544	123920	CMTM3	Upregulated	2.22	0.001	Tissue	20 ESCC cases		4 * 44K whole genome microarray G4112F (Agilent)	South Indian	GMap1	18981721
ESCC_545	6744	SSFA2	Upregulated	2.22	0.001	Tissue	20 ESCC cases		4 * 44K whole genome microarray G4112F (Agilent)	South Indian	GMap1	18981721
ESCC_546	7453	WARS	Upregulated	2.22	0.001	Tissue	20 ESCC cases		4 * 44K whole genome microarray G4112F (Agilent)	South Indian	GMap1	18981721
ESCC_547	4241	K03200	Upregulated	2.22	0.001	Tissue	20 ESCC cases		4 * 44K whole genome microarray G4112F (Agilent)	South Indian	GMap1	18981721
ESCC_548	1230	CCR1	Upregulated	2.22	0.001	Tissue	20 ESCC cases		4 * 44K whole genome microarray G4112F (Agilent)	South Indian	GMap1	18981721
ESCC_548	1230	CCR1	Upregulated	4	0.0398	Tissue	26 ESCC & 39 normal samples	Tumor vs normal tissue	cDNA microarray(Agilent)	American	GMap7	17236199
ESCC_549	483	ATP1B3	Upregulated	2.21	0.001	Tissue	20 ESCC cases		4 * 44K whole genome microarray G4112F (Agilent)	South Indian	GMap1	18981721
ESCC_549	483	ATP1B3	Upregulated	2.84	0.05	Tissue	16 ESCC cases		Human 1A Oligo microarray (Agilent)	Japanese	GMap3	17088971
ESCC_549	483	ATP1B3	Upregulated	2.12	6.96e-14	Tissue	53 ESCC cases		GeneChip Human Genome U133A, 133B set microarray (Affymetrix)	Chinese	GMap2	21385931
ESCC_550	57007	CMKOR1	Upregulated	2.21	0.001	Tissue	20 ESCC cases		4 * 44K whole genome microarray G4112F (Agilent)	South Indian	GMap1	18981721
ESCC_551	503639	AK056135	Upregulated	2.21	0.001	Tissue	20 ESCC cases		4 * 44K whole genome microarray G4112F (Agilent)	South Indian	GMap1	18981721
ESCC_552	3002	GZMB	Upregulated	2.21	0.001	Tissue	20 ESCC cases		4 * 44K whole genome microarray G4112F (Agilent)	South Indian	GMap1	18981721
ESCC_553	3945	LDHB	Upregulated	2.21	0.001	Tissue	20 ESCC cases		4 * 44K whole genome microarray G4112F (Agilent)	South Indian	GMap1	18981721
ESCC_402	168455	AK098422	Upregulated	2.21	0.001	Tissue	20 ESCC cases		4 * 44K whole genome microarray G4112F (Agilent)	South Indian	GMap1	18981721
ESCC_554	2079	ERH	Upregulated	2.21	0.001	Tissue	20 ESCC cases		4 * 44K whole genome microarray G4112F (Agilent)	South Indian	GMap1	18981721
ESCC_555	4644	MYO5A	Upregulated	2.21	0.001	Tissue	20 ESCC cases		4 * 44K whole genome microarray G4112F (Agilent)	South Indian	GMap1	18981721
ESCC_556	10112	KIF20A	Upregulated	2.21	0.001	Tissue	20 ESCC cases		4 * 44K whole genome microarray G4112F (Agilent)	South Indian	GMap1	18981721
ESCC_556	10112	KIF20A	Upregulated	2.19	6.32e-18	Tissue	53 ESCC cases		GeneChip Human Genome U133A, 133B set microarray (Affymetrix)	Chinese	GMap2	21385931
ESCC_557	6949	TCOF1	Upregulated	2.2	0.001	Tissue	20 ESCC cases		4 * 44K whole genome microarray G4112F (Agilent)	South Indian	GMap1	18981721
ESCC_558	5210	PFKFB4	Upregulated	2.2	0.001	Tissue	20 ESCC cases		4 * 44K whole genome microarray G4112F (Agilent)	South Indian	GMap1	18981721
ESCC_559	84955	NUDCD1	Upregulated	2.2	0.001	Tissue	20 ESCC cases		4 * 44K whole genome microarray G4112F (Agilent)	South Indian	GMap1	18981721
ESCC_560	1522	CTSZ	Upregulated	2.2	0.001	Tissue	20 ESCC cases		4 * 44K whole genome microarray G4112F (Agilent)	South Indian	GMap1	18981721
ESCC_560	1522	CTSZ	Upregulated	3.01	0.05	Tissue	16 ESCC cases		Human 1A Oligo microarray (Agilent)	Japanese	GMap3	17088971
ESCC_561	9221	NOLC1	Upregulated	2.2	0.001	Tissue	20 ESCC cases		4 * 44K whole genome microarray G4112F (Agilent)	South Indian	GMap1	18981721
ESCC_562	6635	SNRPE	Upregulated	2.2	0.001	Tissue	20 ESCC cases		4 * 44K whole genome microarray G4112F (Agilent)	South Indian	GMap1	18981721
ESCC_563	8337	HIST2H2AA3	Upregulated	2.2	0.001	Tissue	20 ESCC cases		4 * 44K whole genome microarray G4112F (Agilent)	South Indian	GMap1	18981721
ESCC_564	401233	LOC401233	Upregulated	2.2	0.001	Tissue	20 ESCC cases		4 * 44K whole genome microarray G4112F (Agilent)	South Indian	GMap1	18981721
ESCC_565	654483	BOLA2B	Upregulated	2.19	0.001	Tissue	20 ESCC cases		4 * 44K whole genome microarray G4112F (Agilent)	South Indian	GMap1	18981721
ESCC_566	51097	SCCPDH	Upregulated	2.19	0.001	Tissue	20 ESCC cases		4 * 44K whole genome microarray G4112F (Agilent)	South Indian	GMap1	18981721
ESCC_567	1292	COL6A2	Upregulated	2.19	0.001	Tissue	20 ESCC cases		4 * 44K whole genome microarray G4112F (Agilent)	South Indian	GMap1	18981721
ESCC_568	8609	KLF7	Upregulated	2.19	0.001	Tissue	20 ESCC cases		4 * 44K whole genome microarray G4112F (Agilent)	South Indian	GMap1	18981721
ESCC_569	81930	KIF18A	Upregulated	2.19	0.001	Tissue	20 ESCC cases		4 * 44K whole genome microarray G4112F (Agilent)	South Indian	GMap1	18981721
ESCC_570	8795	TNFRSF10B	Upregulated	2.19	0.001	Tissue	20 ESCC cases		4 * 44K whole genome microarray G4112F (Agilent)	South Indian	GMap1	18981721
ESCC_570	8795	TNFRSF10B	Upregulated	4	0.0398	Tissue	26 ESCC & 39 normal samples	Tumor vs normal tissue	cDNA microarray(Agilent)	American	GMap7	17236199
ESCC_571	1594	CYP27B1	Upregulated	2.19	0.001	Tissue	20 ESCC cases		4 * 44K whole genome microarray G4112F (Agilent)	South Indian	GMap1	18981721
ESCC_572	5202	PFDN2	Upregulated	2.19	0.001	Tissue	20 ESCC cases		4 * 44K whole genome microarray G4112F (Agilent)	South Indian	GMap1	18981721
ESCC_573	3428	IFI16	Upregulated	2.19	0.001	Tissue	20 ESCC cases		4 * 44K whole genome microarray G4112F (Agilent)	South Indian	GMap1	18981721
ESCC_573	3428	IFI16	Upregulated	2.2	2.93e-13	Tissue	53 ESCC cases		GeneChip Human Genome U133A, 133B set microarray (Affymetrix)	Chinese	GMap2	21385931
ESCC_573	3428	IFI16	Upregulated	2.05	6.74e-13	Tissue	53 ESCC cases		GeneChip Human Genome U133A, 133B set microarray (Affymetrix)	Chinese	GMap2	21385931
ESCC_574	8833	GMPS	Upregulated	2.19	0.001	Tissue	20 ESCC cases		4 * 44K whole genome microarray G4112F (Agilent)	South Indian	GMap1	18981721
ESCC_574	8833	GMPS	Upregulated	2.09	3.14e-16	Tissue	53 ESCC cases		GeneChip Human Genome U133A, 133B set microarray (Affymetrix)	Chinese	GMap2	21385931
ESCC_575	51602	NOP5/NOP58	Upregulated	2.19	0.001	Tissue	20 ESCC cases		4 * 44K whole genome microarray G4112F (Agilent)	South Indian	GMap1	18981721
ESCC_576	5111	PCNA	Upregulated	2.19	0.001	Tissue	20 ESCC cases		4 * 44K whole genome microarray G4112F (Agilent)	South Indian	GMap1	18981721
ESCC_576	5111	PCNA	Upregulated	2.2		Cell line: HKESC-1	2 human ESCC cell lines		Atlas Human cDNA Expression Array(Clontech) microarray,Validation: Semiquantitative RT-PCR	Chinese		11705871
ESCC_576	5111	PCNA	Upregulated	2.6		Cell line: HKESC-2	2 human ESCC cell lines		Atlas Human cDNA Expression Array(Clontech) microarray,Validation: Semiquantitative RT-PCR	Chinese		11705871
ESCC_576	5111	PCNA	Upregulated	2.39	4.42e-17	Tissue	53 ESCC cases		GeneChip Human Genome U133A, 133B set microarray (Affymetrix)	Chinese	GMap2	21385931
ESCC_576	5111	PCNA	Upregulated	4	0.0398	Tissue	26 ESCC & 39 normal samples	Tumor vs normal tissue	cDNA microarray(Agilent)	American	GMap7	17236199
ESCC_577	389835	FAM72A	Upregulated	2.19	0.001	Tissue	20 ESCC cases		4 * 44K whole genome microarray G4112F (Agilent)	South Indian	GMap1	18981721
ESCC_578	25902	MTHFD1L	Upregulated	2.19	0.001	Tissue	20 ESCC cases		4 * 44K whole genome microarray G4112F (Agilent)	South Indian	GMap1	18981721
ESCC_578	25902	MTHFD1L	Upregulated	2.78	2.66e-17	Tissue	53 ESCC cases		GeneChip Human Genome U133A, 133B set microarray (Affymetrix)	Chinese	GMap2	21385931
ESCC_579	7184	HSP90B1	Upregulated	2.18	0.001	Tissue	20 ESCC cases		4 * 44K whole genome microarray G4112F (Agilent)	South Indian	GMap1	18981721
ESCC_580	4176	MCM7	Upregulated	2.18	0.001	Tissue	20 ESCC cases		4 * 44K whole genome microarray G4112F (Agilent)	South Indian	GMap1	18981721
ESCC_580	4176	MCM7	Upregulated	2.94	0.05	Tissue	16 ESCC cases		Human 1A Oligo microarray (Agilent)	Japanese	GMap3	17088971
ESCC_580	4176	MCM7	Upregulated	2.05	3.63e-12	Tissue	53 ESCC cases		GeneChip Human Genome U133A, 133B set microarray (Affymetrix)	Chinese	GMap2	21385931
ESCC_581	3134	HLA-F	Upregulated	2.18	0.001	Tissue	20 ESCC cases		4 * 44K whole genome microarray G4112F (Agilent)	South Indian	GMap1	18981721
ESCC_582	4605	MYBL2	Upregulated	2.18	0.001	Tissue	20 ESCC cases		4 * 44K whole genome microarray G4112F (Agilent)	South Indian	GMap1	18981721
ESCC_583	27000	ZRF1	Upregulated	2.18	0.001	Tissue	20 ESCC cases		4 * 44K whole genome microarray G4112F (Agilent)	South Indian	GMap1	18981721
ESCC_584	7272	TTK	Upregulated	2.18	0.001	Tissue	20 ESCC cases		4 * 44K whole genome microarray G4112F (Agilent)	South Indian	GMap1	18981721
ESCC_584	7272	TTK	Upregulated	5.53	0.00934	Tissue	4 early ESCC cases		GeneChip Human Genome U133 Plus 2.0 Array ( Affymetrix), Validation: RT-PCR			19737650
ESCC_584	7272	TTK	Upregulated	2.77	4.79e-17	Tissue	53 ESCC cases		GeneChip Human Genome U133A, 133B set microarray (Affymetrix)	Chinese	GMap2	21385931
ESCC_585	3797	KIF3C	Upregulated	2.17	0.001	Tissue	20 ESCC cases		4 * 44K whole genome microarray G4112F (Agilent)	South Indian	GMap1	18981721
ESCC_586	54962	FLJ20516	Upregulated	2.17	0.001	Tissue	20 ESCC cases		4 * 44K whole genome microarray G4112F (Agilent)	South Indian	GMap1	18981721
ESCC_587	25829	C22orf5	Upregulated	2.17	0.001	Tissue	20 ESCC cases		4 * 44K whole genome microarray G4112F (Agilent)	South Indian	GMap1	18981721
ESCC_588	3833	KIFC1	Upregulated	2.17	0.001	Tissue	20 ESCC cases		4 * 44K whole genome microarray G4112F (Agilent)	South Indian	GMap1	18981721
ESCC_588	3833	KIFC1	Upregulated	3.07	0.05	Tissue	16 ESCC cases		Human 1A Oligo microarray (Agilent)	Japanese	GMap3	17088971
ESCC_589	1592	CYP26A1	Upregulated	2.16	0.001	Tissue	20 ESCC cases		4 * 44K whole genome microarray G4112F (Agilent)	South Indian	GMap1	18981721
ESCC_590	25800	SLC39A6	Upregulated	2.16	0.001	Tissue	20 ESCC cases		4 * 44K whole genome microarray G4112F (Agilent)	South Indian	GMap1	18981721
ESCC_590	25800	SLC39A6	Upregulated	2.6	8.02e-14	Tissue	53 ESCC cases		GeneChip Human Genome U133A, 133B set microarray (Affymetrix)	Chinese	GMap2	21385931
ESCC_590	25800	SLC39A6	Upregulated	2.43	1.53e-13	Tissue	53 ESCC cases		GeneChip Human Genome U133A, 133B set microarray (Affymetrix)	Chinese	GMap2	21385931
ESCC_591	646	BNC1	Upregulated	2.16	0.001	Tissue	20 ESCC cases		4 * 44K whole genome microarray G4112F (Agilent)	South Indian	GMap1	18981721
ESCC_592	59336	PRDM13	Upregulated	2.16	0.001	Tissue	20 ESCC cases		4 * 44K whole genome microarray G4112F (Agilent)	South Indian	GMap1	18981721
ESCC_593	27338	UBE2S	Upregulated	2.16	0.001	Tissue	20 ESCC cases		4 * 44K whole genome microarray G4112F (Agilent)	South Indian	GMap1	18981721
ESCC_594	3688	ITGB1	Upregulated	2.16	0.001	Tissue	20 ESCC cases		4 * 44K whole genome microarray G4112F (Agilent)	South Indian	GMap1	18981721
ESCC_595	55157	DARS2	Upregulated	2.15	0.001	Tissue	20 ESCC cases		4 * 44K whole genome microarray G4112F (Agilent)	South Indian	GMap1	18981721
ESCC_596	214	ALCAM	Upregulated	2.15	0.001	Tissue	20 ESCC cases		4 * 44K whole genome microarray G4112F (Agilent)	South Indian	GMap1	18981721
ESCC_596	214	ALCAM	Upregulated	2.36	1.14e-08	Tissue	53 ESCC cases		GeneChip Human Genome U133A, 133B set microarray (Affymetrix)	Chinese	GMap2	21385931
ESCC_596	214	ALCAM	Upregulated	2.06	4.3e-08	Tissue	53 ESCC cases		GeneChip Human Genome U133A, 133B set microarray (Affymetrix)	Chinese	GMap2	21385931
ESCC_597	83596	BCL2L12	Upregulated	2.15	0.001	Tissue	20 ESCC cases		4 * 44K whole genome microarray G4112F (Agilent)	South Indian	GMap1	18981721
ESCC_598	23452	ANGPTL2	Upregulated	2.15	0.001	Tissue	20 ESCC cases		4 * 44K whole genome microarray G4112F (Agilent)	South Indian	GMap1	18981721
ESCC_599	56052	ALG1	Upregulated	2.15	0.001	Tissue	20 ESCC cases		4 * 44K whole genome microarray G4112F (Agilent)	South Indian	GMap1	18981721
ESCC_600	10288	LILRB2	Upregulated	2.14	0.001	Tissue	20 ESCC cases		4 * 44K whole genome microarray G4112F (Agilent)	South Indian	GMap1	18981721
ESCC_601	221150	C13orf3	Upregulated	2.14	0.001	Tissue	20 ESCC cases		4 * 44K whole genome microarray G4112F (Agilent)	South Indian	GMap1	18981721
ESCC_602	3229	HOXC13	Upregulated	2.14	0.001	Tissue	20 ESCC cases		4 * 44K whole genome microarray G4112F (Agilent)	South Indian	GMap1	18981721
ESCC_603	51303	FKBP11	Upregulated	2.14	0.001	Tissue	20 ESCC cases		4 * 44K whole genome microarray G4112F (Agilent)	South Indian	GMap1	18981721
ESCC_604	2512	FTL	Upregulated	2.14	0.001	Tissue	20 ESCC cases		4 * 44K whole genome microarray G4112F (Agilent)	South Indian	GMap1	18981721
ESCC_604	2512	Ferritin, light polypeptide	Upregulated	2.73	0.036	Tissue, Cell line: TE1, TE13	2 cell lines, 10 ESCC cases		SS-HI9.1k human cDNA microarray	Indian		17068819
ESCC_604	2512	Ferritin, light polypeptide	Upregulated	3.71		Tissue	5 ESCC cases		cDNA microarray (BioRobotics)			14647409
ESCC_605	26256	CABYR	Upregulated	2.14	0.001	Tissue	20 ESCC cases		4 * 44K whole genome microarray G4112F (Agilent)	South Indian	GMap1	18981721
ESCC_606	10981	RAB32	Upregulated	2.14	0.001	Tissue	20 ESCC cases		4 * 44K whole genome microarray G4112F (Agilent)	South Indian	GMap1	18981721
ESCC_606	10981	RAB32	Upregulated	4	0.0398	Tissue	26 ESCC & 39 normal samples	Tumor vs normal tissue	cDNA microarray(Agilent)	American	GMap7	17236199
ESCC_607	51495	PTPLAD1	Upregulated	2.14	0.001	Tissue	20 ESCC cases		4 * 44K whole genome microarray G4112F (Agilent)	South Indian	GMap1	18981721
ESCC_607	51495	HSPC121	Upregulated	4	0.0398	Tissue	26 ESCC & 39 normal samples	Tumor vs normal tissue	cDNA microarray(Agilent)	American	GMap7	17236199
ESCC_608	57122	NUP107	Upregulated	2.14	0.001	Tissue	20 ESCC cases		4 * 44K whole genome microarray G4112F (Agilent)	South Indian	GMap1	18981721
ESCC_608	57122	NUp107	Upregulated	2.12	7.19e-16	Tissue	53 ESCC cases		GeneChip Human Genome U133A, 133B set microarray (Affymetrix)	Chinese	GMap2	21385931
ESCC_609	8519	IFITM1	Upregulated	2.14	0.001	Tissue	20 ESCC cases		4 * 44K whole genome microarray G4112F (Agilent)	South Indian	GMap1	18981721
ESCC_609	8519	IFITM1	Upregulated	1.41		Tissue	20 ESCC cases	Tumor vs matched normal tissue	cDNA Microarray (Agilent)	Indian	GMap10	19360286
ESCC_610	1019	CDK4	Upregulated	2.14	0.001	Tissue	20 ESCC cases		4 * 44K whole genome microarray G4112F (Agilent)	South Indian	GMap1	18981721
ESCC_611	10606	PAICS	Upregulated	2.14	0.001	Tissue	20 ESCC cases		4 * 44K whole genome microarray G4112F (Agilent)	South Indian	GMap1	18981721
ESCC_611	10606	PAICS	Upregulated	2.58	9.11e-15	Tissue	53 ESCC cases		GeneChip Human Genome U133A, 133B set microarray (Affymetrix)	Chinese	GMap2	21385931
ESCC_612	24137	KIF4A	Upregulated	2.14	0.001	Tissue	20 ESCC cases		4 * 44K whole genome microarray G4112F (Agilent)	South Indian	GMap1	18981721
ESCC_612	24137	KIF4A	Upregulated	2.62	2.87e-21	Tissue	53 ESCC cases		GeneChip Human Genome U133A, 133B set microarray (Affymetrix)	Chinese	GMap2	21385931
ESCC_613	54757	FAM20A	Upregulated	2.14	0.001	Tissue	20 ESCC cases		4 * 44K whole genome microarray G4112F (Agilent)	South Indian	GMap1	18981721
ESCC_614	4085	MAD2L1	Upregulated	2.13	0.001	Tissue	20 ESCC cases		4 * 44K whole genome microarray G4112F (Agilent)	South Indian	GMap1	18981721
ESCC_614	4085	MAD2L1	Upregulated	2.36	5.76e-16	Tissue	53 ESCC cases		GeneChip Human Genome U133A, 133B set microarray (Affymetrix)	Chinese	GMap2	21385931
ESCC_615	89886	SLAMF9	Upregulated	2.13	0.001	Tissue	20 ESCC cases		4 * 44K whole genome microarray G4112F (Agilent)	South Indian	GMap1	18981721
ESCC_616	51319	RSRC1	Upregulated	2.13	0.001	Tissue	20 ESCC cases		4 * 44K whole genome microarray G4112F (Agilent)	South Indian	GMap1	18981721
ESCC_617	81606	LBH	Upregulated	2.13	0.001	Tissue	20 ESCC cases		4 * 44K whole genome microarray G4112F (Agilent)	South Indian	GMap1	18981721
ESCC_618	27018	NGFRAP1	Upregulated	2.13	0.001	Tissue	20 ESCC cases		4 * 44K whole genome microarray G4112F (Agilent)	South Indian	GMap1	18981721
ESCC_619	146956	EME1	Upregulated	2.13	0.001	Tissue	20 ESCC cases		4 * 44K whole genome microarray G4112F (Agilent)	South Indian	GMap1	18981721
ESCC_620	5690	PSMB2	Upregulated	2.13	0.001	Tissue	20 ESCC cases		4 * 44K whole genome microarray G4112F (Agilent)	South Indian	GMap1	18981721
ESCC_621	55601	FLJ20035	Upregulated	2.13	0.001	Tissue	20 ESCC cases		4 * 44K whole genome microarray G4112F (Agilent)	South Indian	GMap1	18981721
ESCC_622	26253	CLEC4E	Upregulated	2.13	0.001	Tissue	20 ESCC cases		4 * 44K whole genome microarray G4112F (Agilent)	South Indian	GMap1	18981721
ESCC_623	54908	CCDC99	Upregulated	2.12	0.001	Tissue	20 ESCC cases		4 * 44K whole genome microarray G4112F (Agilent)	South Indian	GMap1	18981721
ESCC_624	4192	MDK	Upregulated	2.12	0.001	Tissue	20 ESCC cases		4 * 44K whole genome microarray G4112F (Agilent)	South Indian	GMap1	18981721
ESCC_625	8270	LAGE3	Upregulated	2.12	0.001	Tissue	20 ESCC cases		4 * 44K whole genome microarray G4112F (Agilent)	South Indian	GMap1	18981721
ESCC_626	203547	LOC203547	Upregulated	2.12	0.001	Tissue	20 ESCC cases		4 * 44K whole genome microarray G4112F (Agilent)	South Indian	GMap1	18981721
ESCC_627	84800	C14orf151	Upregulated	2.12	0.001	Tissue	20 ESCC cases		4 * 44K whole genome microarray G4112F (Agilent)	South Indian	GMap1	18981721
ESCC_628	169792	GLIS3	Upregulated	2.12	0.001	Tissue	20 ESCC cases		4 * 44K whole genome microarray G4112F (Agilent)	South Indian	GMap1	18981721
ESCC_629	7371	UCK2	Upregulated	2.12	0.001	Tissue	20 ESCC cases		4 * 44K whole genome microarray G4112F (Agilent)	South Indian	GMap1	18981721
ESCC_630	51280	GOLPH2	Upregulated	2.12	0.001	Tissue	20 ESCC cases		4 * 44K whole genome microarray G4112F (Agilent)	South Indian	GMap1	18981721
ESCC_631	8362	HIST1H4K	Upregulated	2.12	0.001	Tissue	20 ESCC cases		4 * 44K whole genome microarray G4112F (Agilent)	South Indian	GMap1	18981721
ESCC_631	8362	HIST1H4K	Downregulated	-3		Tissue	6 pairs of primary ESCC and adjcent non-tumorous esophageal tissue	Primary tumor vs adjcent non-tumorous tissue	GeneChip Human Genome U133 Plus 2.0 microarray (Affymetrix)	Chinese	GMap5	19509166
ESCC_632	9388	LIPG	Upregulated	2.12	0.001	Tissue	20 ESCC cases		4 * 44K whole genome microarray G4112F (Agilent)	South Indian	GMap1	18981721
ESCC_633	84515	MCM8	Upregulated	2.12	0.001	Tissue	20 ESCC cases		4 * 44K whole genome microarray G4112F (Agilent)	South Indian	GMap1	18981721
ESCC_634	83879	CDCA7	Upregulated	2.12	0.001	Tissue	20 ESCC cases		4 * 44K whole genome microarray G4112F (Agilent)	South Indian	GMap1	18981721
ESCC_634	83879	CDCA7	Upregulated	2.36	1.6e-14	Tissue	53 ESCC cases		GeneChip Human Genome U133A, 133B set microarray (Affymetrix)	Chinese	GMap2	21385931
ESCC_635	29109	FHOD1	Upregulated	2.11	0.001	Tissue	20 ESCC cases		4 * 44K whole genome microarray G4112F (Agilent)	South Indian	GMap1	18981721
ESCC_636	4794	NFKBIE	Upregulated	2.11	0.001	Tissue	20 ESCC cases		4 * 44K whole genome microarray G4112F (Agilent)	South Indian	GMap1	18981721
ESCC_637	3301	DNAJA1	Upregulated	2.11	0.001	Tissue	20 ESCC cases		4 * 44K whole genome microarray G4112F (Agilent)	South Indian	GMap1	18981721
ESCC_638	11221	DUSP10	Upregulated	2.11	0.001	Tissue	20 ESCC cases		4 * 44K whole genome microarray G4112F (Agilent)	South Indian	GMap1	18981721
ESCC_638	11221	DUSP10	Downregulated	4	0.0398	Tissue	26 ESCC & 39 normal samples	Tumor vs normal tissue	cDNA microarray(Agilent)	American	GMap7	17236199
ESCC_639	4175	MCM6	Upregulated	2.11	0.001	Tissue	20 ESCC cases		4 * 44K whole genome microarray G4112F (Agilent)	South Indian	GMap1	18981721
ESCC_639	4175	MCM6	Upregulated	2.4	0.002186	Tissue	19 ESCC cases		Tissue microarray (Beecher Instruments)	Japanese	GMap14	16685439
ESCC_639	4175	MCM6	Upregulated	2.41	1.58e-20	Tissue	53 ESCC cases		GeneChip Human Genome U133A, 133B set microarray (Affymetrix)	Chinese	GMap2	21385931
ESCC_640	1591	CYP24A1	Upregulated	2.11	0.001	Tissue	20 ESCC cases		4 * 44K whole genome microarray G4112F (Agilent)	South Indian	GMap1	18981721
ESCC_641	8974	P4HA2	Upregulated	2.11	0.001	Tissue	20 ESCC cases		4 * 44K whole genome microarray G4112F (Agilent)	South Indian	GMap1	18981721
ESCC_642	55732	C1orf112	Upregulated	2.11	0.001	Tissue	20 ESCC cases		4 * 44K whole genome microarray G4112F (Agilent)	South Indian	GMap1	18981721
ESCC_643	9123	SLC16A3	Upregulated	2.11	0.001	Tissue	20 ESCC cases		4 * 44K whole genome microarray G4112F (Agilent)	South Indian	GMap1	18981721
ESCC_644	24145	PANX1	Upregulated	2.11	0.001	Tissue	20 ESCC cases		4 * 44K whole genome microarray G4112F (Agilent)	South Indian	GMap1	18981721
ESCC_645	144203	OVOS2	Upregulated	2.11	0.001	Tissue	20 ESCC cases		4 * 44K whole genome microarray G4112F (Agilent)	South Indian	GMap1	18981721
ESCC_646	5437	POLR2H	Upregulated	2.11	0.001	Tissue	20 ESCC cases		4 * 44K whole genome microarray G4112F (Agilent)	South Indian	GMap1	18981721
ESCC_647	605	BCL7A	Upregulated	2.1	0.001	Tissue	20 ESCC cases		4 * 44K whole genome microarray G4112F (Agilent)	South Indian	GMap1	18981721
ESCC_648	441168	RP1-93H18.5	Upregulated	2.1	0.001	Tissue	20 ESCC cases		4 * 44K whole genome microarray G4112F (Agilent)	South Indian	GMap1	18981721
ESCC_649	9355	LHX2	Upregulated	2.1	0.001	Tissue	20 ESCC cases		4 * 44K whole genome microarray G4112F (Agilent)	South Indian	GMap1	18981721
ESCC_649	9355	LHX2	Upregulated	16.18		Tissue	12 ESCC cases	Tumor vs normal basal and normal differentiated squamous epithelium	GeneChip Human Genome U133A 2.0 microarray (Affymetrix)	Chinese	GMap16	22280838
ESCC_649	9355	LHX2	Upregulated	15.46		Tissue	12 ESCC cases	Tumor vs normal basal squamous epithelium	GeneChip Human Genome U133A 2.0 microarray (Affymetrix)	Chinese	GMap16	22280838
ESCC_649	9355	LHX2	Upregulated	18.79		Tissue	12 ESCC cases	Tumor vs normal differentiated squamous epithelium	GeneChip Human Genome U133A 2.0 microarray (Affymetrix)	Chinese	GMap16	22280838
ESCC_650	7004	TEAD4	Upregulated	2.1	0.001	Tissue	20 ESCC cases		4 * 44K whole genome microarray G4112F (Agilent)	South Indian	GMap1	18981721
ESCC_651	30817	EMR2	Upregulated	2.1	0.001	Tissue	20 ESCC cases		4 * 44K whole genome microarray G4112F (Agilent)	South Indian	GMap1	18981721
ESCC_652	79075	DCC1	Upregulated	2.1	0.001	Tissue	20 ESCC cases		4 * 44K whole genome microarray G4112F (Agilent)	South Indian	GMap1	18981721
ESCC_653	50509	COL5A3	Upregulated	2.1	0.001	Tissue	20 ESCC cases		4 * 44K whole genome microarray G4112F (Agilent)	South Indian	GMap1	18981721
ESCC_654	4521	NUDT1	Upregulated	2.1	0.001	Tissue	20 ESCC cases		4 * 44K whole genome microarray G4112F (Agilent)	South Indian	GMap1	18981721
ESCC_655	126321	C19orf28	Upregulated	2.1	0.001	Tissue	20 ESCC cases		4 * 44K whole genome microarray G4112F (Agilent)	South Indian	GMap1	18981721
ESCC_656	25817	FAM19A5	Upregulated	2.1	0.001	Tissue	20 ESCC cases		4 * 44K whole genome microarray G4112F (Agilent)	South Indian	GMap1	18981721
ESCC_657	26271	FBXO5	Upregulated	2.1	0.001	Tissue	20 ESCC cases		4 * 44K whole genome microarray G4112F (Agilent)	South Indian	GMap1	18981721
ESCC_658	51804	SIX4	Upregulated	2.1	0.001	Tissue	20 ESCC cases		4 * 44K whole genome microarray G4112F (Agilent)	South Indian	GMap1	18981721
ESCC_659	25788	RAD54B	Upregulated	2.1	0.001	Tissue	20 ESCC cases		4 * 44K whole genome microarray G4112F (Agilent)	South Indian	GMap1	18981721
ESCC_660	5217	PFN2	Upregulated	2.1	0.001	Tissue	20 ESCC cases		4 * 44K whole genome microarray G4112F (Agilent)	South Indian	GMap1	18981721
ESCC_660	5217	PFN2	Upregulated	2.49	5.19e-10	Tissue	53 ESCC cases		GeneChip Human Genome U133A, 133B set microarray (Affymetrix)	Chinese	GMap2	21385931
ESCC_661	25879	WDSOF1	Upregulated	2.1	0.001	Tissue	20 ESCC cases		4 * 44K whole genome microarray G4112F (Agilent)	South Indian	GMap1	18981721
ESCC_661	25879	WDSOF1	Upregulated	2.12	1.6e-14	Tissue	53 ESCC cases		GeneChip Human Genome U133A, 133B set microarray (Affymetrix)	Chinese	GMap2	21385931
ESCC_662	26154	ABCA12	Upregulated	2.09	0.001	Tissue	20 ESCC cases		4 * 44K whole genome microarray G4112F (Agilent)	South Indian	GMap1	18981721
ESCC_663	160428	ALDH1L2	Upregulated	2.09	0.001	Tissue	20 ESCC cases		4 * 44K whole genome microarray G4112F (Agilent)	South Indian	GMap1	18981721
ESCC_664	64092	SAMSN1	Upregulated	2.09	0.001	Tissue	20 ESCC cases		4 * 44K whole genome microarray G4112F (Agilent)	South Indian	GMap1	18981721
ESCC_665	10969	EBNA1BP2	Upregulated	2.09	0.001	Tissue	20 ESCC cases		4 * 44K whole genome microarray G4112F (Agilent)	South Indian	GMap1	18981721
ESCC_666	84168	ANTXR1	Upregulated	2.09	0.001	Tissue	20 ESCC cases		4 * 44K whole genome microarray G4112F (Agilent)	South Indian	GMap1	18981721
ESCC_667	528	ATP6V1C1	Upregulated	2.09	0.001	Tissue	20 ESCC cases		4 * 44K whole genome microarray G4112F (Agilent)	South Indian	GMap1	18981721
ESCC_667	528	ATP6V1C1	Upregulated	2.09	3.35e-16	Tissue	53 ESCC cases		GeneChip Human Genome U133A, 133B set microarray (Affymetrix)	Chinese	GMap2	21385931
ESCC_668	203068	TUBB	Upregulated	2.09	0.001	Tissue	20 ESCC cases		4 * 44K whole genome microarray G4112F (Agilent)	South Indian	GMap1	18981721
ESCC_669	54739	BIRC4BP	Upregulated	2.09	0.001	Tissue	20 ESCC cases		4 * 44K whole genome microarray G4112F (Agilent)	South Indian	GMap1	18981721
ESCC_670	6664	SOX11	Upregulated	2.09	0.001	Tissue	20 ESCC cases		4 * 44K whole genome microarray G4112F (Agilent)	South Indian	GMap1	18981721
ESCC_671	83461	CDCA3	Upregulated	2.08	0.001	Tissue	20 ESCC cases		4 * 44K whole genome microarray G4112F (Agilent)	South Indian	GMap1	18981721
ESCC_671	83461	CDCA3	Upregulated	5.19	0.00577	Tissue	4 early ESCC cases		GeneChip Human Genome U133 Plus 2.0 Array ( Affymetrix), Validation: RT-PCR			19737650
ESCC_672	5033	P4HA1	Upregulated	2.08	0.001	Tissue	20 ESCC cases		4 * 44K whole genome microarray G4112F (Agilent)	South Indian	GMap1	18981721
ESCC_673	81552	ECOP	Upregulated	2.08	0.001	Tissue	20 ESCC cases		4 * 44K whole genome microarray G4112F (Agilent)	South Indian	GMap1	18981721
ESCC_673	81552	ECOP	Upregulated	2.36	7.83e-16	Tissue	53 ESCC cases		GeneChip Human Genome U133A, 133B set microarray (Affymetrix)	Chinese	GMap2	21385931
ESCC_674	6615	SNAI1	Upregulated	2.08	0.001	Tissue	20 ESCC cases		4 * 44K whole genome microarray G4112F (Agilent)	South Indian	GMap1	18981721
ESCC_675	64761	PARP12	Upregulated	2.08	0.001	Tissue	20 ESCC cases		4 * 44K whole genome microarray G4112F (Agilent)	South Indian	GMap1	18981721
ESCC_675	64761	PARP12	Upregulated	2.05	2.3e-14	Tissue	53 ESCC cases		GeneChip Human Genome U133A, 133B set microarray (Affymetrix)	Chinese	GMap2	21385931
ESCC_676	23480	SEC61G	Upregulated	2.08	0.001	Tissue	20 ESCC cases		4 * 44K whole genome microarray G4112F (Agilent)	South Indian	GMap1	18981721
ESCC_677	27299	ADAMDEC1	Upregulated	2.08	0.001	Tissue	20 ESCC cases		4 * 44K whole genome microarray G4112F (Agilent)	South Indian	GMap1	18981721
ESCC_678	11247	NXPH4	Upregulated	2.07	0.001	Tissue	20 ESCC cases		4 * 44K whole genome microarray G4112F (Agilent)	South Indian	GMap1	18981721
ESCC_679	9456	HOMER1	Upregulated	2.07	0.001	Tissue	20 ESCC cases		4 * 44K whole genome microarray G4112F (Agilent)	South Indian	GMap1	18981721
ESCC_680	54566	EPB41L4B	Upregulated	2.07	0.001	Tissue	20 ESCC cases		4 * 44K whole genome microarray G4112F (Agilent)	South Indian	GMap1	18981721
ESCC_681	2735	GLI1	Upregulated	2.07	0.001	Tissue	20 ESCC cases		4 * 44K whole genome microarray G4112F (Agilent)	South Indian	GMap1	18981721
ESCC_682	55872	PBK	Upregulated	2.07	0.001	Tissue	20 ESCC cases		4 * 44K whole genome microarray G4112F (Agilent)	South Indian	GMap1	18981721
ESCC_682	55872	PBK	Upregulated	2.62	2.1e-14	Tissue	53 ESCC cases		GeneChip Human Genome U133A, 133B set microarray (Affymetrix)	Chinese	GMap2	21385931
ESCC_683	56992	KIF15	Upregulated	2.07	0.001	Tissue	20 ESCC cases		4 * 44K whole genome microarray G4112F (Agilent)	South Indian	GMap1	18981721
ESCC_683	56992	KIF15	Downregulated	-2		Tissue	6 pairs of primary ESCC and adjcent non-tumorous esophageal tissue	Primary tumor vs adjcent non-tumorous tissue	GeneChip Human Genome U133 Plus 2.0 microarray (Affymetrix)	Chinese	GMap5	19509166
ESCC_684	91351	FLJ31033	Upregulated	2.07	0.001	Tissue	20 ESCC cases		4 * 44K whole genome microarray G4112F (Agilent)	South Indian	GMap1	18981721
ESCC_685	51001	MTERFD1	Upregulated	2.07	0.001	Tissue	20 ESCC cases		4 * 44K whole genome microarray G4112F (Agilent)	South Indian	GMap1	18981721
ESCC_685	51001	MTERFD1	Upregulated	2.02	3.6e-14	Tissue	53 ESCC cases		GeneChip Human Genome U133A, 133B set microarray (Affymetrix)	Chinese	GMap2	21385931
ESCC_686	163	AP2B1	Upregulated	2.07	0.001	Tissue	20 ESCC cases		4 * 44K whole genome microarray G4112F (Agilent)	South Indian	GMap1	18981721
ESCC_686	163	AP2B1	Upregulated	4	0.0398	Tissue	26 ESCC & 39 normal samples	Tumor vs normal tissue	cDNA microarray(Agilent)	American	GMap7	17236199
ESCC_687	8338	HIST2H2AC	Upregulated	2.07	0.001	Tissue	20 ESCC cases		4 * 44K whole genome microarray G4112F (Agilent)	South Indian	GMap1	18981721
ESCC_688	135398	C6orf141	Upregulated	2.07	0.001	Tissue	20 ESCC cases		4 * 44K whole genome microarray G4112F (Agilent)	South Indian	GMap1	18981721
ESCC_689	25819	CCRN4L	Upregulated	2.07	0.001	Tissue	20 ESCC cases		4 * 44K whole genome microarray G4112F (Agilent)	South Indian	GMap1	18981721
ESCC_690	5754	PTK7	Upregulated	2.07	0.001	Tissue	20 ESCC cases		4 * 44K whole genome microarray G4112F (Agilent)	South Indian	GMap1	18981721
ESCC_690	5754	PTK7	Upregulated	2.02	2.02e-18	Tissue	53 ESCC cases		GeneChip Human Genome U133A, 133B set microarray (Affymetrix)	Chinese	GMap2	21385931
ESCC_691	6515	SLC2A3	Upregulated	2.07	0.001	Tissue	20 ESCC cases		4 * 44K whole genome microarray G4112F (Agilent)	South Indian	GMap1	18981721
ESCC_692	3675	ITGA3	Upregulated	2.07	0.001	Tissue	20 ESCC cases		4 * 44K whole genome microarray G4112F (Agilent)	South Indian	GMap1	18981721
ESCC_692	3675	Integrin a3	Upregulated	2.6		Cell line: HKESC-1	2 human ESCC cell lines		Atlas Human cDNA Expression Array(Clontech) microarray,Validation: Semiquantitative RT-PCR	Chinese		11705871
ESCC_692	3675	Integrin a3	Upregulated	2.5		Cell line: HKESC-2	2 human ESCC cell lines		Atlas Human cDNA Expression Array(Clontech) microarray,Validation: Semiquantitative RT-PCR	Chinese		11705871
ESCC_693	79888	AYTL2	Upregulated	2.07	0.001	Tissue	20 ESCC cases		4 * 44K whole genome microarray G4112F (Agilent)	South Indian	GMap1	18981721
ESCC_694	3303	HSPA1A	Upregulated	2.07	0.001	Tissue	20 ESCC cases		4 * 44K whole genome microarray G4112F (Agilent)	South Indian	GMap1	18981721
ESCC_695	79899	FLJ14213	Upregulated	2.06	0.001	Tissue	20 ESCC cases		4 * 44K whole genome microarray G4112F (Agilent)	South Indian	GMap1	18981721
ESCC_696	54625	PARP14	Upregulated	2.06	0.001	Tissue	20 ESCC cases		4 * 44K whole genome microarray G4112F (Agilent)	South Indian	GMap1	18981721
ESCC_697	1021	CDK6	Upregulated	2.06	0.001	Tissue	20 ESCC cases		4 * 44K whole genome microarray G4112F (Agilent)	South Indian	GMap1	18981721
ESCC_698	23034	SAMD4A	Upregulated	2.06	0.001	Tissue	20 ESCC cases		4 * 44K whole genome microarray G4112F (Agilent)	South Indian	GMap1	18981721
ESCC_699	84206	RKHD3	Upregulated	2.06	0.001	Tissue	20 ESCC cases		4 * 44K whole genome microarray G4112F (Agilent)	South Indian	GMap1	18981721
ESCC_700	100287482	AF086124	Upregulated	2.06	0.001	Tissue	20 ESCC cases		4 * 44K whole genome microarray G4112F (Agilent)	South Indian	GMap1	18981721
ESCC_701	2768	GNA12	Upregulated	2.06	0.001	Tissue	20 ESCC cases		4 * 44K whole genome microarray G4112F (Agilent)	South Indian	GMap1	18981721
ESCC_702	1305	COL13A1	Upregulated	2.06	0.001	Tissue	20 ESCC cases		4 * 44K whole genome microarray G4112F (Agilent)	South Indian	GMap1	18981721
ESCC_703	3137	BC089454	Upregulated	2.06	0.001	Tissue	20 ESCC cases		4 * 44K whole genome microarray G4112F (Agilent)	South Indian	GMap1	18981721
ESCC_704	11009	IL24	Upregulated	2.06	0.001	Tissue	20 ESCC cases		4 * 44K whole genome microarray G4112F (Agilent)	South Indian	GMap1	18981721
ESCC_704	11009	IL24	Upregulated	7.93	0.001473	Tissue	4 ESCC cases		Human Ref6V3 BeadChip array (Illumina)	Chinese	GMap12	21226993
ESCC_704	11009	IL24	Upregulated	3.6		Tissue	6 pairs of primary ESCC and adjcent non-tumorous esophageal tissue	Primary tumor vs adjcent non-tumorous tissue	GeneChip Human Genome U133 Plus 2.0 microarray (Affymetrix)	Chinese	GMap5	19509166
ESCC_705	23246	BOP1	Upregulated	2.06	0.001	Tissue	20 ESCC cases		4 * 44K whole genome microarray G4112F (Agilent)	South Indian	GMap1	18981721
ESCC_705	23246	BOP1	Upregulated	2.04	4.63e-13	Tissue	53 ESCC cases		GeneChip Human Genome U133A, 133B set microarray (Affymetrix)	Chinese	GMap2	21385931
ESCC_706	220064	ORAOV1	Upregulated	2.06	0.001	Tissue	20 ESCC cases		4 * 44K whole genome microarray G4112F (Agilent)	South Indian	GMap1	18981721
ESCC_707	85027	MST150	Upregulated	2.06	0.001	Tissue	20 ESCC cases		4 * 44K whole genome microarray G4112F (Agilent)	South Indian	GMap1	18981721
ESCC_708	3687	ITGAX	Upregulated	2.06	0.001	Tissue	20 ESCC cases		4 * 44K whole genome microarray G4112F (Agilent)	South Indian	GMap1	18981721
ESCC_709	10866	HCP5	Upregulated	2.06	0.001	Tissue	20 ESCC cases		4 * 44K whole genome microarray G4112F (Agilent)	South Indian	GMap1	18981721
ESCC_710	55138	FAM90A1	Upregulated	2.06	0.001	Tissue	20 ESCC cases		4 * 44K whole genome microarray G4112F (Agilent)	South Indian	GMap1	18981721
ESCC_711	84319	C3orf26	Upregulated	2.06	0.001	Tissue	20 ESCC cases		4 * 44K whole genome microarray G4112F (Agilent)	South Indian	GMap1	18981721
ESCC_711	84319	C3orf26	Upregulated	2.18	3.96e-13	Tissue	53 ESCC cases		GeneChip Human Genome U133A, 133B set microarray (Affymetrix)	Chinese	GMap2	21385931
ESCC_712	5361	PLXNA1	Upregulated	2.05	0.001	Tissue	20 ESCC cases		4 * 44K whole genome microarray G4112F (Agilent)	South Indian	GMap1	18981721
ESCC_712	5361	PLXNA1	Upregulated	2.5	3.73e-19	Tissue	53 ESCC cases		GeneChip Human Genome U133A, 133B set microarray (Affymetrix)	Chinese	GMap2	21385931
ESCC_713	9235	IL32	Upregulated	2.05	0.001	Tissue	20 ESCC cases		4 * 44K whole genome microarray G4112F (Agilent)	South Indian	GMap1	18981721
ESCC_713	9235	IL32	Upregulated	5.6		Tissue	6 pairs of primary ESCC and adjcent non-tumorous esophageal tissue	Primary tumor vs adjcent non-tumorous tissue	GeneChip Human Genome U133 Plus 2.0 microarray (Affymetrix)	Chinese	GMap5	19509166
ESCC_714	92092	ZC3HAV1L	Upregulated	2.05	0.001	Tissue	20 ESCC cases		4 * 44K whole genome microarray G4112F (Agilent)	South Indian	GMap1	18981721
ESCC_715	79000	C1orf135	Upregulated	2.05	0.001	Tissue	20 ESCC cases		4 * 44K whole genome microarray G4112F (Agilent)	South Indian	GMap1	18981721
ESCC_716	55975	KLHL7	Upregulated	2.05	0.001	Tissue	20 ESCC cases		4 * 44K whole genome microarray G4112F (Agilent)	South Indian	GMap1	18981721
ESCC_717	6464	SHC1	Upregulated	2.05	0.001	Tissue	20 ESCC cases		4 * 44K whole genome microarray G4112F (Agilent)	South Indian	GMap1	18981721
ESCC_717	6464	SHC1	Downregulated	-3.28		Tissue	20 ESCC cases	Tumor vs matched normal tissue	cDNA Microarray (Agilent)	Indian	GMap10	19360286
ESCC_717	6464	SHC1	Upregulated	4	0.0398	Tissue	26 ESCC & 39 normal samples	Tumor vs normal tissue	cDNA microarray(Agilent)	American	GMap7	17236199
ESCC_718	3559	IL2RA	Upregulated	2.05	0.001	Tissue	20 ESCC cases		4 * 44K whole genome microarray G4112F (Agilent)	South Indian	GMap1	18981721
ESCC_719	10926	DBF4	Upregulated	2.04	0.001	Tissue	20 ESCC cases		4 * 44K whole genome microarray G4112F (Agilent)	South Indian	GMap1	18981721
ESCC_339	493869	AK022110	Upregulated	2.04	0.001	Tissue	20 ESCC cases		4 * 44K whole genome microarray G4112F (Agilent)	South Indian	GMap1	18981721
ESCC_720	79833	GEMIN6	Upregulated	2.04	0.001	Tissue	20 ESCC cases		4 * 44K whole genome microarray G4112F (Agilent)	South Indian	GMap1	18981721
ESCC_721	6624	FSCN1	Upregulated	2.04	0.001	Tissue	20 ESCC cases		4 * 44K whole genome microarray G4112F (Agilent)	South Indian	GMap1	18981721
ESCC_721	6624	SNL (Fascin)	Upregulated	2.22	0.0001	Tissue	19 ESCC cases		ROSP 8K Human Array (NCI)	Chinese	GMap2	12873975
ESCC_721	6624	FSCN1	Upregulated	3.07	4.16e-19	Tissue	53 ESCC cases		GeneChip Human Genome U133A, 133B set microarray (Affymetrix)	Chinese	GMap2	21385931
ESCC_721	6624	FSCN1	Upregulated	3.07	4.54e-16	Tissue	53 ESCC cases		GeneChip Human Genome U133A, 133B set microarray (Affymetrix)	Chinese	GMap2	21385931
ESCC_722	84868	HAVCR2	Upregulated	2.04	0.001	Tissue	20 ESCC cases		4 * 44K whole genome microarray G4112F (Agilent)	South Indian	GMap1	18981721
ESCC_723	9735	KNTC1	Upregulated	2.04	0.001	Tissue	20 ESCC cases		4 * 44K whole genome microarray G4112F (Agilent)	South Indian	GMap1	18981721
ESCC_724	91607	SLFN11	Upregulated	2.04	0.001	Tissue	20 ESCC cases		4 * 44K whole genome microarray G4112F (Agilent)	South Indian	GMap1	18981721
ESCC_725	114787	KIAA1893	Upregulated	2.04	0.001	Tissue	20 ESCC cases		4 * 44K whole genome microarray G4112F (Agilent)	South Indian	GMap1	18981721
ESCC_726	11031	RAB31	Upregulated	2.04	0.001	Tissue	20 ESCC cases		4 * 44K whole genome microarray G4112F (Agilent)	South Indian	GMap1	18981721
ESCC_727	10195	ALG3	Upregulated	2.04	0.001	Tissue	20 ESCC cases		4 * 44K whole genome microarray G4112F (Agilent)	South Indian	GMap1	18981721
ESCC_728	8542	APOL1	Upregulated	2.03	0.001	Tissue	20 ESCC cases		4 * 44K whole genome microarray G4112F (Agilent)	South Indian	GMap1	18981721
ESCC_728	8542	APOL1	Upregulated	1.5	1e-06	Tissue	15 ESCC cases	Tumor vs Adjacent normal matched tissue	GeneChip Human Genome Microarray (Affymetrix)			19082484
ESCC_729	8651	SOCS1	Upregulated	2.03	0.001	Tissue	20 ESCC cases		4 * 44K whole genome microarray G4112F (Agilent)	South Indian	GMap1	18981721
ESCC_730	65078	RTN4R	Upregulated	2.03	0.001	Tissue	20 ESCC cases		4 * 44K whole genome microarray G4112F (Agilent)	South Indian	GMap1	18981721
ESCC_731	3106	HLA-B	Upregulated	2.03	0.001	Tissue	20 ESCC cases		4 * 44K whole genome microarray G4112F (Agilent)	South Indian	GMap1	18981721
ESCC_731	3106	HLA-B	Upregulated	2.03	0.0003	Tissue	19 ESCC cases		ROSP 8K Human Array (NCI)	Chinese	GMap2	12873975
ESCC_732	55143	CDCA8	Upregulated	2.03	0.001	Tissue	20 ESCC cases		4 * 44K whole genome microarray G4112F (Agilent)	South Indian	GMap1	18981721
ESCC_733	9168	TMSB10	Upregulated	2.03	0.001	Tissue	20 ESCC cases		4 * 44K whole genome microarray G4112F (Agilent)	South Indian	GMap1	18981721
ESCC_734	3310	HSPA6	Upregulated	2.03	0.001	Tissue	20 ESCC cases		4 * 44K whole genome microarray G4112F (Agilent)	South Indian	GMap1	18981721
ESCC_735	4678	NASP	Upregulated	2.03	0.001	Tissue	20 ESCC cases		4 * 44K whole genome microarray G4112F (Agilent)	South Indian	GMap1	18981721
ESCC_736	28982	FLVCR	Upregulated	2.03	0.001	Tissue	20 ESCC cases		4 * 44K whole genome microarray G4112F (Agilent)	South Indian	GMap1	18981721
ESCC_737	286148	DPY19L4	Upregulated	2.03	0.001	Tissue	20 ESCC cases		4 * 44K whole genome microarray G4112F (Agilent)	South Indian	GMap1	18981721
ESCC_737	286148	DPY19L4	Upregulated	2.09	5.74e-16	Tissue	53 ESCC cases		GeneChip Human Genome U133A, 133B set microarray (Affymetrix)	Chinese	GMap2	21385931
ESCC_738	83481	EPPK1	Upregulated	2.03	0.001	Tissue	20 ESCC cases		4 * 44K whole genome microarray G4112F (Agilent)	South Indian	GMap1	18981721
ESCC_739	10484	SEC23A	Upregulated	2.03	0.001	Tissue	20 ESCC cases		4 * 44K whole genome microarray G4112F (Agilent)	South Indian	GMap1	18981721
ESCC_740	124222	PAQR4	Upregulated	2.02	0.001	Tissue	20 ESCC cases		4 * 44K whole genome microarray G4112F (Agilent)	South Indian	GMap1	18981721
ESCC_741	7204	TRIO	Upregulated	2.02	0.001	Tissue	20 ESCC cases		4 * 44K whole genome microarray G4112F (Agilent)	South Indian	GMap1	18981721
ESCC_742	3107	HLA-C	Upregulated	2.02	0.001	Tissue	20 ESCC cases		4 * 44K whole genome microarray G4112F (Agilent)	South Indian	GMap1	18981721
ESCC_743	80781	COL18A1	Upregulated	2.02	0.001	Tissue	20 ESCC cases		4 * 44K whole genome microarray G4112F (Agilent)	South Indian	GMap1	18981721
ESCC_744	284013	VMO1	Upregulated	2.02	0.001	Tissue	20 ESCC cases		4 * 44K whole genome microarray G4112F (Agilent)	South Indian	GMap1	18981721
ESCC_745	80336	BC039151	Upregulated	2.02	0.001	Tissue	20 ESCC cases		4 * 44K whole genome microarray G4112F (Agilent)	South Indian	GMap1	18981721
ESCC_746	140707	BRI3BP	Upregulated	2.02	0.001	Tissue	20 ESCC cases		4 * 44K whole genome microarray G4112F (Agilent)	South Indian	GMap1	18981721
ESCC_747	144402	CPNE8	Upregulated	2.02	0.001	Tissue	20 ESCC cases		4 * 44K whole genome microarray G4112F (Agilent)	South Indian	GMap1	18981721
ESCC_748	51571	FAM49B	Upregulated	2.02	0.001	Tissue	20 ESCC cases		4 * 44K whole genome microarray G4112F (Agilent)	South Indian	GMap1	18981721
ESCC_749	5218	PFTK1	Upregulated	2.02	0.001	Tissue	20 ESCC cases		4 * 44K whole genome microarray G4112F (Agilent)	South Indian	GMap1	18981721
ESCC_750	116071	BATF2	Upregulated	2.02	0.001	Tissue	20 ESCC cases		4 * 44K whole genome microarray G4112F (Agilent)	South Indian	GMap1	18981721
ESCC_751	633	BGN	Upregulated	2.02	0.001	Tissue	20 ESCC cases		4 * 44K whole genome microarray G4112F (Agilent)	South Indian	GMap1	18981721
ESCC_751	633	BGN	Upregulated	2.55	4.33e-15	Tissue	53 ESCC cases		GeneChip Human Genome U133A, 133B set microarray (Affymetrix)	Chinese	GMap2	21385931
ESCC_751	633	BGN	Upregulated	1.5	1e-06	Tissue	15 ESCC cases	Tumor vs Adjacent normal matched tissue	GeneChip Human Genome Microarray (Affymetrix)			19082484
ESCC_752	285761	DCBLD1	Upregulated	2.01	0.001	Tissue	20 ESCC cases		4 * 44K whole genome microarray G4112F (Agilent)	South Indian	GMap1	18981721
ESCC_752	285761	DCBLD1	Upregulated	2.77	5.51e-13	Tissue	53 ESCC cases		GeneChip Human Genome U133A, 133B set microarray (Affymetrix)	Chinese	GMap2	21385931
ESCC_753	23594	ORC6L	Upregulated	2.01	0.001	Tissue	20 ESCC cases		4 * 44K whole genome microarray G4112F (Agilent)	South Indian	GMap1	18981721
ESCC_754	51651	PTRH2	Upregulated	2.01	0.001	Tissue	20 ESCC cases		4 * 44K whole genome microarray G4112F (Agilent)	South Indian	GMap1	18981721
ESCC_755	165	AEBP1	Upregulated	2.01	0.001	Tissue	20 ESCC cases		4 * 44K whole genome microarray G4112F (Agilent)	South Indian	GMap1	18981721
ESCC_756	401237	FLJ22536	Upregulated	2.01	0.001	Tissue	20 ESCC cases		4 * 44K whole genome microarray G4112F (Agilent)	South Indian	GMap1	18981721
ESCC_757	440	ASNS	Upregulated	2.01	0.001	Tissue	20 ESCC cases		4 * 44K whole genome microarray G4112F (Agilent)	South Indian	GMap1	18981721
ESCC_758	55228	FLJ10781	Upregulated	2.01	0.001	Tissue	20 ESCC cases		4 * 44K whole genome microarray G4112F (Agilent)	South Indian	GMap1	18981721
ESCC_759	124935	SLC43A2	Upregulated	2.01	0.001	Tissue	20 ESCC cases		4 * 44K whole genome microarray G4112F (Agilent)	South Indian	GMap1	18981721
ESCC_760	26086	GPSM1	Upregulated	2	0.001	Tissue	20 ESCC cases		4 * 44K whole genome microarray G4112F (Agilent)	South Indian	GMap1	18981721
ESCC_761	81553	FAM49A	Upregulated	2	0.001	Tissue	20 ESCC cases		4 * 44K whole genome microarray G4112F (Agilent)	South Indian	GMap1	18981721
ESCC_762	51203	NUSAP1	Upregulated	2	0.001	Tissue	20 ESCC cases		4 * 44K whole genome microarray G4112F (Agilent)	South Indian	GMap1	18981721
ESCC_762	51203	NUSAP1	Upregulated	2.92	3.14e-16	Tissue	53 ESCC cases		GeneChip Human Genome U133A, 133B set microarray (Affymetrix)	Chinese	GMap2	21385931
ESCC_763	7979	SHFM1	Upregulated	2	0.001	Tissue	20 ESCC cases		4 * 44K whole genome microarray G4112F (Agilent)	South Indian	GMap1	18981721
ESCC_764	54517	PUS7	Upregulated	2	0.001	Tissue	20 ESCC cases		4 * 44K whole genome microarray G4112F (Agilent)	South Indian	GMap1	18981721
ESCC_764	54517	PUS7	Upregulated	2.02	2.4e-14	Tissue	53 ESCC cases		GeneChip Human Genome U133A, 133B set microarray (Affymetrix)	Chinese	GMap2	21385931
ESCC_765	91683	SYT12	Upregulated	2	0.001	Tissue	20 ESCC cases		4 * 44K whole genome microarray G4112F (Agilent)	South Indian	GMap1	18981721
ESCC_766	27346	TMEM97	Upregulated	2	0.001	Tissue	20 ESCC cases		4 * 44K whole genome microarray G4112F (Agilent)	South Indian	GMap1	18981721
ESCC_766	27346	TMEM97	Upregulated	2.37	1.01e-11	Tissue	53 ESCC cases		GeneChip Human Genome U133A, 133B set microarray (Affymetrix)	Chinese	GMap2	21385931
ESCC_767	84312	BRMS1L	Upregulated	2	0.001	Tissue	20 ESCC cases		4 * 44K whole genome microarray G4112F (Agilent)	South Indian	GMap1	18981721
ESCC_768	6611	SMS	Upregulated	2	0.001	Tissue	20 ESCC cases		4 * 44K whole genome microarray G4112F (Agilent)	South Indian	GMap1	18981721
ESCC_769	8772	FADD	Upregulated	2	0.001	Tissue	20 ESCC cases		4 * 44K whole genome microarray G4112F (Agilent)	South Indian	GMap1	18981721
ESCC_769	8772	FADD=MORT	Upregulated	2.04	0.0006	Tissue	19 ESCC cases		ROSP 8K Human Array (NCI)	Chinese	GMap2	12873975
ESCC_769	8772	FADD	Upregulated	2.24	7.3e-10	Tissue	53 ESCC cases		GeneChip Human Genome U133A, 133B set microarray (Affymetrix)	Chinese	GMap2	21385931
ESCC_769	8772	FADD	Upregulated	4	0.0398	Tissue	26 ESCC & 39 normal samples	Tumor vs normal tissue	cDNA microarray(Agilent)	American	GMap7	17236199
ESCC_770	132724	TMPRSS11B	Downregulated	0.01	0.001	Tissue	20 ESCC cases		4 * 44K whole genome microarray G4112F (Agilent)	South Indian	GMap1	18981721
ESCC_771	8796	SCEL	Downregulated	0.03	0.001	Tissue	20 ESCC cases		4 * 44K whole genome microarray G4112F (Agilent)	South Indian	GMap1	18981721
ESCC_771	8796	SCEL	Downregulated	-13.16	0.05	Tissue	16 ESCC cases		Human 1A Oligo microarray (Agilent)	Japanese	GMap3	17088971
ESCC_771	8796	SCEL	Downregulated	-4.09	0.05	Tissue	16 ESCC cases		Human 1A Oligo microarray (Agilent)	Japanese	GMap3	17088971
ESCC_771	8796	SCEL	Downregulated	-67.6		Tissue	12 ESCC cases	Tumor vs normal differentiated squamous epithelium	GeneChip Human Genome U133A 2.0 microarray (Affymetrix)	Chinese	GMap16	22280838
ESCC_771	8796	SCEL	Downregulated	0.14	3.68e-14	Tissue	53 ESCC cases		GeneChip Human Genome U133A, 133B set microarray (Affymetrix)	Chinese	GMap2	21385931
ESCC_771	8796	SCEL	Downregulated	0.09	1.85e-13	Tissue	53 ESCC cases		GeneChip Human Genome U133A, 133B set microarray (Affymetrix)	Chinese	GMap2	21385931
ESCC_771	8796	SCEL	Downregulated	1.5	1e-06	Tissue	15 ESCC cases	Tumor vs Adjacent normal matched tissue	GeneChip Human Genome Microarray (Affymetrix)			19082484
ESCC_772	440854	CAPN14	Downregulated	0.03	0.001	Tissue	20 ESCC cases		4 * 44K whole genome microarray G4112F (Agilent)	South Indian	GMap1	18981721
ESCC_773	196374	K5B	Downregulated	0.03	0.001	Tissue	20 ESCC cases		4 * 44K whole genome microarray G4112F (Agilent)	South Indian	GMap1	18981721
ESCC_773	196374	K5B	Downregulated	-6.74		Tissue	16 ESCC cases		Human 1A Oligo microarray (Agilent)	Japanese	GMap3	17088971
ESCC_773	196374	KRT78	Downregulated	0.05	0.00546	Tissue	4 early ESCC cases		GeneChip Human Genome U133 Plus 2.0 Array ( Affymetrix), Validation: RT-PCR			19737650
ESCC_774	11005	SPINK5	Downregulated	0.03	0.001	Tissue	20 ESCC cases		4 * 44K whole genome microarray G4112F (Agilent)	South Indian	GMap1	18981721
ESCC_774	11005	SPINK5	Downregulated	0.31		Tissue	19 ESCC cases		ROSP 8K Human Array (NCI)	Chinese	GMap2	12873975
ESCC_774	11005	SPINK5	Downregulated	-15.5		Tissue	16 ESCC cases		Human 1A Oligo microarray (Agilent)	Japanese	GMap3	17088971
ESCC_774	11005	SPINK5	Downregulated	-25.8		Tissue	12 ESCC cases	Tumor vs normal basal and normal differentiated squamous epithelium	GeneChip Human Genome U133A 2.0 microarray (Affymetrix)	Chinese	GMap16	22280838
ESCC_774	11005	SPINK5	Downregulated	-18.51		Tissue	12 ESCC cases	Tumor vs normal basal squamous epithelium	GeneChip Human Genome U133A 2.0 microarray (Affymetrix)	Chinese	GMap16	22280838
ESCC_774	11005	SPINK5	Downregulated	0.15	5.6e-14	Tissue	53 ESCC cases		GeneChip Human Genome U133A, 133B set microarray (Affymetrix)	Chinese	GMap2	21385931
ESCC_775	49860	CRNN	Downregulated	0.03	0.001	Tissue	20 ESCC cases		4 * 44K whole genome microarray G4112F (Agilent)	South Indian	GMap1	18981721
ESCC_775	49860	C1orf10	Downregulated	-23.24	0.05	Tissue	16 ESCC cases		Human 1A Oligo microarray (Agilent)	Japanese	GMap3	17088971
ESCC_775	49860	CRNN	Downregulated	-127.01		Tissue	12 ESCC cases	Tumor vs normal basal and normal differentiated squamous epithelium	GeneChip Human Genome U133A 2.0 microarray (Affymetrix)	Chinese	GMap16	22280838
ESCC_775	49860	CRNN	Downregulated	-76.12		Tissue	12 ESCC cases	Tumor vs normal basal squamous epithelium	GeneChip Human Genome U133A 2.0 microarray (Affymetrix)	Chinese	GMap16	22280838
ESCC_775	49860	CRNN	Downregulated	-247.78		Tissue	12 ESCC cases	Tumor vs normal differentiated squamous epithelium	GeneChip Human Genome U133A 2.0 microarray (Affymetrix)	Chinese	GMap16	22280838
ESCC_775	49860	Chromosome 1 open reading frame 10	Downregulated	0.13		Tissue	5 ESCC cases		cDNA microarray (BioRobotics)			14647409
ESCC_775	49860	CRNN	Downregulated	0.08	2.7e-14	Tissue	53 ESCC cases		GeneChip Human Genome U133A, 133B set microarray (Affymetrix)	Chinese	GMap2	21385931
ESCC_776	1674	DES	Downregulated	0.05	0.001	Tissue	20 ESCC cases		4 * 44K whole genome microarray G4112F (Agilent)	South Indian	GMap1	18981721
ESCC_777	4653	MYOC	Downregulated	0.05	0.001	Tissue	20 ESCC cases		4 * 44K whole genome microarray G4112F (Agilent)	South Indian	GMap1	18981721
ESCC_777	4653	MYOC	Downregulated	-6.29	0.001028	Tissue	4 ESCC cases		Human Ref6V3 BeadChip array (Illumina)	Chinese	GMap12	21226993
ESCC_778	284297	AK092577	Downregulated	0.05	0.001	Tissue	20 ESCC cases		4 * 44K whole genome microarray G4112F (Agilent)	South Indian	GMap1	18981721
ESCC_779	477	ATP1A2	Downregulated	0.05	0.001	Tissue	20 ESCC cases		4 * 44K whole genome microarray G4112F (Agilent)	South Indian	GMap1	18981721
ESCC_779	477	ATP1A2	Downregulated	0.47	4.59e-09	Tissue	53 ESCC cases		GeneChip Human Genome U133A, 133B set microarray (Affymetrix)	Chinese	GMap2	21385931
ESCC_779	477	ATP1A2	Downregulated	1.5	1e-06	Tissue	15 ESCC cases	Tumor vs Adjacent normal matched tissue	GeneChip Human Genome Microarray (Affymetrix)			19082484
ESCC_780	3851	KRT4	Downregulated	0.06	0.001	Tissue	20 ESCC cases		4 * 44K whole genome microarray G4112F (Agilent)	South Indian	GMap1	18981721
ESCC_780	3851	KRT4	Downregulated	0.16	0.0001	Tissue	19 ESCC cases		ROSP 8K Human Array (NCI)	Chinese	GMap2	12873975
ESCC_780	3851	CK4	Downregulated	0.2		Cell line: HKESC-1	2 human ESCC cell lines		Atlas Human cDNA Expression Array(Clontech) microarray,Validation: Semiquantitative RT-PCR	Chinese		11705871
ESCC_780	3851	CK4	Downregulated	0.14		Cell line: HKESC-2	2 human ESCC cell lines		Atlas Human cDNA Expression Array(Clontech) microarray,Validation: Semiquantitative RT-PCR	Chinese		11705871
ESCC_780	3851	KRT4	Downregulated	-5.53	0.05	Tissue	16 ESCC cases		Human 1A Oligo microarray (Agilent)	Japanese	GMap3	17088971
ESCC_780	3851	KRT4	Downregulated	-36.12		Tissue	12 ESCC cases	Tumor vs normal basal and normal differentiated squamous epithelium	GeneChip Human Genome U133A 2.0 microarray (Affymetrix)	Chinese	GMap16	22280838
ESCC_780	3851	KRT4	Downregulated	-34.27		Tissue	12 ESCC cases	Tumor vs normal basal squamous epithelium	GeneChip Human Genome U133A 2.0 microarray (Affymetrix)	Chinese	GMap16	22280838
ESCC_780	3851	Keratin 4	Downregulated	0.11		Tissue	5 ESCC cases		cDNA microarray (BioRobotics)			14647409
ESCC_780	3851	KRT4	Downregulated	0.16	2.01e-12	Tissue	53 ESCC cases		GeneChip Human Genome U133A, 133B set microarray (Affymetrix)	Chinese	GMap2	21385931
ESCC_780	3851	KRT4	Downregulated	-5.2		Tissue	20 ESCC cases	Tumor vs matched normal tissue	cDNA Microarray (Agilent)	Indian	GMap10	19360286
ESCC_780	3851	KRT4	Downregulated	1.5	0.011	Tissue	16 ESCC cases	Tumor vs matched normal tissue	Human 10K cDNA Microarray (UHN)	Indian	GMap10	17457978
ESCC_781	54097	FAM3B	Downregulated	0.06	0.001	Tissue	20 ESCC cases		4 * 44K whole genome microarray G4112F (Agilent)	South Indian	GMap1	18981721
ESCC_781	54097	FAM3B	Downregulated	0.25	1.5e-14	Tissue	53 ESCC cases		GeneChip Human Genome U133A, 133B set microarray (Affymetrix)	Chinese	GMap2	21385931
ESCC_782	147645	LOC147645	Downregulated	0.06	0.001	Tissue	20 ESCC cases		4 * 44K whole genome microarray G4112F (Agilent)	South Indian	GMap1	18981721
ESCC_782	147645	LOC147645	Downregulated	0.18	1.13e-13	Tissue	53 ESCC cases		GeneChip Human Genome U133A, 133B set microarray (Affymetrix)	Chinese	GMap2	21385931
ESCC_783	192666	KRT24	Downregulated	0.06	0.001	Tissue	20 ESCC cases		4 * 44K whole genome microarray G4112F (Agilent)	South Indian	GMap1	18981721
ESCC_783	192666	FLJ20261	Downregulated	-3.65	0.05	Tissue	16 ESCC cases		Human 1A Oligo microarray (Agilent)	Japanese	GMap3	17088971
ESCC_784	8704	B4GALT2	Downregulated	0.06	0.001	Tissue	20 ESCC cases		4 * 44K whole genome microarray G4112F (Agilent)	South Indian	GMap1	18981721
ESCC_785	177	AGER	Downregulated	0.06	0.001	Tissue	20 ESCC cases		4 * 44K whole genome microarray G4112F (Agilent)	South Indian	GMap1	18981721
ESCC_786	2529	FUT7	Downregulated	0.06	0.001	Tissue	20 ESCC cases		4 * 44K whole genome microarray G4112F (Agilent)	South Indian	GMap1	18981721
ESCC_787	6707	SPRR3	Downregulated	0.07	0.001	Tissue	20 ESCC cases		4 * 44K whole genome microarray G4112F (Agilent)	South Indian	GMap1	18981721
ESCC_787	6707	SPRR3	Downregulated	-8.37	0.05	Tissue	16 ESCC cases		Human 1A Oligo microarray (Agilent)	Japanese	GMap3	17088971
ESCC_787	6707	SPRR3	Downregulated	-45.44		Tissue	12 ESCC cases	Tumor vs normal basal and normal differentiated squamous epithelium	GeneChip Human Genome U133A 2.0 microarray (Affymetrix)	Chinese	GMap16	22280838
ESCC_787	6707	SPRR3	Downregulated	-33.57		Tissue	12 ESCC cases	Tumor vs normal basal squamous epithelium	GeneChip Human Genome U133A 2.0 microarray (Affymetrix)	Chinese	GMap16	22280838
ESCC_787	6707	SPRR3	Downregulated	-64.67		Tissue	12 ESCC cases	Tumor vs normal differentiated squamous epithelium	GeneChip Human Genome U133A 2.0 microarray (Affymetrix)	Chinese	GMap16	22280838
ESCC_787	6707	Small proline-rich protein 3	Downregulated	0.12		Tissue	5 ESCC cases		cDNA microarray (BioRobotics)			14647409
ESCC_787	6707	SPRR3	Downregulated	0.31	8.34e-09	Tissue	53 ESCC cases		GeneChip Human Genome U133A, 133B set microarray (Affymetrix)	Chinese	GMap2	21385931
ESCC_788	5507	PPP1R3C	Downregulated	0.07	0.001	Tissue	20 ESCC cases		4 * 44K whole genome microarray G4112F (Agilent)	South Indian	GMap1	18981721
ESCC_788	5507	PPP1R3C	Downregulated	-5.89	0.05	Tissue	16 ESCC cases		Human 1A Oligo microarray (Agilent)	Japanese	GMap3	17088971
ESCC_788	5507	PPP1R3C	Downregulated	0.15	2.88e-17	Tissue	53 ESCC cases		GeneChip Human Genome U133A, 133B set microarray (Affymetrix)	Chinese	GMap2	21385931
ESCC_789	28983	TMPRSS11E	Downregulated	0.07	0.001	Tissue	20 ESCC cases		4 * 44K whole genome microarray G4112F (Agilent)	South Indian	GMap1	18981721
ESCC_789	28983	DESC1	Downregulated	-3.17	0.05	Tissue	16 ESCC cases		Human 1A Oligo microarray (Agilent)	Japanese	GMap3	17088971
ESCC_789	28983	TMPRSS11E	Downregulated	0.12	7.73e-13	Tissue	53 ESCC cases		GeneChip Human Genome U133A, 133B set microarray (Affymetrix)	Chinese	GMap2	21385931
ESCC_789	28983	DESC1	Downregulated	1.5	1e-06	Tissue	15 ESCC cases	Tumor vs Adjacent normal matched tissue	GeneChip Human Genome Microarray (Affymetrix)			19082484
ESCC_790	420	ART4	Downregulated	0.07	0.001	Tissue	20 ESCC cases		4 * 44K whole genome microarray G4112F (Agilent)	South Indian	GMap1	18981721
ESCC_791	4118	MAL	Downregulated	0.07	0.001	Tissue	20 ESCC cases		4 * 44K whole genome microarray G4112F (Agilent)	South Indian	GMap1	18981721
ESCC_791	4118	MAL	Downregulated	-31.5	0.05	Tissue	16 ESCC cases		Human 1A Oligo microarray (Agilent)	Japanese	GMap3	17088971
ESCC_791	4118	MAL	Downregulated	-47.36		Tissue	12 ESCC cases	Tumor vs normal basal and normal differentiated squamous epithelium	GeneChip Human Genome U133A 2.0 microarray (Affymetrix)	Chinese	GMap16	22280838
ESCC_791	4118	MAL	Downregulated	-34.49		Tissue	12 ESCC cases	Tumor vs normal basal squamous epithelium	GeneChip Human Genome U133A 2.0 microarray (Affymetrix)	Chinese	GMap16	22280838
ESCC_791	4118	MAL	Downregulated	-80.5		Tissue	12 ESCC cases	Tumor vs normal differentiated squamous epithelium	GeneChip Human Genome U133A 2.0 microarray (Affymetrix)	Chinese	GMap16	22280838
ESCC_791	4118	T-cell differentiation protein	Downregulated	0.13		Tissue	5 ESCC cases		cDNA microarray (BioRobotics)			14647409
ESCC_791	4118	MAL	Downregulated	0.06	2.78e-16	Tissue	53 ESCC cases		GeneChip Human Genome U133A, 133B set microarray (Affymetrix)	Chinese	GMap2	21385931
ESCC_792	7180	CRISP2	Downregulated	0.08	0.001	Tissue	20 ESCC cases		4 * 44K whole genome microarray G4112F (Agilent)	South Indian	GMap1	18981721
ESCC_793	57152	SLURP1	Downregulated	0.08	0.001	Tissue	20 ESCC cases		4 * 44K whole genome microarray G4112F (Agilent)	South Indian	GMap1	18981721
ESCC_793	57152	ARS	Downregulated	0.36	0.0001	Tissue	19 ESCC cases		ROSP 8K Human Array (NCI)	Chinese	GMap2	12873975
ESCC_793	57152	ARS	Downregulated	-3.71	0.05	Tissue	16 ESCC cases		Human 1A Oligo microarray (Agilent)	Japanese	GMap3	17088971
ESCC_793	57152	SLURP1	Downregulated	-56.24		Tissue	12 ESCC cases	Tumor vs normal differentiated squamous epithelium	GeneChip Human Genome U133A 2.0 microarray (Affymetrix)	Chinese	GMap16	22280838
ESCC_793	57152	SLURP1	Downregulated	0.13	2e-15	Tissue	53 ESCC cases		GeneChip Human Genome U133A, 133B set microarray (Affymetrix)	Chinese	GMap2	21385931
ESCC_793	57152	ARS	Downregulated	1.5	1e-06	Tissue	15 ESCC cases	Tumor vs Adjacent normal matched tissue	GeneChip Human Genome Microarray (Affymetrix)			19082484
ESCC_794	23336	DMN	Downregulated	0.08	0.001	Tissue	20 ESCC cases		4 * 44K whole genome microarray G4112F (Agilent)	South Indian	GMap1	18981721
ESCC_795	114035	C21orf81	Downregulated	0.08	0.001	Tissue	20 ESCC cases		4 * 44K whole genome microarray G4112F (Agilent)	South Indian	GMap1	18981721
ESCC_795	114035	C21orf81	Downregulated	0.37	2.46e-16	Tissue	53 ESCC cases		GeneChip Human Genome U133A, 133B set microarray (Affymetrix)	Chinese	GMap2	21385931
ESCC_796	7148	TNXB	Downregulated	0.08	0.001	Tissue	20 ESCC cases		4 * 44K whole genome microarray G4112F (Agilent)	South Indian	GMap1	18981721
ESCC_796	7148	TNXB	Downregulated	0.42	2e-15	Tissue	53 ESCC cases		GeneChip Human Genome U133A, 133B set microarray (Affymetrix)	Chinese	GMap2	21385931
ESCC_796	7148	TNXB	Downregulated	0.4	6e-15	Tissue	53 ESCC cases		GeneChip Human Genome U133A, 133B set microarray (Affymetrix)	Chinese	GMap2	21385931
ESCC_796	7148	TNXB	Downregulated	0.45	7e-15	Tissue	53 ESCC cases		GeneChip Human Genome U133A, 133B set microarray (Affymetrix)	Chinese	GMap2	21385931
ESCC_797	79875	THSD4	Downregulated	0.08	0.001	Tissue	20 ESCC cases		4 * 44K whole genome microarray G4112F (Agilent)	South Indian	GMap1	18981721
ESCC_797	79875	THSD4	Downregulated	0.41	8.17e-16	Tissue	53 ESCC cases		GeneChip Human Genome U133A, 133B set microarray (Affymetrix)	Chinese	GMap2	21385931
ESCC_798	8000	PSCA	Downregulated	0.09	0.001	Tissue	20 ESCC cases		4 * 44K whole genome microarray G4112F (Agilent)	South Indian	GMap1	18981721
ESCC_798	8000	PSCA	Downregulated	-5.52	0.05	Tissue	16 ESCC cases		Human 1A Oligo microarray (Agilent)	Japanese	GMap3	17088971
ESCC_798	8000	PSCA	Downregulated	0.21	1.32e-13	Tissue	53 ESCC cases		GeneChip Human Genome U133A, 133B set microarray (Affymetrix)	Chinese	GMap2	21385931
ESCC_799	7053	TGM3	Downregulated	0.09	0.001	Tissue	20 ESCC cases		4 * 44K whole genome microarray G4112F (Agilent)	South Indian	GMap1	18981721
ESCC_799	7053	TGM3	Downregulated	0.21	0.0001	Tissue	19 ESCC cases		ROSP 8K Human Array (NCI)	Chinese	GMap2	12873975
ESCC_799	7053	TGM3	Downregulated	-4.33	0.05	Tissue	16 ESCC cases		Human 1A Oligo microarray (Agilent)	Japanese	GMap3	17088971
ESCC_799	7053	TGM3	Downregulated	-43.08		Tissue	12 ESCC cases	Tumor vs normal basal and normal differentiated squamous epithelium	GeneChip Human Genome U133A 2.0 microarray (Affymetrix)	Chinese	GMap16	22280838
ESCC_799	7053	TGM3	Downregulated	-130.78		Tissue	12 ESCC cases	Tumor vs normal differentiated squamous epithelium	GeneChip Human Genome U133A 2.0 microarray (Affymetrix)	Chinese	GMap16	22280838
ESCC_799	7053	Transglutaminase 3	Downregulated	0.16		Tissue	5 ESCC cases		cDNA microarray (BioRobotics)			14647409
ESCC_799	7053	TGM3	Downregulated	0.1	9e-15	Tissue	53 ESCC cases		GeneChip Human Genome U133A, 133B set microarray (Affymetrix)	Chinese	GMap2	21385931
ESCC_799	7053	TGM3	Downregulated	1.5	0.000422	Tissue	16 ESCC cases	Tumor vs matched normal tissue	Human 10K cDNA Microarray (UHN)	Indian	GMap10	17457978
ESCC_800	22802	CLCA4	Downregulated	0.09	0.001	Tissue	20 ESCC cases		4 * 44K whole genome microarray G4112F (Agilent)	South Indian	GMap1	18981721
ESCC_800	22802	CLCA4	Downregulated	-5.9	0.05	Tissue	16 ESCC cases		Human 1A Oligo microarray (Agilent)	Japanese	GMap3	17088971
ESCC_800	22802	CLCA4	Downregulated	-48.77		Tissue	12 ESCC cases	Tumor vs normal basal and normal differentiated squamous epithelium	GeneChip Human Genome U133A 2.0 microarray (Affymetrix)	Chinese	GMap16	22280838
ESCC_800	22802	CLCA4	Downregulated	-29.35		Tissue	12 ESCC cases	Tumor vs normal basal squamous epithelium	GeneChip Human Genome U133A 2.0 microarray (Affymetrix)	Chinese	GMap16	22280838
ESCC_800	22802	CLCA4	Downregulated	0.09	5e-15	Tissue	53 ESCC cases		GeneChip Human Genome U133A, 133B set microarray (Affymetrix)	Chinese	GMap2	21385931
ESCC_800	22802	CLCA4	Downregulated	1.5	1e-06	Tissue	15 ESCC cases	Tumor vs Adjacent normal matched tissue	GeneChip Human Genome Microarray (Affymetrix)			19082484
ESCC_801	2327	FMO2	Downregulated	0.09	0.001	Tissue	20 ESCC cases		4 * 44K whole genome microarray G4112F (Agilent)	South Indian	GMap1	18981721
ESCC_801	2327	FMO2	Downregulated	0.26	4.6e-14	Tissue	53 ESCC cases		GeneChip Human Genome U133A, 133B set microarray (Affymetrix)	Chinese	GMap2	21385931
ESCC_801	2327	FMO2	Downregulated	0.32	4.5e-12	Tissue	53 ESCC cases		GeneChip Human Genome U133A, 133B set microarray (Affymetrix)	Chinese	GMap2	21385931
ESCC_802	131177	FAM3D	Downregulated	0.09	0.001	Tissue	20 ESCC cases		4 * 44K whole genome microarray G4112F (Agilent)	South Indian	GMap1	18981721
ESCC_802	131177	FAM3D	Downregulated	0.25	9e-15	Tissue	53 ESCC cases		GeneChip Human Genome U133A, 133B set microarray (Affymetrix)	Chinese	GMap2	21385931
ESCC_803	389791	LOC389791	Downregulated	0.09	0.001	Tissue	20 ESCC cases		4 * 44K whole genome microarray G4112F (Agilent)	South Indian	GMap1	18981721
ESCC_804	43849	KLK12	Downregulated	0.09	0.001	Tissue	20 ESCC cases		4 * 44K whole genome microarray G4112F (Agilent)	South Indian	GMap1	18981721
ESCC_804	43849	KLK12	Downregulated	0.31	2.7e-12	Tissue	53 ESCC cases		GeneChip Human Genome U133A, 133B set microarray (Affymetrix)	Chinese	GMap2	21385931
ESCC_804	43849	KLK12	Downregulated	0.37	2.91e-12	Tissue	53 ESCC cases		GeneChip Human Genome U133A, 133B set microarray (Affymetrix)	Chinese	GMap2	21385931
ESCC_804	43849	KLK12	Downregulated	0.31	1.21e-11	Tissue	53 ESCC cases		GeneChip Human Genome U133A, 133B set microarray (Affymetrix)	Chinese	GMap2	21385931
ESCC_805	79919	FLJ22671	Downregulated	0.09	0.001	Tissue	20 ESCC cases		4 * 44K whole genome microarray G4112F (Agilent)	South Indian	GMap1	18981721
ESCC_805	79919	FLJ22671	Downregulated	0.36	1.01e-12	Tissue	53 ESCC cases		GeneChip Human Genome U133A, 133B set microarray (Affymetrix)	Chinese	GMap2	21385931
ESCC_806	137797	LYPD2	Downregulated	0.1	0.001	Tissue	20 ESCC cases		4 * 44K whole genome microarray G4112F (Agilent)	South Indian	GMap1	18981721
ESCC_807	124976	LOC124976	Downregulated	0.1	0.001	Tissue	20 ESCC cases		4 * 44K whole genome microarray G4112F (Agilent)	South Indian	GMap1	18981721
ESCC_807	124976	LOC124976	Downregulated	0.38	1.1e-14	Tissue	53 ESCC cases		GeneChip Human Genome U133A, 133B set microarray (Affymetrix)	Chinese	GMap2	21385931
ESCC_808	83886	PRSS27	Downregulated	0.1	0.001	Tissue	20 ESCC cases		4 * 44K whole genome microarray G4112F (Agilent)	South Indian	GMap1	18981721
ESCC_808	83886	PRSS27	Downregulated	0.15	2.7e-14	Tissue	53 ESCC cases		GeneChip Human Genome U133A, 133B set microarray (Affymetrix)	Chinese	GMap2	21385931
ESCC_809	4680	CEACAM6	Downregulated	0.1	0.001	Tissue	20 ESCC cases		4 * 44K whole genome microarray G4112F (Agilent)	South Indian	GMap1	18981721
ESCC_809	4680	CEACAM6	Downregulated	0.2	3.05e-10	Tissue	53 ESCC cases		GeneChip Human Genome U133A, 133B set microarray (Affymetrix)	Chinese	GMap2	21385931
ESCC_809	4680	CEACAM6	Downregulated	0.27	2.55e-09	Tissue	53 ESCC cases		GeneChip Human Genome U133A, 133B set microarray (Affymetrix)	Chinese	GMap2	21385931
ESCC_809	4680	CEACAM6	Downregulated	0.19		Tissue	54 ESCC patients		Human Genome U133 A oligo nucleotide microarray (Affymetrix)	Japanese	GMap18	16596220
ESCC_810	83699	SH3BGRL2	Downregulated	0.1	0.001	Tissue	20 ESCC cases		4 * 44K whole genome microarray G4112F (Agilent)	South Indian	GMap1	18981721
ESCC_810	83699	SH3BGRL2	Downregulated	0.3	1.76e-19	Tissue	53 ESCC cases		GeneChip Human Genome U133A, 133B set microarray (Affymetrix)	Chinese	GMap2	21385931
ESCC_811	5121	PCP4	Downregulated	0.1	0.001	Tissue	20 ESCC cases		4 * 44K whole genome microarray G4112F (Agilent)	South Indian	GMap1	18981721
ESCC_811	5121	PCP4	Downregulated	0.39	9.04e-12	Tissue	53 ESCC cases		GeneChip Human Genome U133A, 133B set microarray (Affymetrix)	Chinese	GMap2	21385931
ESCC_812	84525	HOP	Downregulated	0.1	0.001	Tissue	20 ESCC cases		4 * 44K whole genome microarray G4112F (Agilent)	South Indian	GMap1	18981721
ESCC_812	84525	HOP	Downregulated	0.21	1.44e-12	Tissue	53 ESCC cases		GeneChip Human Genome U133A, 133B set microarray (Affymetrix)	Chinese	GMap2	21385931
ESCC_813	1908	EDN3	Downregulated	0.1	0.001	Tissue	20 ESCC cases		4 * 44K whole genome microarray G4112F (Agilent)	South Indian	GMap1	18981721
ESCC_813	1908	EDN3	Downregulated	-6.3	0.007456	Tissue	4 ESCC cases		Human Ref6V3 BeadChip array (Illumina)	Chinese	GMap12	21226993
ESCC_813	1908	EDN3	Downregulated	1.5	1e-06	Tissue	15 ESCC cases	Tumor vs Adjacent normal matched tissue	GeneChip Human Genome Microarray (Affymetrix)			19082484
ESCC_814	131	ADH7	Downregulated	0.11	0.001	Tissue	20 ESCC cases		4 * 44K whole genome microarray G4112F (Agilent)	South Indian	GMap1	18981721
ESCC_815	83543	C9orf58	Downregulated	0.11	0.001	Tissue	20 ESCC cases		4 * 44K whole genome microarray G4112F (Agilent)	South Indian	GMap1	18981721
ESCC_815	83543	C9orf58	Downregulated	0.31	1e-15	Tissue	53 ESCC cases		GeneChip Human Genome U133A, 133B set microarray (Affymetrix)	Chinese	GMap2	21385931
ESCC_816	1580	CYP4B1	Downregulated	0.11	0.001	Tissue	20 ESCC cases		4 * 44K whole genome microarray G4112F (Agilent)	South Indian	GMap1	18981721
ESCC_816	1580	CYP4B1	Downregulated	-22.33		Tissue	12 ESCC cases	Tumor vs normal basal and normal differentiated squamous epithelium	GeneChip Human Genome U133A 2.0 microarray (Affymetrix)	Chinese	GMap16	22280838
ESCC_816	1580	CYP4B1	Downregulated	-31.25		Tissue	12 ESCC cases	Tumor vs normal basal squamous epithelium	GeneChip Human Genome U133A 2.0 microarray (Affymetrix)	Chinese	GMap16	22280838
ESCC_816	1580	CYP4B1	Downregulated	0.31	1.24e-11	Tissue	53 ESCC cases		GeneChip Human Genome U133A, 133B set microarray (Affymetrix)	Chinese	GMap2	21385931
ESCC_816	1580	CYP4B1	Downregulated	1.5	1e-06	Tissue	15 ESCC cases	Tumor vs Adjacent normal matched tissue	GeneChip Human Genome Microarray (Affymetrix)			19082484
ESCC_817	40	ACCN1	Downregulated	0.11	0.001	Tissue	20 ESCC cases		4 * 44K whole genome microarray G4112F (Agilent)	South Indian	GMap1	18981721
ESCC_818	3860	KRT13	Downregulated	0.11	0.001	Tissue	20 ESCC cases		4 * 44K whole genome microarray G4112F (Agilent)	South Indian	GMap1	18981721
ESCC_818	3860	KRT13	Downregulated	-12.22	0.05	Tissue	16 ESCC cases		Human 1A Oligo microarray (Agilent)	Japanese	GMap3	17088971
ESCC_818	3860	KRT13	Downregulated	-48.77		Tissue	12 ESCC cases	Tumor vs normal basal and normal differentiated squamous epithelium	GeneChip Human Genome U133A 2.0 microarray (Affymetrix)	Chinese	GMap16	22280838
ESCC_818	3860	KRT13	Downregulated	-43.49		Tissue	12 ESCC cases	Tumor vs normal basal squamous epithelium	GeneChip Human Genome U133A 2.0 microarray (Affymetrix)	Chinese	GMap16	22280838
ESCC_818	3860	KRT13	Downregulated	-58.25		Tissue	12 ESCC cases	Tumor vs normal differentiated squamous epithelium	GeneChip Human Genome U133A 2.0 microarray (Affymetrix)	Chinese	GMap16	22280838
ESCC_818	3860	Keratin 13	Downregulated	0.15		Tissue	5 ESCC cases		cDNA microarray (BioRobotics)			14647409
ESCC_818	3860	KRT13	Downregulated	0.2	2.43e-10	Tissue	53 ESCC cases		GeneChip Human Genome U133A, 133B set microarray (Affymetrix)	Chinese	GMap2	21385931
ESCC_819	4629	MYH11	Downregulated	0.11	0.001	Tissue	20 ESCC cases		4 * 44K whole genome microarray G4112F (Agilent)	South Indian	GMap1	18981721
ESCC_819	4629	MYH11	Downregulated	0.45	5.47e-08	Tissue	53 ESCC cases		GeneChip Human Genome U133A, 133B set microarray (Affymetrix)	Chinese	GMap2	21385931
ESCC_819	4629	MYH11	Downregulated	0.25	8.12e-08	Tissue	53 ESCC cases		GeneChip Human Genome U133A, 133B set microarray (Affymetrix)	Chinese	GMap2	21385931
ESCC_819	4629	MYH11	Downregulated	0.31	1.14e-07	Tissue	53 ESCC cases		GeneChip Human Genome U133A, 133B set microarray (Affymetrix)	Chinese	GMap2	21385931
ESCC_819	4629	MYH11	Downregulated	0.45	1.84e-07	Tissue	53 ESCC cases		GeneChip Human Genome U133A, 133B set microarray (Affymetrix)	Chinese	GMap2	21385931
ESCC_819	4629	MYH11	Downregulated	0.44	3.28e-07	Tissue	53 ESCC cases		GeneChip Human Genome U133A, 133B set microarray (Affymetrix)	Chinese	GMap2	21385931
ESCC_819	4629	MYH11	Downregulated	1.5	1e-06	Tissue	15 ESCC cases	Tumor vs Adjacent normal matched tissue	GeneChip Human Genome Microarray (Affymetrix)			19082484
ESCC_820	92196	LOC92196	Downregulated	0.12	0.001	Tissue	20 ESCC cases		4 * 44K whole genome microarray G4112F (Agilent)	South Indian	GMap1	18981721
ESCC_820	92196	LOC92196	Downregulated	0.31	7.22e-10	Tissue	53 ESCC cases		GeneChip Human Genome U133A, 133B set microarray (Affymetrix)	Chinese	GMap2	21385931
ESCC_821	285386	FAM79B	Downregulated	0.12	0.001	Tissue	20 ESCC cases		4 * 44K whole genome microarray G4112F (Agilent)	South Indian	GMap1	18981721
ESCC_821	285386	FAM79B	Downregulated	0.23	5.93e-13	Tissue	53 ESCC cases		GeneChip Human Genome U133A, 133B set microarray (Affymetrix)	Chinese	GMap2	21385931
ESCC_822	54544	C1orf42	Downregulated	0.12	0.001	Tissue	20 ESCC cases		4 * 44K whole genome microarray G4112F (Agilent)	South Indian	GMap1	18981721
ESCC_823	3131	HLF	Downregulated	0.12	0.001	Tissue	20 ESCC cases		4 * 44K whole genome microarray G4112F (Agilent)	South Indian	GMap1	18981721
ESCC_823	3131	HLF	Downregulated	0.43	3.19e-13	Tissue	53 ESCC cases		GeneChip Human Genome U133A, 133B set microarray (Affymetrix)	Chinese	GMap2	21385931
ESCC_823	3131	HLF	Downregulated	0.4	2.25e-11	Tissue	53 ESCC cases		GeneChip Human Genome U133A, 133B set microarray (Affymetrix)	Chinese	GMap2	21385931
ESCC_823	3131	HLF	Downregulated	1.5	1e-06	Tissue	15 ESCC cases	Tumor vs Adjacent normal matched tissue	GeneChip Human Genome Microarray (Affymetrix)			19082484
ESCC_824	1087	CEACAM7	Downregulated	0.12	0.001	Tissue	20 ESCC cases		4 * 44K whole genome microarray G4112F (Agilent)	South Indian	GMap1	18981721
ESCC_824	1087	CEACAM7	Downregulated	0.23	4.99e-10	Tissue	53 ESCC cases		GeneChip Human Genome U133A, 133B set microarray (Affymetrix)	Chinese	GMap2	21385931
ESCC_824	1087	CEACAM7	Downregulated	0.45	2.46e-08	Tissue	53 ESCC cases		GeneChip Human Genome U133A, 133B set microarray (Affymetrix)	Chinese	GMap2	21385931
ESCC_824	1087	CEACAM7	Downregulated	0.38	9.97e-08	Tissue	53 ESCC cases		GeneChip Human Genome U133A, 133B set microarray (Affymetrix)	Chinese	GMap2	21385931
ESCC_824	1087	CEACAM7	Downregulated	1.5	1e-06	Tissue	15 ESCC cases	Tumor vs Adjacent normal matched tissue	GeneChip Human Genome Microarray (Affymetrix)			19082484
ESCC_825	26085	KLK13	Downregulated	0.12	0.001	Tissue	20 ESCC cases		4 * 44K whole genome microarray G4112F (Agilent)	South Indian	GMap1	18981721
ESCC_825	26085	KLK13	Downregulated	0.37	0.0006	Tissue	19 ESCC cases		ROSP 8K Human Array (NCI)	Chinese	GMap2	12873975
ESCC_825	26085	KLK13	Downregulated	0.2	2e-15	Tissue	53 ESCC cases		GeneChip Human Genome U133A, 133B set microarray (Affymetrix)	Chinese	GMap2	21385931
ESCC_825	26085	KLK13	Downregulated	0.14	2.7e-14	Tissue	53 ESCC cases		GeneChip Human Genome U133A, 133B set microarray (Affymetrix)	Chinese	GMap2	21385931
ESCC_825	26085	KLK13	Downregulated	1.5	1e-06	Tissue	15 ESCC cases	Tumor vs Adjacent normal matched tissue	GeneChip Human Genome Microarray (Affymetrix)			19082484
ESCC_826	51316	PLAC8	Downregulated	0.12	0.001	Tissue	20 ESCC cases		4 * 44K whole genome microarray G4112F (Agilent)	South Indian	GMap1	18981721
ESCC_826	51316	PLAC8	Downregulated	0.31	1.37e-08	Tissue	53 ESCC cases		GeneChip Human Genome U133A, 133B set microarray (Affymetrix)	Chinese	GMap2	21385931
ESCC_827	286133	SCARA5	Downregulated	0.12	0.001	Tissue	20 ESCC cases		4 * 44K whole genome microarray G4112F (Agilent)	South Indian	GMap1	18981721
ESCC_827	286133	SCARA5	Downregulated	0.06	0.00828	Tissue	4 early ESCC cases		GeneChip Human Genome U133 Plus 2.0 Array ( Affymetrix), Validation: RT-PCR			19737650
ESCC_827	286133	SCARA5	Downregulated	0.46	6e-15	Tissue	53 ESCC cases		GeneChip Human Genome U133A, 133B set microarray (Affymetrix)	Chinese	GMap2	21385931
ESCC_828	388610	LOC388610	Downregulated	0.12	0.001	Tissue	20 ESCC cases		4 * 44K whole genome microarray G4112F (Agilent)	South Indian	GMap1	18981721
ESCC_829	7021	TFAP2B	Downregulated	0.12	0.001	Tissue	20 ESCC cases		4 * 44K whole genome microarray G4112F (Agilent)	South Indian	GMap1	18981721
ESCC_829	7021	TFAP2B	Downregulated	-36.57		Tissue	12 ESCC cases	Tumor vs normal basal squamous epithelium	GeneChip Human Genome U133A 2.0 microarray (Affymetrix)	Chinese	GMap16	22280838
ESCC_830	84417	ECRG4	Downregulated	0.12	0.001	Tissue	20 ESCC cases		4 * 44K whole genome microarray G4112F (Agilent)	South Indian	GMap1	18981721
ESCC_830	84417	C2orf40	Downregulated	0.32	4e-15	Tissue	53 ESCC cases		GeneChip Human Genome U133A, 133B set microarray (Affymetrix)	Chinese	GMap2	21385931
ESCC_831	144568	A2ML1	Downregulated	0.12	0.001	Tissue	20 ESCC cases		4 * 44K whole genome microarray G4112F (Agilent)	South Indian	GMap1	18981721
ESCC_832	5212	VIT	Downregulated	0.12	0.001	Tissue	20 ESCC cases		4 * 44K whole genome microarray G4112F (Agilent)	South Indian	GMap1	18981721
ESCC_833	7123	CLEC3B	Downregulated	0.12	0.001	Tissue	20 ESCC cases		4 * 44K whole genome microarray G4112F (Agilent)	South Indian	GMap1	18981721
ESCC_833	7123	CLEC3B	Downregulated	0.07	0.00465	Tissue	4 early ESCC cases		GeneChip Human Genome U133 Plus 2.0 Array ( Affymetrix), Validation: RT-PCR			19737650
ESCC_833	7123	CLEC3B	Downregulated	0.28	6e-15	Tissue	53 ESCC cases		GeneChip Human Genome U133A, 133B set microarray (Affymetrix)	Chinese	GMap2	21385931
ESCC_834	135656	DPCR1	Downregulated	0.12	0.001	Tissue	20 ESCC cases		4 * 44K whole genome microarray G4112F (Agilent)	South Indian	GMap1	18981721
ESCC_835	54869	EPS8L1	Downregulated	0.12	0.001	Tissue	20 ESCC cases		4 * 44K whole genome microarray G4112F (Agilent)	South Indian	GMap1	18981721
ESCC_835	54869	EPS8L1	Downregulated	0.26	6.6e-14	Tissue	53 ESCC cases		GeneChip Human Genome U133A, 133B set microarray (Affymetrix)	Chinese	GMap2	21385931
ESCC_835	54869	EPS8L1	Downregulated	0.29	1.28e-13	Tissue	53 ESCC cases		GeneChip Human Genome U133A, 133B set microarray (Affymetrix)	Chinese	GMap2	21385931
ESCC_835	54869	EPS8L1	Downregulated	0.27	2.4e-13	Tissue	53 ESCC cases		GeneChip Human Genome U133A, 133B set microarray (Affymetrix)	Chinese	GMap2	21385931
ESCC_835	54869	EPS8L1	Downregulated	0.23	4.1e-13	Tissue	53 ESCC cases		GeneChip Human Genome U133A, 133B set microarray (Affymetrix)	Chinese	GMap2	21385931
ESCC_836	171024	SYNPO2	Downregulated	0.12	0.001	Tissue	20 ESCC cases		4 * 44K whole genome microarray G4112F (Agilent)	South Indian	GMap1	18981721
ESCC_836	171024	SYNPO2	Downregulated	2	0.0008	Tissue	19 ESCC cases		Tissue microarray (Beecher Instruments)	Japanese	GMap14	16685439
ESCC_836	171024	SYNPO2	Downregulated	0.41	2.17e-08	Tissue	53 ESCC cases		GeneChip Human Genome U133A, 133B set microarray (Affymetrix)	Chinese	GMap2	21385931
ESCC_836	171024	SYNPO2	Downregulated	0.49	9.48e-08	Tissue	53 ESCC cases		GeneChip Human Genome U133A, 133B set microarray (Affymetrix)	Chinese	GMap2	21385931
ESCC_836	171024	SYNPO2	Downregulated	0.35	1.1e-07	Tissue	53 ESCC cases		GeneChip Human Genome U133A, 133B set microarray (Affymetrix)	Chinese	GMap2	21385931
ESCC_836	171024	SYNPO2	Downregulated	0.46	3.58e-07	Tissue	53 ESCC cases		GeneChip Human Genome U133A, 133B set microarray (Affymetrix)	Chinese	GMap2	21385931
ESCC_836	171024	SYNPO2	Downregulated	0.37	5.77e-07	Tissue	53 ESCC cases		GeneChip Human Genome U133A, 133B set microarray (Affymetrix)	Chinese	GMap2	21385931
ESCC_837	2528	FUT6	Downregulated	0.12	0.001	Tissue	20 ESCC cases		4 * 44K whole genome microarray G4112F (Agilent)	South Indian	GMap1	18981721
ESCC_837	2528	FUT6	Downregulated	0.23	2.93e-16	Tissue	53 ESCC cases		GeneChip Human Genome U133A, 133B set microarray (Affymetrix)	Chinese	GMap2	21385931
ESCC_837	2528	FUT6	Downregulated	0.25	3.37e-16	Tissue	53 ESCC cases		GeneChip Human Genome U133A, 133B set microarray (Affymetrix)	Chinese	GMap2	21385931
ESCC_837	2528	FUT6	Downregulated	0.26	4e-15	Tissue	53 ESCC cases		GeneChip Human Genome U133A, 133B set microarray (Affymetrix)	Chinese	GMap2	21385931
ESCC_837	2528	FUT6	Downregulated	0.33	4e-15	Tissue	53 ESCC cases		GeneChip Human Genome U133A, 133B set microarray (Affymetrix)	Chinese	GMap2	21385931
ESCC_837	2528	FUT6	Downregulated	0.38	7e-15	Tissue	53 ESCC cases		GeneChip Human Genome U133A, 133B set microarray (Affymetrix)	Chinese	GMap2	21385931
ESCC_838	55	ACPP	Downregulated	0.12	0.001	Tissue	20 ESCC cases		4 * 44K whole genome microarray G4112F (Agilent)	South Indian	GMap1	18981721
ESCC_838	55	ACPP	Downregulated	0.42	1.59e-10	Tissue	53 ESCC cases		GeneChip Human Genome U133A, 133B set microarray (Affymetrix)	Chinese	GMap2	21385931
ESCC_839	2312	FLG	Downregulated	0.12	0.001	Tissue	20 ESCC cases		4 * 44K whole genome microarray G4112F (Agilent)	South Indian	GMap1	18981721
ESCC_839	2312	FLG	Downregulated	-52.98		Tissue	12 ESCC cases	Tumor vs normal differentiated squamous epithelium	GeneChip Human Genome U133A 2.0 microarray (Affymetrix)	Chinese	GMap16	22280838
ESCC_839	2312	FLG	Downregulated	0.19	1.9e-12	Tissue	53 ESCC cases		GeneChip Human Genome U133A, 133B set microarray (Affymetrix)	Chinese	GMap2	21385931
ESCC_839	2312	FLG	Downregulated	1.5	1e-06	Tissue	15 ESCC cases	Tumor vs Adjacent normal matched tissue	GeneChip Human Genome Microarray (Affymetrix)			19082484
ESCC_840	1675	CFD	Downregulated	0.13	0.001	Tissue	20 ESCC cases		4 * 44K whole genome microarray G4112F (Agilent)	South Indian	GMap1	18981721
ESCC_840	1675	CFD	Downregulated	0.07	0.0013	Tissue	4 early ESCC cases		GeneChip Human Genome U133 Plus 2.0 Array ( Affymetrix), Validation: RT-PCR			19737650
ESCC_840	1675	D component of complement	Downregulated	0.32		Tissue	5 ESCC cases		cDNA microarray (BioRobotics)			14647409
ESCC_840	1675	CFD	Downregulated	0.23	2.13e-18	Tissue	53 ESCC cases		GeneChip Human Genome U133A, 133B set microarray (Affymetrix)	Chinese	GMap2	21385931
ESCC_841	57619	SHRM	Downregulated	0.13	0.001	Tissue	20 ESCC cases		4 * 44K whole genome microarray G4112F (Agilent)	South Indian	GMap1	18981721
ESCC_842	1475	CSTA	Downregulated	0.13	0.001	Tissue	20 ESCC cases		4 * 44K whole genome microarray G4112F (Agilent)	South Indian	GMap1	18981721
ESCC_842	1475	CSTA	Downregulated	0.26	0.0001	Tissue	19 ESCC cases		ROSP 8K Human Array (NCI)	Chinese	GMap2	12873975
ESCC_842	1475	CSTA	Downregulated	-9.55	0.05	Tissue	16 ESCC cases		Human 1A Oligo microarray (Agilent)	Japanese	GMap3	17088971
ESCC_842	1475	CSTA	Downregulated	-7.5		Tissue	6 paired ESCC samples		cDNA microarray	Chinese		12845669
ESCC_842	1475	CSTA	Downregulated	0.42		Tissue	54 ESCC patients		Human Genome U133 A oligo nucleotide microarray (Affymetrix)	Japanese	GMap18	16596220
ESCC_842	1475	Cystatin A	Downregulated	0.15		Tissue	5 ESCC cases		cDNA microarray (BioRobotics)			14647409
ESCC_842	1475	CSTA	Downregulated	1.5	1.19e-05	Tissue	16 ESCC cases	Tumor vs matched normal tissue	Human 10K cDNA Microarray (UHN)	Indian	GMap10	17457978
ESCC_843	3606	IL18	Downregulated	0.13	0.001	Tissue	20 ESCC cases		4 * 44K whole genome microarray G4112F (Agilent)	South Indian	GMap1	18981721
ESCC_843	3606	IL18	Downregulated	0.3	1.18e-12	Tissue	53 ESCC cases		GeneChip Human Genome U133A, 133B set microarray (Affymetrix)	Chinese	GMap2	21385931
ESCC_843	3606	IL18	Downregulated	1.5	1e-06	Tissue	15 ESCC cases	Tumor vs Adjacent normal matched tissue	GeneChip Human Genome Microarray (Affymetrix)			19082484
ESCC_844	64423	C14orf173	Downregulated	0.13	0.001	Tissue	20 ESCC cases		4 * 44K whole genome microarray G4112F (Agilent)	South Indian	GMap1	18981721
ESCC_845	11012	KLK11	Downregulated	0.13	0.001	Tissue	20 ESCC cases		4 * 44K whole genome microarray G4112F (Agilent)	South Indian	GMap1	18981721
ESCC_845	11012	KLK11	Downregulated	0.45	0.0008	Tissue	19 ESCC cases		ROSP 8K Human Array (NCI)	Chinese	GMap2	12873975
ESCC_845	11012	KLK11	Downregulated	-3.8	0.05	Tissue	16 ESCC cases		Human 1A Oligo microarray (Agilent)	Japanese	GMap3	17088971
ESCC_845	11012	KLK11	Downregulated	0.34	1.27e-09	Tissue	53 ESCC cases		GeneChip Human Genome U133A, 133B set microarray (Affymetrix)	Chinese	GMap2	21385931
ESCC_846	3248	HPGD	Downregulated	0.13	0.001	Tissue	20 ESCC cases		4 * 44K whole genome microarray G4112F (Agilent)	South Indian	GMap1	18981721
ESCC_846	3248	HPGD	Downregulated	0.45	0.001	Tissue	19 ESCC cases		ROSP 8K Human Array (NCI)	Chinese	GMap2	12873975
ESCC_846	3248	HPGD	Downregulated	-3.07	0.05	Tissue	16 ESCC cases		Human 1A Oligo microarray (Agilent)	Japanese	GMap3	17088971
ESCC_846	3248	HPGD	Downregulated	0.16	2.96e-18	Tissue	53 ESCC cases		GeneChip Human Genome U133A, 133B set microarray (Affymetrix)	Chinese	GMap2	21385931
ESCC_846	3248	HPGD	Downregulated	0.22	2.65e-17	Tissue	53 ESCC cases		GeneChip Human Genome U133A, 133B set microarray (Affymetrix)	Chinese	GMap2	21385931
ESCC_846	3248	HPGD	Downregulated	0.17	3.82e-16	Tissue	53 ESCC cases		GeneChip Human Genome U133A, 133B set microarray (Affymetrix)	Chinese	GMap2	21385931
ESCC_846	3248	HPGD	Downregulated	0.35	1.43e-13	Tissue	53 ESCC cases		GeneChip Human Genome U133A, 133B set microarray (Affymetrix)	Chinese	GMap2	21385931
ESCC_846	3248	HPGD	Downregulated	1.5	1e-06	Tissue	15 ESCC cases	Tumor vs Adjacent normal matched tissue	GeneChip Human Genome Microarray (Affymetrix)			19082484
ESCC_847	6317	SERPINB3	Downregulated	0.13	0.001	Tissue	20 ESCC cases		4 * 44K whole genome microarray G4112F (Agilent)	South Indian	GMap1	18981721
ESCC_847	6317	SERPINB3	Downregulated	0.27	5e-09	Tissue	53 ESCC cases		GeneChip Human Genome U133A, 133B set microarray (Affymetrix)	Chinese	GMap2	21385931
ESCC_847	6317	SERPINB3	Downregulated	0.28	5.55e-09	Tissue	53 ESCC cases		GeneChip Human Genome U133A, 133B set microarray (Affymetrix)	Chinese	GMap2	21385931
ESCC_847	6317	SERPINB3	Downregulated	1.5	1e-06	Tissue	15 ESCC cases	Tumor vs Adjacent normal matched tissue	GeneChip Human Genome Microarray (Affymetrix)			19082484
ESCC_848	7051	TGM1	Downregulated	0.13	0.001	Tissue	20 ESCC cases		4 * 44K whole genome microarray G4112F (Agilent)	South Indian	GMap1	18981721
ESCC_848	7051	TGM1	Downregulated	-13.47	0.05	Tissue	16 ESCC cases		Human 1A Oligo microarray (Agilent)	Japanese	GMap3	17088971
ESCC_848	7051	TGM1	Downregulated	0.24	5.2e-12	Tissue	53 ESCC cases		GeneChip Human Genome U133A, 133B set microarray (Affymetrix)	Chinese	GMap2	21385931
ESCC_848	7051	TGM1	Downregulated	1.5	1e-06	Tissue	15 ESCC cases	Tumor vs Adjacent normal matched tissue	GeneChip Human Genome Microarray (Affymetrix)			19082484
ESCC_849	55507	GPRC5D	Downregulated	0.14	0.001	Tissue	20 ESCC cases		4 * 44K whole genome microarray G4112F (Agilent)	South Indian	GMap1	18981721
ESCC_849	55507	GPRC5D	Downregulated	-2.36	0.05	Tissue	16 ESCC cases		Human 1A Oligo microarray (Agilent)	Japanese	GMap3	17088971
ESCC_850	27179	IL1F6	Downregulated	0.14	0.001	Tissue	20 ESCC cases		4 * 44K whole genome microarray G4112F (Agilent)	South Indian	GMap1	18981721
ESCC_850	27179	IL1F6	Downregulated	0.27	6.1e-14	Tissue	53 ESCC cases		GeneChip Human Genome U133A, 133B set microarray (Affymetrix)	Chinese	GMap2	21385931
ESCC_851	6777	STAT5B	Downregulated	0.14	0.001	Tissue	20 ESCC cases		4 * 44K whole genome microarray G4112F (Agilent)	South Indian	GMap1	18981721
ESCC_852	1893	ECM1	Downregulated	0.14	0.001	Tissue	20 ESCC cases		4 * 44K whole genome microarray G4112F (Agilent)	South Indian	GMap1	18981721
ESCC_852	1893	ECM1	Downregulated	0.2	2.66e-13	Tissue	53 ESCC cases		GeneChip Human Genome U133A, 133B set microarray (Affymetrix)	Chinese	GMap2	21385931
ESCC_852	1893	ECM1	Downregulated	4	0.0398	Tissue	26 ESCC & 39 normal samples	Tumor vs normal tissue	cDNA microarray(Agilent)	American	GMap7	17236199
ESCC_853	148741	ANKRD35	Downregulated	0.14	0.001	Tissue	20 ESCC cases		4 * 44K whole genome microarray G4112F (Agilent)	South Indian	GMap1	18981721
ESCC_853	148741	FLJ25124	Downregulated	-4.26	0.05	Tissue	16 ESCC cases		Human 1A Oligo microarray (Agilent)	Japanese	GMap3	17088971
ESCC_853	148741	ANKRD35	Downregulated	0.46	4.54e-13	Tissue	53 ESCC cases		GeneChip Human Genome U133A, 133B set microarray (Affymetrix)	Chinese	GMap2	21385931
ESCC_854	2527	FUT5	Downregulated	0.14	0.001	Tissue	20 ESCC cases		4 * 44K whole genome microarray G4112F (Agilent)	South Indian	GMap1	18981721
ESCC_854	2527	FUT5	Downregulated	-2.53	0.05	Tissue	16 ESCC cases		Human 1A Oligo microarray (Agilent)	Japanese	GMap3	17088971
ESCC_855	79933	SYNPO2L	Downregulated	0.14	0.001	Tissue	20 ESCC cases		4 * 44K whole genome microarray G4112F (Agilent)	South Indian	GMap1	18981721
ESCC_855	79933	SYNPO2L	Downregulated	-63.09		Tissue	12 ESCC cases	Tumor vs normal differentiated squamous epithelium	GeneChip Human Genome U133A 2.0 microarray (Affymetrix)	Chinese	GMap16	22280838
ESCC_856	9022	CLIC3	Downregulated	0.14	0.001	Tissue	20 ESCC cases		4 * 44K whole genome microarray G4112F (Agilent)	South Indian	GMap1	18981721
ESCC_856	9022	CLIC3	Downregulated	-8.94	0.05	Tissue	16 ESCC cases		Human 1A Oligo microarray (Agilent)	Japanese	GMap3	17088971
ESCC_856	9022	CLIC3	Downregulated	1.5	1e-06	Tissue	15 ESCC cases	Tumor vs Adjacent normal matched tissue	GeneChip Human Genome Microarray (Affymetrix)			19082484
ESCC_857	65265	C8orf33	Downregulated	0.14	0.001	Tissue	20 ESCC cases		4 * 44K whole genome microarray G4112F (Agilent)	South Indian	GMap1	18981721
ESCC_858	55287	TMEM40	Downregulated	0.14	0.001	Tissue	20 ESCC cases		4 * 44K whole genome microarray G4112F (Agilent)	South Indian	GMap1	18981721
ESCC_859	2012	EMP1	Downregulated	0.14	0.001	Tissue	20 ESCC cases		4 * 44K whole genome microarray G4112F (Agilent)	South Indian	GMap1	18981721
ESCC_859	2012	EMP1	Downregulated	0.31	0.0001	Tissue	19 ESCC cases		ROSP 8K Human Array (NCI)	Chinese	GMap2	12873975
ESCC_859	2012	EMP1	Downregulated	-13.71	0.05	Tissue	16 ESCC cases		Human 1A Oligo microarray (Agilent)	Japanese	GMap3	17088971
ESCC_859	2012	EMP1	Downregulated	-4.5		Tissue	6 paired ESCC samples		cDNA microarray	Chinese		12845669
ESCC_859	2012	Epithelial membrane protein 1	Downregulated	0.23		Tissue	5 ESCC cases		cDNA microarray (BioRobotics)			14647409
ESCC_859	2012	EMP1	Downregulated	0.25	4.1e-14	Tissue	53 ESCC cases		GeneChip Human Genome U133A, 133B set microarray (Affymetrix)	Chinese	GMap2	21385931
ESCC_859	2012	EMP1	Downregulated	0.2	6.55e-13	Tissue	53 ESCC cases		GeneChip Human Genome U133A, 133B set microarray (Affymetrix)	Chinese	GMap2	21385931
ESCC_859	2012	EMP1	Downregulated	0.29	3.47e-11	Tissue	53 ESCC cases		GeneChip Human Genome U133A, 133B set microarray (Affymetrix)	Chinese	GMap2	21385931
ESCC_859	2012	EMP1	Downregulated	0.2		Tissue	54 ESCC patients		Human Genome U133 A oligo nucleotide microarray (Affymetrix)	Japanese	GMap18	16596220
ESCC_859	2012	EMP1	Downregulated	1.5	1e-06	Tissue	15 ESCC cases	Tumor vs Adjacent normal matched tissue	GeneChip Human Genome Microarray (Affymetrix)			19082484
ESCC_860	2681	BC045756	Downregulated	0.14	0.001	Tissue	20 ESCC cases		4 * 44K whole genome microarray G4112F (Agilent)	South Indian	GMap1	18981721
ESCC_861	2205	FCER1A	Downregulated	0.14	0.001	Tissue	20 ESCC cases		4 * 44K whole genome microarray G4112F (Agilent)	South Indian	GMap1	18981721
ESCC_862	1264	CNN1	Downregulated	0.15	0.001	Tissue	20 ESCC cases		4 * 44K whole genome microarray G4112F (Agilent)	South Indian	GMap1	18981721
ESCC_862	1264	Calponin 1	Downregulated	0.15		Tissue	5 ESCC cases		cDNA microarray (BioRobotics)			14647409
ESCC_862	1264	CNN1	Downregulated	0.39	8.68e-07	Tissue	53 ESCC cases		GeneChip Human Genome U133A, 133B set microarray (Affymetrix)	Chinese	GMap2	21385931
ESCC_863	6318	SERPINB4	Downregulated	0.15	0.001	Tissue	20 ESCC cases		4 * 44K whole genome microarray G4112F (Agilent)	South Indian	GMap1	18981721
ESCC_863	6318	SERPINB4	Downregulated	0.3	1.9e-09	Tissue	53 ESCC cases		GeneChip Human Genome U133A, 133B set microarray (Affymetrix)	Chinese	GMap2	21385931
ESCC_863	6318	SERPINB4	Downregulated	0.27	4.1e-07	Tissue	53 ESCC cases		GeneChip Human Genome U133A, 133B set microarray (Affymetrix)	Chinese	GMap2	21385931
ESCC_863	6318	SERPINB4	Downregulated	1.5	1e-06	Tissue	15 ESCC cases	Tumor vs Adjacent normal matched tissue	GeneChip Human Genome Microarray (Affymetrix)			19082484
ESCC_864	3557	IL1RN	Downregulated	0.15	0.001	Tissue	20 ESCC cases		4 * 44K whole genome microarray G4112F (Agilent)	South Indian	GMap1	18981721
ESCC_864	3557	IL1RN	Downregulated	-11.83	0.05	Tissue	16 ESCC cases		Human 1A Oligo microarray (Agilent)	Japanese	GMap3	17088971
ESCC_864	3557	IL-1RA	Downregulated	0.23		Cell line: HKESC-1	2 human ESCC cell lines		Atlas Human cDNA Expression Array(Clontech) microarray,Validation: Semiquantitative RT-PCR	Chinese		11705871
ESCC_864	3557	IL-1RA	Downregulated	0.45		Cell line: HKESC-2	2 human ESCC cell lines		Atlas Human cDNA Expression Array(Clontech) microarray,Validation: Semiquantitative RT-PCR	Chinese		11705871
ESCC_864	3557	Interleukin 1 receptor antagonist	Downregulated	0.29		Tissue	5 ESCC cases		cDNA microarray (BioRobotics)			14647409
ESCC_864	3557	IL1RN	Downregulated	0.15	2e-15	Tissue	53 ESCC cases		GeneChip Human Genome U133A, 133B set microarray (Affymetrix)	Chinese	GMap2	21385931
ESCC_864	3557	IL1RN	Downregulated	0.2	1.8e-14	Tissue	53 ESCC cases		GeneChip Human Genome U133A, 133B set microarray (Affymetrix)	Chinese	GMap2	21385931
ESCC_864	3557	IL1RN	Downregulated	0.2	4.4e-14	Tissue	53 ESCC cases		GeneChip Human Genome U133A, 133B set microarray (Affymetrix)	Chinese	GMap2	21385931
ESCC_864	3557	IL1RN	Downregulated	0.25	1.42e-10	Tissue	53 ESCC cases		GeneChip Human Genome U133A, 133B set microarray (Affymetrix)	Chinese	GMap2	21385931
ESCC_864	3557	IL1RN	Downregulated	1.5	1e-06	Tissue	15 ESCC cases	Tumor vs Adjacent normal matched tissue	GeneChip Human Genome Microarray (Affymetrix)			19082484
ESCC_865	4660	PPP1R12B	Downregulated	0.15	0.001	Tissue	20 ESCC cases		4 * 44K whole genome microarray G4112F (Agilent)	South Indian	GMap1	18981721
ESCC_866	146439	LOC146439	Downregulated	0.15	0.001	Tissue	20 ESCC cases		4 * 44K whole genome microarray G4112F (Agilent)	South Indian	GMap1	18981721
ESCC_866	146439	LOC146439	Downregulated	0.4	2.83e-12	Tissue	53 ESCC cases		GeneChip Human Genome U133A, 133B set microarray (Affymetrix)	Chinese	GMap2	21385931
ESCC_867	115572	FAM46B	Downregulated	0.15	0.001	Tissue	20 ESCC cases		4 * 44K whole genome microarray G4112F (Agilent)	South Indian	GMap1	18981721
ESCC_867	115572	FAM46B	Downregulated	0.28	1.66e-17	Tissue	53 ESCC cases		GeneChip Human Genome U133A, 133B set microarray (Affymetrix)	Chinese	GMap2	21385931
ESCC_868	218	ALDH3A1	Downregulated	0.15	0.001	Tissue	20 ESCC cases		4 * 44K whole genome microarray G4112F (Agilent)	South Indian	GMap1	18981721
ESCC_869	80157	FLJ21511	Downregulated	0.15	0.001	Tissue	20 ESCC cases		4 * 44K whole genome microarray G4112F (Agilent)	South Indian	GMap1	18981721
ESCC_869	80157	FLJ21511	Downregulated	-5.93	0.05	Tissue	16 ESCC cases		Human 1A Oligo microarray (Agilent)	Japanese	GMap3	17088971
ESCC_869	80157	FLJ21511	Downregulated	0.44	2.11e-12	Tissue	53 ESCC cases		GeneChip Human Genome U133A, 133B set microarray (Affymetrix)	Chinese	GMap2	21385931
ESCC_869	80157	FLJ21511	Downregulated	0.39	4.58e-12	Tissue	53 ESCC cases		GeneChip Human Genome U133A, 133B set microarray (Affymetrix)	Chinese	GMap2	21385931
ESCC_869	80157	FLJ21511	Downregulated	1.5	1e-06	Tissue	15 ESCC cases	Tumor vs Adjacent normal matched tissue	GeneChip Human Genome Microarray (Affymetrix)			19082484
ESCC_870	9068	ANGPTL1	Downregulated	0.15	0.001	Tissue	20 ESCC cases		4 * 44K whole genome microarray G4112F (Agilent)	South Indian	GMap1	18981721
ESCC_870	9068	ANGPTL1	Downregulated	0.09	0.00793	Tissue	4 early ESCC cases		GeneChip Human Genome U133 Plus 2.0 Array ( Affymetrix), Validation: RT-PCR			19737650
ESCC_828	388610	LOC388610	Downregulated	0.15	0.001	Tissue	20 ESCC cases		4 * 44K whole genome microarray G4112F (Agilent)	South Indian	GMap1	18981721
ESCC_828	388610	LOC388610	Downregulated	0.34	1.02e-12	Tissue	53 ESCC cases		GeneChip Human Genome U133A, 133B set microarray (Affymetrix)	Chinese	GMap2	21385931
ESCC_871	4008	LMO7	Downregulated	0.15	0.001	Tissue	20 ESCC cases		4 * 44K whole genome microarray G4112F (Agilent)	South Indian	GMap1	18981721
ESCC_871	4008	LMO7	Downregulated	0.35	5.5e-14	Tissue	53 ESCC cases		GeneChip Human Genome U133A, 133B set microarray (Affymetrix)	Chinese	GMap2	21385931
ESCC_872	3934	LCN2	Downregulated	0.15	0.001	Tissue	20 ESCC cases		4 * 44K whole genome microarray G4112F (Agilent)	South Indian	GMap1	18981721
ESCC_872	3934	NGAL	Upregulated		0.017	Tissue	222 ESCC cases	Tumor vs normal tissue	Tissue Microarray	Chinese	GMap25	21109701
ESCC_873	55808	ST6GALNAC1	Downregulated	0.15	0.001	Tissue	20 ESCC cases		4 * 44K whole genome microarray G4112F (Agilent)	South Indian	GMap1	18981721
ESCC_873	55808	ST6GALNAC1	Downregulated	0.41	2.89e-10	Tissue	53 ESCC cases		GeneChip Human Genome U133A, 133B set microarray (Affymetrix)	Chinese	GMap2	21385931
ESCC_874	388135	LOC388135	Downregulated	0.15	0.001	Tissue	20 ESCC cases		4 * 44K whole genome microarray G4112F (Agilent)	South Indian	GMap1	18981721
ESCC_875	84651	SPINK7	Downregulated	0.15	0.001	Tissue	20 ESCC cases		4 * 44K whole genome microarray G4112F (Agilent)	South Indian	GMap1	18981721
ESCC_875	84651	SPINK7	Downregulated	0.08	1e-15	Tissue	53 ESCC cases		GeneChip Human Genome U133A, 133B set microarray (Affymetrix)	Chinese	GMap2	21385931
ESCC_875	84651	SPINK7	Downregulated	-5.17	0.000589	Tissue	4 ESCC cases		Human Ref6V3 BeadChip array (Illumina)	Chinese	GMap12	21226993
ESCC_876	1577	CYP3A5	Downregulated	0.15	0.001	Tissue	20 ESCC cases		4 * 44K whole genome microarray G4112F (Agilent)	South Indian	GMap1	18981721
ESCC_876	1577	CYP3A5	Downregulated	0.33	1.77e-12	Tissue	53 ESCC cases		GeneChip Human Genome U133A, 133B set microarray (Affymetrix)	Chinese	GMap2	21385931
ESCC_876	1577	CYP3A5	Downregulated	0.43	7.82e-11	Tissue	53 ESCC cases		GeneChip Human Genome U133A, 133B set microarray (Affymetrix)	Chinese	GMap2	21385931
ESCC_876	1577	CYP3A5	Downregulated	0.44	5.41e-10	Tissue	53 ESCC cases		GeneChip Human Genome U133A, 133B set microarray (Affymetrix)	Chinese	GMap2	21385931
ESCC_876	1577	CYP3A5	Downregulated	1.5	1e-06	Tissue	15 ESCC cases	Tumor vs Adjacent normal matched tissue	GeneChip Human Genome Microarray (Affymetrix)			19082484
ESCC_877	23273	KIAA0367	Downregulated	0.15	0.001	Tissue	20 ESCC cases		4 * 44K whole genome microarray G4112F (Agilent)	South Indian	GMap1	18981721
ESCC_878	8416	ANXA9	Downregulated	0.15	0.001	Tissue	20 ESCC cases		4 * 44K whole genome microarray G4112F (Agilent)	South Indian	GMap1	18981721
ESCC_878	8416	ANXA9	Downregulated	0.43	2.11e-12	Tissue	53 ESCC cases		GeneChip Human Genome U133A, 133B set microarray (Affymetrix)	Chinese	GMap2	21385931
ESCC_878	8416	ANXA9	Downregulated	0.43	8.87e-10	Tissue	53 ESCC cases		GeneChip Human Genome U133A, 133B set microarray (Affymetrix)	Chinese	GMap2	21385931
ESCC_879	1551	CYP3A7	Downregulated	0.15	0.001	Tissue	20 ESCC cases		4 * 44K whole genome microarray G4112F (Agilent)	South Indian	GMap1	18981721
ESCC_880	142684	RAB40A	Downregulated	0.15	0.001	Tissue	20 ESCC cases		4 * 44K whole genome microarray G4112F (Agilent)	South Indian	GMap1	18981721
ESCC_881	84518	CNFN	Downregulated	0.15	0.001	Tissue	20 ESCC cases		4 * 44K whole genome microarray G4112F (Agilent)	South Indian	GMap1	18981721
ESCC_881	84518	CNFN	Downregulated	0.13	5.28e-13	Tissue	53 ESCC cases		GeneChip Human Genome U133A, 133B set microarray (Affymetrix)	Chinese	GMap2	21385931
ESCC_882	1139	CHRNA7	Downregulated	0.15	0.001	Tissue	20 ESCC cases		4 * 44K whole genome microarray G4112F (Agilent)	South Indian	GMap1	18981721
ESCC_883	2525	FUT3	Downregulated	0.16	0.001	Tissue	20 ESCC cases		4 * 44K whole genome microarray G4112F (Agilent)	South Indian	GMap1	18981721
ESCC_883	2525	FUT3	Downregulated	-4.61	0.05	Tissue	16 ESCC cases		Human 1A Oligo microarray (Agilent)	Japanese	GMap3	17088971
ESCC_883	2525	FUT3	Downregulated	0.25	1.9e-14	Tissue	53 ESCC cases		GeneChip Human Genome U133A, 133B set microarray (Affymetrix)	Chinese	GMap2	21385931
ESCC_883	2525	FUT3	Downregulated	0.42	7.22e-12	Tissue	53 ESCC cases		GeneChip Human Genome U133A, 133B set microarray (Affymetrix)	Chinese	GMap2	21385931
ESCC_883	2525	FUT3	Downregulated	1.5	1e-06	Tissue	15 ESCC cases	Tumor vs Adjacent normal matched tissue	GeneChip Human Genome Microarray (Affymetrix)			19082484
ESCC_884	79098	C1orf116	Downregulated	0.16	0.001	Tissue	20 ESCC cases		4 * 44K whole genome microarray G4112F (Agilent)	South Indian	GMap1	18981721
ESCC_884	79098	C1orf116	Downregulated	0.32	4.4e-14	Tissue	53 ESCC cases		GeneChip Human Genome U133A, 133B set microarray (Affymetrix)	Chinese	GMap2	21385931
ESCC_884	79098	C1orf116	Downregulated	0.27	9.39e-13	Tissue	53 ESCC cases		GeneChip Human Genome U133A, 133B set microarray (Affymetrix)	Chinese	GMap2	21385931
ESCC_884	79098	C1orf116	Downregulated	0.28	2.39e-12	Tissue	53 ESCC cases		GeneChip Human Genome U133A, 133B set microarray (Affymetrix)	Chinese	GMap2	21385931
ESCC_884	79098	MGC4309	Downregulated	1.5	1e-06	Tissue	15 ESCC cases	Tumor vs Adjacent normal matched tissue	GeneChip Human Genome Microarray (Affymetrix)			19082484
ESCC_885	5493	PPL	Downregulated	0.16	0.001	Tissue	20 ESCC cases		4 * 44K whole genome microarray G4112F (Agilent)	South Indian	GMap1	18981721
ESCC_885	5493	PPL	Downregulated	0.41	0.0008	Tissue	19 ESCC cases		ROSP 8K Human Array (NCI)	Chinese	GMap2	12873975
ESCC_885	5493	PPL	Downregulated	-9.31	0.05	Tissue	16 ESCC cases		Human 1A Oligo microarray (Agilent)	Japanese	GMap3	17088971
ESCC_885	5493	PPL	Downregulated	0.24	2.27e-12	Tissue	53 ESCC cases		GeneChip Human Genome U133A, 133B set microarray (Affymetrix)	Chinese	GMap2	21385931
ESCC_885	5493	PPL	Downregulated	1.5	1e-06	Tissue	15 ESCC cases	Tumor vs Adjacent normal matched tissue	GeneChip Human Genome Microarray (Affymetrix)			19082484
ESCC_886	79746	ECHDC3	Downregulated	0.16	0.001	Tissue	20 ESCC cases		4 * 44K whole genome microarray G4112F (Agilent)	South Indian	GMap1	18981721
ESCC_887	1573	CYP2J2	Downregulated	0.16	0.001	Tissue	20 ESCC cases		4 * 44K whole genome microarray G4112F (Agilent)	South Indian	GMap1	18981721
ESCC_888	339967	TMPRSS11A	Downregulated	0.16	0.001	Tissue	20 ESCC cases		4 * 44K whole genome microarray G4112F (Agilent)	South Indian	GMap1	18981721
ESCC_889	26298	EHF	Downregulated	0.16	0.001	Tissue	20 ESCC cases		4 * 44K whole genome microarray G4112F (Agilent)	South Indian	GMap1	18981721
ESCC_889	26298	EHF	Downregulated	0.39	4.83e-13	Tissue	53 ESCC cases		GeneChip Human Genome U133A, 133B set microarray (Affymetrix)	Chinese	GMap2	21385931
ESCC_889	26298	EHF	Downregulated	0.36	1.02e-12	Tissue	53 ESCC cases		GeneChip Human Genome U133A, 133B set microarray (Affymetrix)	Chinese	GMap2	21385931
ESCC_889	26298	EHF	Downregulated	0.46	1.63e-12	Tissue	53 ESCC cases		GeneChip Human Genome U133A, 133B set microarray (Affymetrix)	Chinese	GMap2	21385931
ESCC_889	26298	EHF	Downregulated	0.48	1.44e-10	Tissue	53 ESCC cases		GeneChip Human Genome U133A, 133B set microarray (Affymetrix)	Chinese	GMap2	21385931
ESCC_889	26298	EHF	Downregulated	0.31	6.04e-10	Tissue	53 ESCC cases		GeneChip Human Genome U133A, 133B set microarray (Affymetrix)	Chinese	GMap2	21385931
ESCC_889	26298	EHF	Downregulated	0.36	4.35e-09	Tissue	53 ESCC cases		GeneChip Human Genome U133A, 133B set microarray (Affymetrix)	Chinese	GMap2	21385931
ESCC_890	72	ACTG2	Downregulated	0.16	0.001	Tissue	20 ESCC cases		4 * 44K whole genome microarray G4112F (Agilent)	South Indian	GMap1	18981721
ESCC_891	239	ALOX12	Downregulated	0.16	0.001	Tissue	20 ESCC cases		4 * 44K whole genome microarray G4112F (Agilent)	South Indian	GMap1	18981721
ESCC_891	239	ALOX12	Downregulated	-3.94	0.05	Tissue	16 ESCC cases		Human 1A Oligo microarray (Agilent)	Japanese	GMap3	17088971
ESCC_891	239	ALOX12	Downregulated	0.22	4.41e-12	Tissue	53 ESCC cases		GeneChip Human Genome U133A, 133B set microarray (Affymetrix)	Chinese	GMap2	21385931
ESCC_892	83992	CTTNBP2	Downregulated	0.16	0.001	Tissue	20 ESCC cases		4 * 44K whole genome microarray G4112F (Agilent)	South Indian	GMap1	18981721
ESCC_892	83992	CTTNBP2	Downregulated	0.41	7e-15	Tissue	53 ESCC cases		GeneChip Human Genome U133A, 133B set microarray (Affymetrix)	Chinese	GMap2	21385931
ESCC_893	84419	C15orf48	Downregulated	0.16	0.001	Tissue	20 ESCC cases		4 * 44K whole genome microarray G4112F (Agilent)	South Indian	GMap1	18981721
ESCC_893	84419	C15orf48	Downregulated	0.22	1.65e-09	Tissue	53 ESCC cases		GeneChip Human Genome U133A, 133B set microarray (Affymetrix)	Chinese	GMap2	21385931
ESCC_893	84419	NMES1	Upregulated	3		Tissue	6 pairs of primary ESCC and adjcent non-tumorous esophageal tissue	Primary tumor vs adjcent non-tumorous tissue	GeneChip Human Genome U133 Plus 2.0 microarray (Affymetrix)	Chinese	GMap5	19509166
ESCC_894	145781	Gcom1	Downregulated	0.16	0.001	Tissue	20 ESCC cases		4 * 44K whole genome microarray G4112F (Agilent)	South Indian	GMap1	18981721
ESCC_894	145781	Gcom1	Downregulated	0.23	1.16e-18	Tissue	53 ESCC cases		GeneChip Human Genome U133A, 133B set microarray (Affymetrix)	Chinese	GMap2	21385931
ESCC_895	360	AQP3	Downregulated	0.16	0.001	Tissue	20 ESCC cases		4 * 44K whole genome microarray G4112F (Agilent)	South Indian	GMap1	18981721
ESCC_895	360	AQP3	Downregulated	0.42	3.1e-09	Tissue	53 ESCC cases		GeneChip Human Genome U133A, 133B set microarray (Affymetrix)	Chinese	GMap2	21385931
ESCC_895	360	AQP3	Downregulated	0.46	1.02e-08	Tissue	53 ESCC cases		GeneChip Human Genome U133A, 133B set microarray (Affymetrix)	Chinese	GMap2	21385931
ESCC_896	1428	CRYM	Downregulated	0.16	0.001	Tissue	20 ESCC cases		4 * 44K whole genome microarray G4112F (Agilent)	South Indian	GMap1	18981721
ESCC_897	79153	GDPD3	Downregulated	0.16	0.001	Tissue	20 ESCC cases		4 * 44K whole genome microarray G4112F (Agilent)	South Indian	GMap1	18981721
ESCC_897	79153	MGC4171	Downregulated	-4.83	0.05	Tissue	16 ESCC cases		Human 1A Oligo microarray (Agilent)	Japanese	GMap3	17088971
ESCC_897	79153	GDPD3	Downregulated	0.4	3.31e-16	Tissue	53 ESCC cases		GeneChip Human Genome U133A, 133B set microarray (Affymetrix)	Chinese	GMap2	21385931
ESCC_898	126	ADH1C	Downregulated	0.16	0.001	Tissue	20 ESCC cases		4 * 44K whole genome microarray G4112F (Agilent)	South Indian	GMap1	18981721
ESCC_899	6359	CCL15	Downregulated	0.16	0.001	Tissue	20 ESCC cases		4 * 44K whole genome microarray G4112F (Agilent)	South Indian	GMap1	18981721
ESCC_900	934	CD24	Downregulated	0.16	0.001	Tissue	20 ESCC cases		4 * 44K whole genome microarray G4112F (Agilent)	South Indian	GMap1	18981721
ESCC_900	934	CD24	Downregulated	-5.31	0.05	Tissue	16 ESCC cases		Human 1A Oligo microarray (Agilent)	Japanese	GMap3	17088971
ESCC_900	934	CD24	Downregulated	0.28	4.27e-13	Tissue	53 ESCC cases		GeneChip Human Genome U133A, 133B set microarray (Affymetrix)	Chinese	GMap2	21385931
ESCC_900	934	CD24	Downregulated	0.35	8.12e-09	Tissue	53 ESCC cases		GeneChip Human Genome U133A, 133B set microarray (Affymetrix)	Chinese	GMap2	21385931
ESCC_900	934	CD24	Downregulated	0.47	2.25e-08	Tissue	53 ESCC cases		GeneChip Human Genome U133A, 133B set microarray (Affymetrix)	Chinese	GMap2	21385931
ESCC_900	934	CD24	Downregulated	0.47	3.38e-08	Tissue	53 ESCC cases		GeneChip Human Genome U133A, 133B set microarray (Affymetrix)	Chinese	GMap2	21385931
ESCC_900	934	CD24	Downregulated	0.45	1.05e-07	Tissue	53 ESCC cases		GeneChip Human Genome U133A, 133B set microarray (Affymetrix)	Chinese	GMap2	21385931
ESCC_900	934	CD24	Downregulated	0.5	1.18e-07	Tissue	53 ESCC cases		GeneChip Human Genome U133A, 133B set microarray (Affymetrix)	Chinese	GMap2	21385931
ESCC_900	934	CD24	Downregulated	0.34		Tissue	54 ESCC patients		Human Genome U133 A oligo nucleotide microarray (Affymetrix)	Japanese	GMap18	16596220
ESCC_900	934	CD24	Downregulated	0.39		Tissue	54 ESCC patients		Human Genome U133 A oligo nucleotide microarray (Affymetrix)	Japanese	GMap18	16596220
ESCC_900	934	CD24	Downregulated	0.37		Tissue	54 ESCC patients		Human Genome U133 A oligo nucleotide microarray (Affymetrix)	Japanese	GMap18	16596220
ESCC_900	934	CD24	Downregulated	1.5	1e-06	Tissue	15 ESCC cases	Tumor vs Adjacent normal matched tissue	GeneChip Human Genome Microarray (Affymetrix)			19082484
ESCC_900	934	CD24	Downregulated	1.5	0.05	Tissue	16 ESCC cases	Tumor vs matched normal tissue	Human 10K cDNA Microarray (UHN)	Indian	GMap10	17457978
ESCC_901	57402	S100A14	Downregulated	0.16	0.001	Tissue	20 ESCC cases		4 * 44K whole genome microarray G4112F (Agilent)	South Indian	GMap1	18981721
ESCC_901	57402	S100A14	Downregulated	-4.92	0.05	Tissue	16 ESCC cases		Human 1A Oligo microarray (Agilent)	Japanese	GMap3	17088971
ESCC_901	57402	S100A14	Downregulated	0.42	1.01e-07	Tissue	53 ESCC cases		GeneChip Human Genome U133A, 133B set microarray (Affymetrix)	Chinese	GMap2	21385931
ESCC_901	57402	S100A14	Downregulated	0.29		Tissue	54 ESCC patients		Human Genome U133 A oligo nucleotide microarray (Affymetrix)	Japanese	GMap18	16596220
ESCC_902	5166	PDK4	Downregulated	0.17	0.001	Tissue	20 ESCC cases		4 * 44K whole genome microarray G4112F (Agilent)	South Indian	GMap1	18981721
ESCC_902	5166	PDK4	Downregulated	0.36	8.75e-12	Tissue	53 ESCC cases		GeneChip Human Genome U133A, 133B set microarray (Affymetrix)	Chinese	GMap2	21385931
ESCC_903	80761	UPK3B	Downregulated	0.17	0.001	Tissue	20 ESCC cases		4 * 44K whole genome microarray G4112F (Agilent)	South Indian	GMap1	18981721
ESCC_903	80761	UpK3B	Downregulated	0.36	7.77e-11	Tissue	53 ESCC cases		GeneChip Human Genome U133A, 133B set microarray (Affymetrix)	Chinese	GMap2	21385931
ESCC_904	389376	SFTPG	Downregulated	0.17	0.001	Tissue	20 ESCC cases		4 * 44K whole genome microarray G4112F (Agilent)	South Indian	GMap1	18981721
ESCC_904	389376	SFTPG	Downregulated	0.17	4e-15	Tissue	53 ESCC cases		GeneChip Human Genome U133A, 133B set microarray (Affymetrix)	Chinese	GMap2	21385931
ESCC_905	5307	PITX1	Downregulated	0.17	0.001	Tissue	20 ESCC cases		4 * 44K whole genome microarray G4112F (Agilent)	South Indian	GMap1	18981721
ESCC_905	5307	PITX1	Downregulated	0.4	5.3e-13	Tissue	53 ESCC cases		GeneChip Human Genome U133A, 133B set microarray (Affymetrix)	Chinese	GMap2	21385931
ESCC_905	5307	PITX1	Downregulated	0.29	2.83e-10	Tissue	53 ESCC cases		GeneChip Human Genome U133A, 133B set microarray (Affymetrix)	Chinese	GMap2	21385931
ESCC_905	5307	PITX1	Downregulated	1.5	1e-06	Tissue	15 ESCC cases	Tumor vs Adjacent normal matched tissue	GeneChip Human Genome Microarray (Affymetrix)			19082484
ESCC_906	634	CEACAM1	Downregulated	0.17	0.001	Tissue	20 ESCC cases		4 * 44K whole genome microarray G4112F (Agilent)	South Indian	GMap1	18981721
ESCC_906	634	CEACAM1	Downregulated	0.33	5.3e-14	Tissue	53 ESCC cases		GeneChip Human Genome U133A, 133B set microarray (Affymetrix)	Chinese	GMap2	21385931
ESCC_906	634	CEACAM1	Downregulated	0.41	3.42e-13	Tissue	53 ESCC cases		GeneChip Human Genome U133A, 133B set microarray (Affymetrix)	Chinese	GMap2	21385931
ESCC_906	634	CEACAM1	Downregulated	0.34	2.37e-12	Tissue	53 ESCC cases		GeneChip Human Genome U133A, 133B set microarray (Affymetrix)	Chinese	GMap2	21385931
ESCC_906	634	CEACAM1	Downregulated	0.34	1.17e-10	Tissue	53 ESCC cases		GeneChip Human Genome U133A, 133B set microarray (Affymetrix)	Chinese	GMap2	21385931
ESCC_906	634	CEACAM1	Downregulated	1.5	1e-06	Tissue	15 ESCC cases	Tumor vs Adjacent normal matched tissue	GeneChip Human Genome Microarray (Affymetrix)			19082484
ESCC_907	11343	MGLL	Downregulated	0.17	0.001	Tissue	20 ESCC cases		4 * 44K whole genome microarray G4112F (Agilent)	South Indian	GMap1	18981721
ESCC_907	11343	MGLL	Downregulated	-3.68	0.05	Tissue	16 ESCC cases		Human 1A Oligo microarray (Agilent)	Japanese	GMap3	17088971
ESCC_907	11343	MGLL	Downregulated	0.28	1.06e-16	Tissue	53 ESCC cases		GeneChip Human Genome U133A, 133B set microarray (Affymetrix)	Chinese	GMap2	21385931
ESCC_907	11343	MGLL	Downregulated	0.32	1.1e-16	Tissue	53 ESCC cases		GeneChip Human Genome U133A, 133B set microarray (Affymetrix)	Chinese	GMap2	21385931
ESCC_907	11343	MGLL	Downregulated	1.5	1e-06	Tissue	15 ESCC cases	Tumor vs Adjacent normal matched tissue	GeneChip Human Genome Microarray (Affymetrix)			19082484
ESCC_908	85477	SCIN	Downregulated	0.17	0.001	Tissue	20 ESCC cases		4 * 44K whole genome microarray G4112F (Agilent)	South Indian	GMap1	18981721
ESCC_909	6493	SIM2	Downregulated	0.17	0.001	Tissue	20 ESCC cases		4 * 44K whole genome microarray G4112F (Agilent)	South Indian	GMap1	18981721
ESCC_909	6493	SIM2	Downregulated	-2.93	0.05	Tissue	16 ESCC cases		Human 1A Oligo microarray (Agilent)	Japanese	GMap3	17088971
ESCC_909	6493	SIM2	Downregulated	0.35	7.36e-18	Tissue	53 ESCC cases		GeneChip Human Genome U133A, 133B set microarray (Affymetrix)	Chinese	GMap2	21385931
ESCC_910	6387	CXCL12	Downregulated	0.17	0.001	Tissue	20 ESCC cases		4 * 44K whole genome microarray G4112F (Agilent)	South Indian	GMap1	18981721
ESCC_910	6387	CXCL12	Downregulated	-2.6		Tissue	6 paired ESCC samples		cDNA microarray	Chinese		12845669
ESCC_910	6387	CXCL12	Downregulated	0.34	4.64e-11	Tissue	53 ESCC cases		GeneChip Human Genome U133A, 133B set microarray (Affymetrix)	Chinese	GMap2	21385931
ESCC_911	64388	GREM2	Downregulated	0.17	0.001	Tissue	20 ESCC cases		4 * 44K whole genome microarray G4112F (Agilent)	South Indian	GMap1	18981721
ESCC_912	79142	PHF23	Downregulated	0.17	0.001	Tissue	20 ESCC cases		4 * 44K whole genome microarray G4112F (Agilent)	South Indian	GMap1	18981721
ESCC_913	1562	CYP2C18	Downregulated	0.17	0.001	Tissue	20 ESCC cases		4 * 44K whole genome microarray G4112F (Agilent)	South Indian	GMap1	18981721
ESCC_913	1562	CYP2C18	Downregulated	0.37	1.06e-12	Tissue	53 ESCC cases		GeneChip Human Genome U133A, 133B set microarray (Affymetrix)	Chinese	GMap2	21385931
ESCC_913	1562	CYP2C18	Downregulated	0.47	1.55e-11	Tissue	53 ESCC cases		GeneChip Human Genome U133A, 133B set microarray (Affymetrix)	Chinese	GMap2	21385931
ESCC_913	1562	CYP2C18	Downregulated	1.5	1e-06	Tissue	15 ESCC cases	Tumor vs Adjacent normal matched tissue	GeneChip Human Genome Microarray (Affymetrix)			19082484
ESCC_914	5055	SERPINB2	Downregulated	0.17	0.001	Tissue	20 ESCC cases		4 * 44K whole genome microarray G4112F (Agilent)	South Indian	GMap1	18981721
ESCC_914	5055	SERPINB2	Downregulated	-2.58	0.05	Tissue	16 ESCC cases		Human 1A Oligo microarray (Agilent)	Japanese	GMap3	17088971
ESCC_914	5055	SERPINB2	Downregulated	0.25	3.74e-09	Tissue	53 ESCC cases		GeneChip Human Genome U133A, 133B set microarray (Affymetrix)	Chinese	GMap2	21385931
ESCC_914	5055	SERPINB2	Upregulated	2.9		Tissue	6 pairs of primary ESCC and adjcent non-tumorous esophageal tissue	Primary tumor vs adjcent non-tumorous tissue	GeneChip Human Genome U133 Plus 2.0 microarray (Affymetrix)	Chinese	GMap5	19509166
ESCC_914	5055	SERPINB2	Downregulated	1.5	1e-06	Tissue	15 ESCC cases	Tumor vs Adjacent normal matched tissue	GeneChip Human Genome Microarray (Affymetrix)			19082484
ESCC_915	7018	TF	Downregulated	0.17	0.001	Tissue	20 ESCC cases		4 * 44K whole genome microarray G4112F (Agilent)	South Indian	GMap1	18981721
ESCC_916	8424	BBOX1	Downregulated	0.17	0.001	Tissue	20 ESCC cases		4 * 44K whole genome microarray G4112F (Agilent)	South Indian	GMap1	18981721
ESCC_917	11170	FAM107A	Downregulated	0.17	0.001	Tissue	20 ESCC cases		4 * 44K whole genome microarray G4112F (Agilent)	South Indian	GMap1	18981721
ESCC_917	11170	FAM107A	Downregulated	0.45	2e-15	Tissue	53 ESCC cases		GeneChip Human Genome U133A, 133B set microarray (Affymetrix)	Chinese	GMap2	21385931
ESCC_918	60598	KCNK15	Downregulated	0.17	0.001	Tissue	20 ESCC cases		4 * 44K whole genome microarray G4112F (Agilent)	South Indian	GMap1	18981721
ESCC_919	1511	CTSG	Downregulated	0.17	0.001	Tissue	20 ESCC cases		4 * 44K whole genome microarray G4112F (Agilent)	South Indian	GMap1	18981721
ESCC_919	1511	CTSG	Downregulated	-2.74	0.05	Tissue	16 ESCC cases		Human 1A Oligo microarray (Agilent)	Japanese	GMap3	17088971
ESCC_920	79785	FLJ22655	Downregulated	0.17	0.001	Tissue	20 ESCC cases		4 * 44K whole genome microarray G4112F (Agilent)	South Indian	GMap1	18981721
ESCC_921	7739	ZNF185	Downregulated	0.17	0.001	Tissue	20 ESCC cases		4 * 44K whole genome microarray G4112F (Agilent)	South Indian	GMap1	18981721
ESCC_921	7739	ZNF185	Downregulated	-3.41	0.05	Tissue	16 ESCC cases		Human 1A Oligo microarray (Agilent)	Japanese	GMap3	17088971
ESCC_921	7739	ZNF185	Downregulated	0.27	2.6e-11	Tissue	53 ESCC cases		GeneChip Human Genome U133A, 133B set microarray (Affymetrix)	Chinese	GMap2	21385931
ESCC_921	7739	ZNF185	Downregulated	1.5	1e-06	Tissue	15 ESCC cases	Tumor vs Adjacent normal matched tissue	GeneChip Human Genome Microarray (Affymetrix)			19082484
ESCC_922	10525	HYOU1	Downregulated	0.17	0.001	Tissue	20 ESCC cases		4 * 44K whole genome microarray G4112F (Agilent)	South Indian	GMap1	18981721
ESCC_923	25802	LMOD1	Downregulated	0.17	0.001	Tissue	20 ESCC cases		4 * 44K whole genome microarray G4112F (Agilent)	South Indian	GMap1	18981721
ESCC_923	25802	LMOD1	Downregulated	0.41	4.49e-08	Tissue	53 ESCC cases		GeneChip Human Genome U133A, 133B set microarray (Affymetrix)	Chinese	GMap2	21385931
ESCC_924	9413	C9orf61	Downregulated	0.17	0.001	Tissue	20 ESCC cases		4 * 44K whole genome microarray G4112F (Agilent)	South Indian	GMap1	18981721
ESCC_925	254896	MGC31957	Downregulated	0.17	0.001	Tissue	20 ESCC cases		4 * 44K whole genome microarray G4112F (Agilent)	South Indian	GMap1	18981721
ESCC_926	5753	PTK6	Downregulated	0.18	0.001	Tissue	20 ESCC cases		4 * 44K whole genome microarray G4112F (Agilent)	South Indian	GMap1	18981721
ESCC_926	5753	PTK6	Downregulated	0.37	2.12e-09	Tissue	53 ESCC cases		GeneChip Human Genome U133A, 133B set microarray (Affymetrix)	Chinese	GMap2	21385931
ESCC_926	5753	PTK6	Downregulated	4	0.0398	Tissue	26 ESCC & 39 normal samples	Tumor vs normal tissue	cDNA microarray(Agilent)	American	GMap7	17236199
ESCC_927	2878	GPX3	Downregulated	0.18	0.001	Tissue	20 ESCC cases		4 * 44K whole genome microarray G4112F (Agilent)	South Indian	GMap1	18981721
ESCC_927	2878	Glutathione peroxidase 3	Upregulated	5		Tissue	6 paired ESCC samples		cDNA microarray	Chinese		12845669
ESCC_927	2878	Glutathione peroxidase 3	Upregulated	2.36	0.03	Tissue, Cell line: TE1, TE13	2 cell lines, 10 ESCC cases		SS-HI9.1k human cDNA microarray	Indian		17068819
ESCC_927	2878	GPX3	Downregulated	0.23	7.4e-16	Tissue	53 ESCC cases		GeneChip Human Genome U133A, 133B set microarray (Affymetrix)	Chinese	GMap2	21385931
ESCC_927	2878	GPX3	Downregulated	0.23	2e-15	Tissue	53 ESCC cases		GeneChip Human Genome U133A, 133B set microarray (Affymetrix)	Chinese	GMap2	21385931
ESCC_927	2878	GPX3	Downregulated	4	0.001	Tissue; Cell line: TE-1, KYSE-30, KYSE-410, KYSE-510, EC-9706	5 ESCC cell lines, 28 primary ESCC tumor tissues and paired adjacent nontumor tissues	Tumor vs adjacent normal matched tissue	GeneChip HG U133 2.0 Oligonucleotide (Affymetrix) Microarray	Chinese	GMap19	20725785
ESCC_927	2878	GPX3	Downregulated	1.5	1e-06	Tissue	15 ESCC cases	Tumor vs Adjacent normal matched tissue	GeneChip Human Genome Microarray (Affymetrix)			19082484
ESCC_928	23086	EXPH5	Downregulated	0.18		Tissue	20 ESCC cases		4 * 44K whole genome microarray G4112F (Agilent)	South Indian	GMap1	18981721
ESCC_928	23086	EXPH5	Downregulated	0.46	9.77e-11	Tissue	53 ESCC cases		GeneChip Human Genome U133A, 133B set microarray (Affymetrix)	Chinese	GMap2	21385931
ESCC_929	23328	SASH1	Downregulated	0.18		Tissue	20 ESCC cases		4 * 44K whole genome microarray G4112F (Agilent)	South Indian	GMap1	18981721
ESCC_929	23328	KIAA0790	Downregulated	-5.51	0.05	Tissue	16 ESCC cases		Human 1A Oligo microarray (Agilent)	Japanese	GMap3	17088971
ESCC_929	23328	SASH1	Downregulated	0.38	2.48e-16	Tissue	53 ESCC cases		GeneChip Human Genome U133A, 133B set microarray (Affymetrix)	Chinese	GMap2	21385931
ESCC_929	23328	SASH1	Downregulated	0.22	4.48e-16	Tissue	53 ESCC cases		GeneChip Human Genome U133A, 133B set microarray (Affymetrix)	Chinese	GMap2	21385931
ESCC_929	23328	SASH1	Downregulated	0.31	6.56e-16	Tissue	53 ESCC cases		GeneChip Human Genome U133A, 133B set microarray (Affymetrix)	Chinese	GMap2	21385931
ESCC_929	23328	SASH1	Downregulated	0.41	2.4e-14	Tissue	53 ESCC cases		GeneChip Human Genome U133A, 133B set microarray (Affymetrix)	Chinese	GMap2	21385931
ESCC_929	23328	KIAA0790	Downregulated	1.5	1e-06	Tissue	15 ESCC cases	Tumor vs Adjacent normal matched tissue	GeneChip Human Genome Microarray (Affymetrix)			19082484
ESCC_930	647322	LOC647322	Downregulated	0.18	0.001	Tissue	20 ESCC cases		4 * 44K whole genome microarray G4112F (Agilent)	South Indian	GMap1	18981721
ESCC_931	1048	CEACAM5	Downregulated	0.18	0.001	Tissue	20 ESCC cases		4 * 44K whole genome microarray G4112F (Agilent)	South Indian	GMap1	18981721
ESCC_931	1048	CEACAM5	Downregulated	0.25	1.69e-10	Tissue	53 ESCC cases		GeneChip Human Genome U133A, 133B set microarray (Affymetrix)	Chinese	GMap2	21385931
ESCC_931	1048	CEACAM5	Downregulated	1.5	1e-06	Tissue	15 ESCC cases	Tumor vs Adjacent normal matched tissue	GeneChip Human Genome Microarray (Affymetrix)			19082484
ESCC_932	79170	ATAD4	Downregulated	0.18	0.001	Tissue	20 ESCC cases		4 * 44K whole genome microarray G4112F (Agilent)	South Indian	GMap1	18981721
ESCC_933	84313	VPS25	Downregulated	0.18	0.001	Tissue	20 ESCC cases		4 * 44K whole genome microarray G4112F (Agilent)	South Indian	GMap1	18981721
ESCC_933	84313	MGC10540	Downregulated	-4.12	0.05	Tissue	16 ESCC cases		Human 1A Oligo microarray (Agilent)	Japanese	GMap3	17088971
ESCC_934	124	ADH1A	Downregulated	0.18	0.001	Tissue	20 ESCC cases		4 * 44K whole genome microarray G4112F (Agilent)	South Indian	GMap1	18981721
ESCC_935	6703	SPRR2D	Downregulated	0.18	0.001	Tissue	20 ESCC cases		4 * 44K whole genome microarray G4112F (Agilent)	South Indian	GMap1	18981721
ESCC_936	200958	MUC20	Downregulated	0.18	0.001	Tissue	20 ESCC cases		4 * 44K whole genome microarray G4112F (Agilent)	South Indian	GMap1	18981721
ESCC_936	200958	MUC20	Downregulated	0.42	2.88e-07	Tissue	53 ESCC cases		GeneChip Human Genome U133A, 133B set microarray (Affymetrix)	Chinese	GMap2	21385931
ESCC_937	2053	EPHX2	Downregulated	0.19	0.001	Tissue	20 ESCC cases		4 * 44K whole genome microarray G4112F (Agilent)	South Indian	GMap1	18981721
ESCC_938	5275	SERPINB13	Downregulated	0.19	0.001	Tissue	20 ESCC cases		4 * 44K whole genome microarray G4112F (Agilent)	South Indian	GMap1	18981721
ESCC_938	5275	SERPINB13	Downregulated	0.31	3.26e-12	Tissue	53 ESCC cases		GeneChip Human Genome U133A, 133B set microarray (Affymetrix)	Chinese	GMap2	21385931
ESCC_938	5275	SERPINB13	Downregulated	0.32	6.63e-12	Tissue	53 ESCC cases		GeneChip Human Genome U133A, 133B set microarray (Affymetrix)	Chinese	GMap2	21385931
ESCC_938	5275	SERPINB13	Downregulated	0.24	8.77e-10	Tissue	53 ESCC cases		GeneChip Human Genome U133A, 133B set microarray (Affymetrix)	Chinese	GMap2	21385931
ESCC_938	5275	SERPINB13	Downregulated	0.31	1.27e-09	Tissue	53 ESCC cases		GeneChip Human Genome U133A, 133B set microarray (Affymetrix)	Chinese	GMap2	21385931
ESCC_938	5275	SERPINB13	Downregulated	1.5	1e-06	Tissue	15 ESCC cases	Tumor vs Adjacent normal matched tissue	GeneChip Human Genome Microarray (Affymetrix)			19082484
ESCC_939	3680	ITGA9	Downregulated	0.19	0.001	Tissue	20 ESCC cases		4 * 44K whole genome microarray G4112F (Agilent)	South Indian	GMap1	18981721
ESCC_939	3680	ITGA9	Downregulated	-2.45	0.05	Tissue	16 ESCC cases		Human 1A Oligo microarray (Agilent)	Japanese	GMap3	17088971
ESCC_939	3680	ITGA9	Downregulated	0.49	2.72e-09	Tissue	53 ESCC cases		GeneChip Human Genome U133A, 133B set microarray (Affymetrix)	Chinese	GMap2	21385931
ESCC_940	6640	SNTA1	Downregulated	0.19	0.001	Tissue	20 ESCC cases		4 * 44K whole genome microarray G4112F (Agilent)	South Indian	GMap1	18981721
ESCC_940	6640	SNTA1	Downregulated	-8.95	0.05	Tissue	16 ESCC cases		Human 1A Oligo microarray (Agilent)	Japanese	GMap3	17088971
ESCC_941	59353	TMEM35	Downregulated	0.19	0.001	Tissue	20 ESCC cases		4 * 44K whole genome microarray G4112F (Agilent)	South Indian	GMap1	18981721
ESCC_942	10974	C10orf116	Downregulated	0.19	0.001	Tissue	20 ESCC cases		4 * 44K whole genome microarray G4112F (Agilent)	South Indian	GMap1	18981721
ESCC_942	10974	APM2	Downregulated	0.34	0.0001	Tissue	19 ESCC cases		ROSP 8K Human Array (NCI)	Chinese	GMap2	12873975
ESCC_942	10974	APM2	Downregulated	-3.15	0.05	Tissue	16 ESCC cases		Human 1A Oligo microarray (Agilent)	Japanese	GMap3	17088971
ESCC_942	10974	C10orf116	Downregulated	0.27	1.98e-16	Tissue	53 ESCC cases		GeneChip Human Genome U133A, 133B set microarray (Affymetrix)	Chinese	GMap2	21385931
ESCC_943	9407	TMPRSS11D	Downregulated	0.19	0.001	Tissue	20 ESCC cases		4 * 44K whole genome microarray G4112F (Agilent)	South Indian	GMap1	18981721
ESCC_943	9407	TMPRSS11D	Downregulated	0.27	3.64e-11	Tissue	53 ESCC cases		GeneChip Human Genome U133A, 133B set microarray (Affymetrix)	Chinese	GMap2	21385931
ESCC_944	81617	CAB39L	Downregulated	0.19	0.001	Tissue	20 ESCC cases		4 * 44K whole genome microarray G4112F (Agilent)	South Indian	GMap1	18981721
ESCC_944	81617	CAB39L	Downregulated	0.45	1.5e-17	Tissue	53 ESCC cases		GeneChip Human Genome U133A, 133B set microarray (Affymetrix)	Chinese	GMap2	21385931
ESCC_944	81617	CAB39L	Downregulated	-5.74	0.001815	Tissue	4 ESCC cases		Human Ref6V3 BeadChip array (Illumina)	Chinese	GMap12	21226993
ESCC_945	9540	TP53I3	Downregulated	0.19	0.001	Tissue	20 ESCC cases		4 * 44K whole genome microarray G4112F (Agilent)	South Indian	GMap1	18981721
ESCC_945	9540	PIG3	Downregulated	-3.05	0.05	Tissue	16 ESCC cases		Human 1A Oligo microarray (Agilent)	Japanese	GMap3	17088971
ESCC_945	9540	TP53I3	Downregulated	0.37	1.75e-12	Tissue	53 ESCC cases		GeneChip Human Genome U133A, 133B set microarray (Affymetrix)	Chinese	GMap2	21385931
ESCC_945	9540	PIG3	Downregulated	1.5	1e-06	Tissue	15 ESCC cases	Tumor vs Adjacent normal matched tissue	GeneChip Human Genome Microarray (Affymetrix)			19082484
ESCC_946	7851	MALL	Downregulated	0.19	0.001	Tissue	20 ESCC cases		4 * 44K whole genome microarray G4112F (Agilent)	South Indian	GMap1	18981721
ESCC_946	7851	MALL	Downregulated	0.3	3.3e-11	Tissue	53 ESCC cases		GeneChip Human Genome U133A, 133B set microarray (Affymetrix)	Chinese	GMap2	21385931
ESCC_946	7851	BENE	Downregulated	1.5	1e-06	Tissue	15 ESCC cases	Tumor vs Adjacent normal matched tissue	GeneChip Human Genome Microarray (Affymetrix)			19082484
ESCC_947	26353	HSPB8	Downregulated	0.19	0.001	Tissue	20 ESCC cases		4 * 44K whole genome microarray G4112F (Agilent)	South Indian	GMap1	18981721
ESCC_947	26353	HSPB8	Downregulated	0.32	1e-14	Tissue	53 ESCC cases		GeneChip Human Genome U133A, 133B set microarray (Affymetrix)	Chinese	GMap2	21385931
ESCC_948	23171	GPD1L	Downregulated	0.2	0.001	Tissue	20 ESCC cases		4 * 44K whole genome microarray G4112F (Agilent)	South Indian	GMap1	18981721
ESCC_948	23171	GPD1L	Downregulated	0.41	4.34e-19	Tissue	53 ESCC cases		GeneChip Human Genome U133A, 133B set microarray (Affymetrix)	Chinese	GMap2	21385931
ESCC_948	23171	GPD1L	Downregulated	1.5	1e-06	Tissue	15 ESCC cases	Tumor vs Adjacent normal matched tissue	GeneChip Human Genome Microarray (Affymetrix)			19082484
ESCC_949	64787	EPS8L2	Downregulated	0.2	0.001	Tissue	20 ESCC cases		4 * 44K whole genome microarray G4112F (Agilent)	South Indian	GMap1	18981721
ESCC_949	64787	EPS8L2	Downregulated	0.38	3.91e-16	Tissue	53 ESCC cases		GeneChip Human Genome U133A, 133B set microarray (Affymetrix)	Chinese	GMap2	21385931
ESCC_949	64787	EPS8L2	Downregulated	0.37	2.53e-12	Tissue	53 ESCC cases		GeneChip Human Genome U133A, 133B set microarray (Affymetrix)	Chinese	GMap2	21385931
ESCC_950	6820	SULT2B1	Downregulated	0.2	0.001	Tissue	20 ESCC cases		4 * 44K whole genome microarray G4112F (Agilent)	South Indian	GMap1	18981721
ESCC_950	6820	SULT2B1	Downregulated	-3.41	0.05	Tissue	16 ESCC cases		Human 1A Oligo microarray (Agilent)	Japanese	GMap3	17088971
ESCC_950	6820	SULT2B1	Downregulated	0.33	3.3e-12	Tissue	53 ESCC cases		GeneChip Human Genome U133A, 133B set microarray (Affymetrix)	Chinese	GMap2	21385931
ESCC_950	6820	SULT2B1	Downregulated	1.5	1e-06	Tissue	15 ESCC cases	Tumor vs Adjacent normal matched tissue	GeneChip Human Genome Microarray (Affymetrix)			19082484
ESCC_951	11272	PRR4	Downregulated	0.2	0.001	Tissue	20 ESCC cases		4 * 44K whole genome microarray G4112F (Agilent)	South Indian	GMap1	18981721
ESCC_951	11272	PROL4	Downregulated	0.35	0.0003	Tissue	19 ESCC cases		ROSP 8K Human Array (NCI)	Chinese	GMap2	12873975
ESCC_951	11272	PRR4	Downregulated	0.4	4.67e-07	Tissue	53 ESCC cases		GeneChip Human Genome U133A, 133B set microarray (Affymetrix)	Chinese	GMap2	21385931
ESCC_952	54578	UGT1A6	Downregulated	0.2	0.001	Tissue	20 ESCC cases		4 * 44K whole genome microarray G4112F (Agilent)	South Indian	GMap1	18981721
ESCC_953	23584	VSIG2	Downregulated	0.2	0.001	Tissue	20 ESCC cases		4 * 44K whole genome microarray G4112F (Agilent)	South Indian	GMap1	18981721
ESCC_953	23584	VSIG2	Downregulated	0.42	2.66e-12	Tissue	53 ESCC cases		GeneChip Human Genome U133A, 133B set microarray (Affymetrix)	Chinese	GMap2	21385931
ESCC_954	202	AIM1	Downregulated	0.2	0.001	Tissue	20 ESCC cases		4 * 44K whole genome microarray G4112F (Agilent)	South Indian	GMap1	18981721
ESCC_954	202	AIM1	Downregulated	0.42	2.03e-07	Tissue	53 ESCC cases		GeneChip Human Genome U133A, 133B set microarray (Affymetrix)	Chinese	GMap2	21385931
ESCC_955	1992	SERPINB1	Downregulated	0.2	0.001	Tissue	20 ESCC cases		4 * 44K whole genome microarray G4112F (Agilent)	South Indian	GMap1	18981721
ESCC_955	1992	SERPINB1	Downregulated	-6.7	0.05	Tissue	16 ESCC cases		Human 1A Oligo microarray (Agilent)	Japanese	GMap3	17088971
ESCC_955	1992	SERPINB1	Downregulated	0.29	6.37e-12	Tissue	53 ESCC cases		GeneChip Human Genome U133A, 133B set microarray (Affymetrix)	Chinese	GMap2	21385931
ESCC_955	1992	SERPINB1	Downregulated	0.25	9e-11	Tissue	53 ESCC cases		GeneChip Human Genome U133A, 133B set microarray (Affymetrix)	Chinese	GMap2	21385931
ESCC_955	1992	SERPINB1	Downregulated	1.5	1e-06	Tissue	15 ESCC cases	Tumor vs Adjacent normal matched tissue	GeneChip Human Genome Microarray (Affymetrix)			19082484
ESCC_956	6702	SPRR2C	Downregulated	0.2	0.001	Tissue	20 ESCC cases		4 * 44K whole genome microarray G4112F (Agilent)	South Indian	GMap1	18981721
ESCC_956	6702	SPRR2C	Downregulated	0.26	3.14e-09	Tissue	53 ESCC cases		GeneChip Human Genome U133A, 133B set microarray (Affymetrix)	Chinese	GMap2	21385931
ESCC_957	10874	NMU	Downregulated	0.2	0.001	Tissue	20 ESCC cases		4 * 44K whole genome microarray G4112F (Agilent)	South Indian	GMap1	18981721
ESCC_957	10874	NMU	Downregulated	0.28	7.88e-11	Tissue	53 ESCC cases		GeneChip Human Genome U133A, 133B set microarray (Affymetrix)	Chinese	GMap2	21385931
ESCC_957	10874	NMU	Downregulated	1.5	1e-06	Tissue	15 ESCC cases	Tumor vs Adjacent normal matched tissue	GeneChip Human Genome Microarray (Affymetrix)			19082484
ESCC_957	10874	NMU	Downregulated	3		Tissue	5 ESCC tissues	Tumor vs adjacent normal matched tissue	GeneChip Human Genome U95Av2 Array (Affymetrix)		GMap9	12498717
ESCC_958	8483	CILP	Downregulated	0.2	0.001	Tissue	20 ESCC cases		4 * 44K whole genome microarray G4112F (Agilent)	South Indian	GMap1	18981721
ESCC_959	653458	LOC653458	Downregulated	0.2	0.001	Tissue	20 ESCC cases		4 * 44K whole genome microarray G4112F (Agilent)	South Indian	GMap1	18981721
ESCC_960	6698	SPRR1A	Downregulated	0.2	0.001	Tissue	20 ESCC cases		4 * 44K whole genome microarray G4112F (Agilent)	South Indian	GMap1	18981721
ESCC_960	6698	SPRR1A	Downregulated	-6.65	0.05	Tissue	16 ESCC cases		Human 1A Oligo microarray (Agilent)	Japanese	GMap3	17088971
ESCC_960	6698	SPRR1A	Downregulated	-3.91	0.05	Tissue	16 ESCC cases		Human 1A Oligo microarray (Agilent)	Japanese	GMap3	17088971
ESCC_960	6698	SPRR1A	Downregulated	0.23		Tissue	54 ESCC patients		Human Genome U133 A oligo nucleotide microarray (Affymetrix)	Japanese	GMap18	16596220
ESCC_961	50617	ATP6V0A4	Downregulated	0.2	0.001	Tissue	20 ESCC cases		4 * 44K whole genome microarray G4112F (Agilent)	South Indian	GMap1	18981721
ESCC_962	5645	PRSS2	Downregulated	0.2	0.001	Tissue	20 ESCC cases		4 * 44K whole genome microarray G4112F (Agilent)	South Indian	GMap1	18981721
ESCC_962	5645	PRSS2	Downregulated	1.5	1e-06	Tissue	15 ESCC cases	Tumor vs Adjacent normal matched tissue	GeneChip Human Genome Microarray (Affymetrix)			19082484
ESCC_963	389058	SP5	Downregulated	0.21	0.001	Tissue	20 ESCC cases		4 * 44K whole genome microarray G4112F (Agilent)	South Indian	GMap1	18981721
ESCC_964	5350	PLN	Downregulated	0.21	0.001	Tissue	20 ESCC cases		4 * 44K whole genome microarray G4112F (Agilent)	South Indian	GMap1	18981721
ESCC_965	730	C7	Downregulated	0.21	0.001	Tissue	20 ESCC cases		4 * 44K whole genome microarray G4112F (Agilent)	South Indian	GMap1	18981721
ESCC_965	730	C7	Downregulated	0.46	3.54e-09	Tissue	53 ESCC cases		GeneChip Human Genome U133A, 133B set microarray (Affymetrix)	Chinese	GMap2	21385931
ESCC_966	55118	CRTAC1	Downregulated	0.21	0.001	Tissue	20 ESCC cases		4 * 44K whole genome microarray G4112F (Agilent)	South Indian	GMap1	18981721
ESCC_967	11045	UPK1A	Downregulated	0.21	0.001	Tissue	20 ESCC cases		4 * 44K whole genome microarray G4112F (Agilent)	South Indian	GMap1	18981721
ESCC_967	11045	UPK1A	Downregulated	0.29	0.0001	Tissue	19 ESCC cases		ROSP 8K Human Array (NCI)	Chinese	GMap2	12873975
ESCC_967	11045	UPK1A	Downregulated	-55.33		Tissue	12 ESCC cases	Tumor vs normal differentiated squamous epithelium	GeneChip Human Genome U133A 2.0 microarray (Affymetrix)	Chinese	GMap16	22280838
ESCC_967	11045	UpK1A	Downregulated	0.33	2.78e-13	Tissue	53 ESCC cases		GeneChip Human Genome U133A, 133B set microarray (Affymetrix)	Chinese	GMap2	21385931
ESCC_967	11045	UPK1A	Downregulated	1.5	1e-06	Tissue	15 ESCC cases	Tumor vs Adjacent normal matched tissue	GeneChip Human Genome Microarray (Affymetrix)			19082484
ESCC_968	51228	GLTP	Downregulated	0.21	0.001	Tissue	20 ESCC cases		4 * 44K whole genome microarray G4112F (Agilent)	South Indian	GMap1	18981721
ESCC_968	51228	GLTP	Downregulated	0.34	3.61e-12	Tissue	53 ESCC cases		GeneChip Human Genome U133A, 133B set microarray (Affymetrix)	Chinese	GMap2	21385931
ESCC_968	51228	GLTP	Downregulated	0.48	3.45e-10	Tissue	53 ESCC cases		GeneChip Human Genome U133A, 133B set microarray (Affymetrix)	Chinese	GMap2	21385931
ESCC_969	54941	RNF125	Downregulated	0.21	0.001	Tissue	20 ESCC cases		4 * 44K whole genome microarray G4112F (Agilent)	South Indian	GMap1	18981721
ESCC_970	120224	TMEM45B	Downregulated	0.21	0.001	Tissue	20 ESCC cases		4 * 44K whole genome microarray G4112F (Agilent)	South Indian	GMap1	18981721
ESCC_970	120224	TMEM45B	Downregulated	0.43	7.42e-13	Tissue	53 ESCC cases		GeneChip Human Genome U133A, 133B set microarray (Affymetrix)	Chinese	GMap2	21385931
ESCC_970	120224	TMEM45B	Downregulated	0.36	2.21e-12	Tissue	53 ESCC cases		GeneChip Human Genome U133A, 133B set microarray (Affymetrix)	Chinese	GMap2	21385931
ESCC_971	149428	BNIPL	Downregulated	0.21	0.001	Tissue	20 ESCC cases		4 * 44K whole genome microarray G4112F (Agilent)	South Indian	GMap1	18981721
ESCC_971	149428	BNIPL	Downregulated	0.29	8.84e-13	Tissue	53 ESCC cases		GeneChip Human Genome U133A, 133B set microarray (Affymetrix)	Chinese	GMap2	21385931
ESCC_972	96610	LOC96610	Downregulated	0.21	0.001	Tissue	20 ESCC cases		4 * 44K whole genome microarray G4112F (Agilent)	South Indian	GMap1	18981721
ESCC_973	2568	GABRP	Downregulated	0.21	0.001	Tissue	20 ESCC cases		4 * 44K whole genome microarray G4112F (Agilent)	South Indian	GMap1	18981721
ESCC_973	2568	GABRP	Downregulated	0.25	2.61e-11	Tissue	53 ESCC cases		GeneChip Human Genome U133A, 133B set microarray (Affymetrix)	Chinese	GMap2	21385931
ESCC_974	362	AQP5	Downregulated	0.21	0.001	Tissue	20 ESCC cases		4 * 44K whole genome microarray G4112F (Agilent)	South Indian	GMap1	18981721
ESCC_975	55793	FAM63A	Downregulated	0.21	0.001	Tissue	20 ESCC cases		4 * 44K whole genome microarray G4112F (Agilent)	South Indian	GMap1	18981721
ESCC_976	10331	B3GNT3	Downregulated	0.21	0.001	Tissue	20 ESCC cases		4 * 44K whole genome microarray G4112F (Agilent)	South Indian	GMap1	18981721
ESCC_977	7559	ZNF12	Downregulated	0.21	0.001	Tissue	20 ESCC cases		4 * 44K whole genome microarray G4112F (Agilent)	South Indian	GMap1	18981721
ESCC_978	285195	SLC9A9	Downregulated	0.22	0.001	Tissue	20 ESCC cases		4 * 44K whole genome microarray G4112F (Agilent)	South Indian	GMap1	18981721
ESCC_979	400960	LOC400960	Downregulated	0.22	0.001	Tissue	20 ESCC cases		4 * 44K whole genome microarray G4112F (Agilent)	South Indian	GMap1	18981721
ESCC_980	247	ALOX15B	Downregulated	0.22	0.001	Tissue	20 ESCC cases		4 * 44K whole genome microarray G4112F (Agilent)	South Indian	GMap1	18981721
ESCC_981	9790	BMS1L	Downregulated	0.22	0.001	Tissue	20 ESCC cases		4 * 44K whole genome microarray G4112F (Agilent)	South Indian	GMap1	18981721
ESCC_982	150378	FLJ30901	Downregulated	0.22	0.001	Tissue	20 ESCC cases		4 * 44K whole genome microarray G4112F (Agilent)	South Indian	GMap1	18981721
ESCC_983	3866	KRT15	Downregulated	0.22	0.001	Tissue	20 ESCC cases		4 * 44K whole genome microarray G4112F (Agilent)	South Indian	GMap1	18981721
ESCC_983	3866	Keratin 15	Downregulated	0.25		Tissue	5 ESCC cases		cDNA microarray (BioRobotics)			14647409
ESCC_984	3882	KRT32	Downregulated	0.22	0.001	Tissue	20 ESCC cases		4 * 44K whole genome microarray G4112F (Agilent)	South Indian	GMap1	18981721
ESCC_985	6422	SFRP1	Downregulated	0.22	0.001	Tissue	20 ESCC cases		4 * 44K whole genome microarray G4112F (Agilent)	South Indian	GMap1	18981721
ESCC_986	57111	RAB25	Downregulated	0.22	0.001	Tissue	20 ESCC cases		4 * 44K whole genome microarray G4112F (Agilent)	South Indian	GMap1	18981721
ESCC_986	57111	RAB25	Downregulated	1.5	1e-06	Tissue	15 ESCC cases	Tumor vs Adjacent normal matched tissue	GeneChip Human Genome Microarray (Affymetrix)			19082484
ESCC_987	8857	FCGBP	Downregulated	0.22	0.001	Tissue	20 ESCC cases		4 * 44K whole genome microarray G4112F (Agilent)	South Indian	GMap1	18981721
ESCC_988	27111	SDCBP2	Downregulated	0.22	0.001	Tissue	20 ESCC cases		4 * 44K whole genome microarray G4112F (Agilent)	South Indian	GMap1	18981721
ESCC_989	4582	MUC1	Downregulated	0.22	0.001	Tissue	20 ESCC cases		4 * 44K whole genome microarray G4112F (Agilent)	South Indian	GMap1	18981721
ESCC_989	4582	MUC1	Downregulated	0.43	4.86e-10	Tissue	53 ESCC cases		GeneChip Human Genome U133A, 133B set microarray (Affymetrix)	Chinese	GMap2	21385931
ESCC_989	4582	MUC1	Downregulated	0.44	1.39e-08	Tissue	53 ESCC cases		GeneChip Human Genome U133A, 133B set microarray (Affymetrix)	Chinese	GMap2	21385931
ESCC_990	255061	TAC4	Downregulated	0.22	0.001	Tissue	20 ESCC cases		4 * 44K whole genome microarray G4112F (Agilent)	South Indian	GMap1	18981721
ESCC_991	6442	SGCA	Downregulated	0.23	0.001	Tissue	20 ESCC cases		4 * 44K whole genome microarray G4112F (Agilent)	South Indian	GMap1	18981721
ESCC_992	23175	LPIN1	Downregulated	0.23	0.001	Tissue	20 ESCC cases		4 * 44K whole genome microarray G4112F (Agilent)	South Indian	GMap1	18981721
ESCC_992	23175	LPIN1	Downregulated	0.28	7.9e-17	Tissue	53 ESCC cases		GeneChip Human Genome U133A, 133B set microarray (Affymetrix)	Chinese	GMap2	21385931
ESCC_992	23175	LPIN1	Downregulated	0.27	4.71e-16	Tissue	53 ESCC cases		GeneChip Human Genome U133A, 133B set microarray (Affymetrix)	Chinese	GMap2	21385931
ESCC_992	23175	LPIN1	Downregulated	0.38	1.43e-13	Tissue	53 ESCC cases		GeneChip Human Genome U133A, 133B set microarray (Affymetrix)	Chinese	GMap2	21385931
ESCC_992	23175	LPIN1	Downregulated	1.5	1e-06	Tissue	15 ESCC cases	Tumor vs Adjacent normal matched tissue	GeneChip Human Genome Microarray (Affymetrix)			19082484
ESCC_993	5646	PRSS3	Downregulated	0.23	0.001	Tissue	20 ESCC cases		4 * 44K whole genome microarray G4112F (Agilent)	South Indian	GMap1	18981721
ESCC_993	5646	PRSS3	Downregulated	0.26	1.74e-13	Tissue	53 ESCC cases		GeneChip Human Genome U133A, 133B set microarray (Affymetrix)	Chinese	GMap2	21385931
ESCC_993	5646	PRSS3	Downregulated	0.26	6.64e-13	Tissue	53 ESCC cases		GeneChip Human Genome U133A, 133B set microarray (Affymetrix)	Chinese	GMap2	21385931
ESCC_993	5646	PRSS3	Downregulated	1.5	1e-06	Tissue	15 ESCC cases	Tumor vs Adjacent normal matched tissue	GeneChip Human Genome Microarray (Affymetrix)			19082484
ESCC_994	7704	ZBTB16	Downregulated	0.23	0.001	Tissue	20 ESCC cases		4 * 44K whole genome microarray G4112F (Agilent)	South Indian	GMap1	18981721
ESCC_994	7704	ZBTB16	Downregulated	0.49	5.4e-14	Tissue	53 ESCC cases		GeneChip Human Genome U133A, 133B set microarray (Affymetrix)	Chinese	GMap2	21385931
ESCC_995	80223	RAB11FIP1	Downregulated	0.23	0.001	Tissue	20 ESCC cases		4 * 44K whole genome microarray G4112F (Agilent)	South Indian	GMap1	18981721
ESCC_995	80223	RAB11FIP1	Downregulated	0.38	3.18e-08	Tissue	53 ESCC cases		GeneChip Human Genome U133A, 133B set microarray (Affymetrix)	Chinese	GMap2	21385931
ESCC_996	10894	XLKD1	Downregulated	0.23	0.001	Tissue	20 ESCC cases		4 * 44K whole genome microarray G4112F (Agilent)	South Indian	GMap1	18981721
ESCC_996	10894	XLKD1	Downregulated	1.5	1e-06	Tissue	15 ESCC cases	Tumor vs Adjacent normal matched tissue	GeneChip Human Genome Microarray (Affymetrix)			19082484
ESCC_997	84708	LNX1	Downregulated	0.23	0.001	Tissue	20 ESCC cases		4 * 44K whole genome microarray G4112F (Agilent)	South Indian	GMap1	18981721
ESCC_997	84708	LNX1	Downregulated	0.25	3e-14	Tissue	53 ESCC cases		GeneChip Human Genome U133A, 133B set microarray (Affymetrix)	Chinese	GMap2	21385931
ESCC_998	6280	S100A9	Downregulated	0.23	0.001	Tissue	20 ESCC cases		4 * 44K whole genome microarray G4112F (Agilent)	South Indian	GMap1	18981721
ESCC_998	6280	S100A9	Downregulated	0.38	0.0005	Tissue	19 ESCC cases		ROSP 8K Human Array (NCI)	Chinese	GMap2	12873975
ESCC_998	6280	S100A9	Downregulated	-8.5	0.05	Tissue	16 ESCC cases		Human 1A Oligo microarray (Agilent)	Japanese	GMap3	17088971
ESCC_998	6280	S100 calcium-binding protein A9	Downregulated	0.33		Tissue	5 ESCC cases		cDNA microarray (BioRobotics)			14647409
ESCC_999	9322	TRIP10	Downregulated	0.23	0.001	Tissue	20 ESCC cases		4 * 44K whole genome microarray G4112F (Agilent)	South Indian	GMap1	18981721
ESCC_999	9322	TRIP10	Downregulated	0.41	1.2e-14	Tissue	53 ESCC cases		GeneChip Human Genome U133A, 133B set microarray (Affymetrix)	Chinese	GMap2	21385931
ESCC_1000	10231	DSCR1L1	Downregulated	0.23	0.001	Tissue	20 ESCC cases		4 * 44K whole genome microarray G4112F (Agilent)	South Indian	GMap1	18981721
ESCC_1000	10231	DSCR1L1	Downregulated	0.4	1.78e-10	Tissue	53 ESCC cases		GeneChip Human Genome U133A, 133B set microarray (Affymetrix)	Chinese	GMap2	21385931
ESCC_1001	8839	WISP2	Downregulated	0.23	0.001	Tissue	20 ESCC cases		4 * 44K whole genome microarray G4112F (Agilent)	South Indian	GMap1	18981721
ESCC_1002	301	ANXA1	Downregulated	0.23	0.001	Tissue	20 ESCC cases		4 * 44K whole genome microarray G4112F (Agilent)	South Indian	GMap1	18981721
ESCC_1002	301	ANXA1	Downregulated	-8.45	0.05	Tissue	16 ESCC cases		Human 1A Oligo microarray (Agilent)	Japanese	GMap3	17088971
ESCC_1002	301	ANXA1	Downregulated	-6.5		Tissue	6 paired ESCC samples		cDNA microarray	Chinese		12845669
ESCC_1002	301	Annexin I	Downregulated	0.18		Tissue	5 ESCC cases		cDNA microarray (BioRobotics)			14647409
ESCC_1002	301	ANXA1	Downregulated	0.32	4.62e-12	Tissue	53 ESCC cases		GeneChip Human Genome U133A, 133B set microarray (Affymetrix)	Chinese	GMap2	21385931
ESCC_1002	301	ANXA1	Downregulated	0.36		Tissue	54 ESCC patients		Human Genome U133 A oligo nucleotide microarray (Affymetrix)	Japanese	GMap18	16596220
ESCC_1002	301	AL050204	Downregulated	0.23	0.001	Tissue	20 ESCC cases		4 * 44K whole genome microarray G4112F (Agilent)	South Indian	GMap1	18981721
ESCC_1003	23136	EPB41L3	Downregulated	0.23	0.001	Tissue	20 ESCC cases		4 * 44K whole genome microarray G4112F (Agilent)	South Indian	GMap1	18981721
ESCC_1003	23136	EPB41L3	Downregulated	0.35	3.33e-12	Tissue	53 ESCC cases		GeneChip Human Genome U133A, 133B set microarray (Affymetrix)	Chinese	GMap2	21385931
ESCC_1003	23136	EPB41L3	Downregulated	0.37	7.86e-12	Tissue	53 ESCC cases		GeneChip Human Genome U133A, 133B set microarray (Affymetrix)	Chinese	GMap2	21385931
ESCC_1003	23136	EPB41L3	Downregulated	0.46	3.05e-11	Tissue	53 ESCC cases		GeneChip Human Genome U133A, 133B set microarray (Affymetrix)	Chinese	GMap2	21385931
ESCC_1004	84706	GPT2	Downregulated	0.23	0.001	Tissue	20 ESCC cases		4 * 44K whole genome microarray G4112F (Agilent)	South Indian	GMap1	18981721
ESCC_1004	84706	GPT2	Downregulated	0.33	5.3e-14	Tissue	53 ESCC cases		GeneChip Human Genome U133A, 133B set microarray (Affymetrix)	Chinese	GMap2	21385931
ESCC_1005	8824	CES2	Downregulated	0.23	0.001	Tissue	20 ESCC cases		4 * 44K whole genome microarray G4112F (Agilent)	South Indian	GMap1	18981721
ESCC_1005	8824	CES2	Downregulated	0.49	1.3e-14	Tissue	53 ESCC cases		GeneChip Human Genome U133A, 133B set microarray (Affymetrix)	Chinese	GMap2	21385931
ESCC_1005	8824	CES2	Downregulated	0.41	4.5e-14	Tissue	53 ESCC cases		GeneChip Human Genome U133A, 133B set microarray (Affymetrix)	Chinese	GMap2	21385931
ESCC_1005	8824	CES2	Downregulated	0.38	1.48e-13	Tissue	53 ESCC cases		GeneChip Human Genome U133A, 133B set microarray (Affymetrix)	Chinese	GMap2	21385931
ESCC_1005	8824	CES2	Downregulated	1.5	1e-06	Tissue	15 ESCC cases	Tumor vs Adjacent normal matched tissue	GeneChip Human Genome Microarray (Affymetrix)			19082484
ESCC_1006	4137	MAPT	Downregulated	0.23	0.001	Tissue	20 ESCC cases		4 * 44K whole genome microarray G4112F (Agilent)	South Indian	GMap1	18981721
ESCC_1007	6286	S100P	Downregulated	0.23	0.001	Tissue	20 ESCC cases		4 * 44K whole genome microarray G4112F (Agilent)	South Indian	GMap1	18981721
ESCC_1007	6286	S100P	Downregulated	-2		Tissue	6 paired ESCC samples		cDNA microarray	Chinese		12845669
ESCC_1007	6286	S100P	Downregulated	0.31	3.41e-07	Tissue	53 ESCC cases		GeneChip Human Genome U133A, 133B set microarray (Affymetrix)	Chinese	GMap2	21385931
ESCC_1008	358	AQP1	Downregulated	0.23	0.001	Tissue	20 ESCC cases		4 * 44K whole genome microarray G4112F (Agilent)	South Indian	GMap1	18981721
ESCC_1008	358	AQP1	Downregulated	0.48	1.8e-07	Tissue	53 ESCC cases		GeneChip Human Genome U133A, 133B set microarray (Affymetrix)	Chinese	GMap2	21385931
ESCC_1009	1382	CRABP2	Downregulated	0.23	0.001	Tissue	20 ESCC cases		4 * 44K whole genome microarray G4112F (Agilent)	South Indian	GMap1	18981721
ESCC_1009	1382	CRABP2	Downregulated	-3.58	0.05	Tissue	16 ESCC cases		Human 1A Oligo microarray (Agilent)	Japanese	GMap3	17088971
ESCC_1009	1382	CRABP2	Downregulated	0.28	1.61e-12	Tissue	53 ESCC cases		GeneChip Human Genome U133A, 133B set microarray (Affymetrix)	Chinese	GMap2	21385931
ESCC_1009	1382	CRABP2	Downregulated	1.5	1e-06	Tissue	15 ESCC cases	Tumor vs Adjacent normal matched tissue	GeneChip Human Genome Microarray (Affymetrix)			19082484
ESCC_1010	161931	LOC161931	Downregulated	0.23	0.001	Tissue	20 ESCC cases		4 * 44K whole genome microarray G4112F (Agilent)	South Indian	GMap1	18981721
ESCC_1011	143662	MUC15	Downregulated	0.23	0.001	Tissue	20 ESCC cases		4 * 44K whole genome microarray G4112F (Agilent)	South Indian	GMap1	18981721
ESCC_1011	143662	MUC15	Downregulated	0.4	2.75e-13	Tissue	53 ESCC cases		GeneChip Human Genome U133A, 133B set microarray (Affymetrix)	Chinese	GMap2	21385931
ESCC_1012	57822	GRHL3	Downregulated	0.23	0.001	Tissue	20 ESCC cases		4 * 44K whole genome microarray G4112F (Agilent)	South Indian	GMap1	18981721
ESCC_1012	57822	GRHL3	Downregulated	0.34	4.96e-12	Tissue	53 ESCC cases		GeneChip Human Genome U133A, 133B set microarray (Affymetrix)	Chinese	GMap2	21385931
ESCC_1013	51458	RHCG	Downregulated	0.24	0.001	Tissue	20 ESCC cases		4 * 44K whole genome microarray G4112F (Agilent)	South Indian	GMap1	18981721
ESCC_1013	51458	RHCG	Downregulated	-7.57	0.05	Tissue	16 ESCC cases		Human 1A Oligo microarray (Agilent)	Japanese	GMap3	17088971
ESCC_1013	51458	RHCG	Downregulated	-32.49		Tissue	12 ESCC cases	Tumor vs normal basal and normal differentiated squamous epithelium	GeneChip Human Genome U133A 2.0 microarray (Affymetrix)	Chinese	GMap16	22280838
ESCC_1013	51458	RHCG	Downregulated	-22.79		Tissue	12 ESCC cases	Tumor vs normal basal squamous epithelium	GeneChip Human Genome U133A 2.0 microarray (Affymetrix)	Chinese	GMap16	22280838
ESCC_1013	51458	Rh type C glycoprotein	Downregulated	0.16		Tissue	5 ESCC cases		cDNA microarray (BioRobotics)			14647409
ESCC_1013	51458	RHCG	Downregulated	0.16	8.95e-12	Tissue	53 ESCC cases		GeneChip Human Genome U133A, 133B set microarray (Affymetrix)	Chinese	GMap2	21385931
ESCC_1013	51458	RHCG	Downregulated	1.5	1e-06	Tissue	15 ESCC cases	Tumor vs Adjacent normal matched tissue	GeneChip Human Genome Microarray (Affymetrix)			19082484
ESCC_1014	11135	CDC42EP1	Downregulated	0.24	0.001	Tissue	20 ESCC cases		4 * 44K whole genome microarray G4112F (Agilent)	South Indian	GMap1	18981721
ESCC_1015	389432	RP5-875H10.1	Downregulated	0.24	0.001	Tissue	20 ESCC cases		4 * 44K whole genome microarray G4112F (Agilent)	South Indian	GMap1	18981721
ESCC_1015	389432	RP5-875H10.1	Downregulated	0.44	6e-15	Tissue	53 ESCC cases		GeneChip Human Genome U133A, 133B set microarray (Affymetrix)	Chinese	GMap2	21385931
ESCC_1015	389432	RP5-875H10.1	Downregulated	0.39	7.63e-13	Tissue	53 ESCC cases		GeneChip Human Genome U133A, 133B set microarray (Affymetrix)	Chinese	GMap2	21385931
ESCC_1016	5412	UBL3	Downregulated	0.24	0.001	Tissue	20 ESCC cases		4 * 44K whole genome microarray G4112F (Agilent)	South Indian	GMap1	18981721
ESCC_1016	5412	UBL3	Downregulated	0.4	9.89e-19	Tissue	53 ESCC cases		GeneChip Human Genome U133A, 133B set microarray (Affymetrix)	Chinese	GMap2	21385931
ESCC_1016	5412	UBL3	Downregulated	0.33	3.51e-13	Tissue	53 ESCC cases		GeneChip Human Genome U133A, 133B set microarray (Affymetrix)	Chinese	GMap2	21385931
ESCC_1017	245973	ATP6V1C2	Downregulated	0.24	0.001	Tissue	20 ESCC cases		4 * 44K whole genome microarray G4112F (Agilent)	South Indian	GMap1	18981721
ESCC_1018	79755	ZNF750	Downregulated	0.24	0.001	Tissue	20 ESCC cases		4 * 44K whole genome microarray G4112F (Agilent)	South Indian	GMap1	18981721
ESCC_1018	79755	ZNF750	Downregulated	0.36	6.89e-09	Tissue	53 ESCC cases		GeneChip Human Genome U133A, 133B set microarray (Affymetrix)	Chinese	GMap2	21385931
ESCC_1018	79755	FLJ13841	Downregulated	1.5	1e-06	Tissue	15 ESCC cases	Tumor vs Adjacent normal matched tissue	GeneChip Human Genome Microarray (Affymetrix)			19082484
ESCC_1019	57447	NDRG2	Downregulated	0.24	0.001	Tissue	20 ESCC cases		4 * 44K whole genome microarray G4112F (Agilent)	South Indian	GMap1	18981721
ESCC_1019	57447	NDRG2	Downregulated	0.38	2.93e-19	Tissue	53 ESCC cases		GeneChip Human Genome U133A, 133B set microarray (Affymetrix)	Chinese	GMap2	21385931
ESCC_1019	57447	NDRG2	Downregulated	0.45	3e-15	Tissue	53 ESCC cases		GeneChip Human Genome U133A, 133B set microarray (Affymetrix)	Chinese	GMap2	21385931
ESCC_1020	10321	CRISP3	Downregulated	0.24	0.001	Tissue	20 ESCC cases		4 * 44K whole genome microarray G4112F (Agilent)	South Indian	GMap1	18981721
ESCC_1020	10321	CRISP3	Downregulated	-6.9	5.14e-05	Tissue	4 ESCC cases		Human Ref6V3 BeadChip array (Illumina)	Chinese	GMap12	21226993
ESCC_1020	10321	SGP28	Downregulated	-2.99	0.05	Tissue	16 ESCC cases		Human 1A Oligo microarray (Agilent)	Japanese	GMap3	17088971
ESCC_1020	10321	CRISP3	Downregulated	0.05	2.92e-17	Tissue	53 ESCC cases		GeneChip Human Genome U133A, 133B set microarray (Affymetrix)	Chinese	GMap2	21385931
ESCC_1020	10321	SGP28	Downregulated	1.5	1e-06	Tissue	15 ESCC cases	Tumor vs Adjacent normal matched tissue	GeneChip Human Genome Microarray (Affymetrix)			19082484
ESCC_1021	6545	SLC7A4	Downregulated	0.24	0.001	Tissue	20 ESCC cases		4 * 44K whole genome microarray G4112F (Agilent)	South Indian	GMap1	18981721
ESCC_1022	5764	PTN	Downregulated	0.24	0.001	Tissue	20 ESCC cases		4 * 44K whole genome microarray G4112F (Agilent)	South Indian	GMap1	18981721
ESCC_1022	5764	PTN	Downregulated	0.44	5.22e-11	Tissue	53 ESCC cases		GeneChip Human Genome U133A, 133B set microarray (Affymetrix)	Chinese	GMap2	21385931
ESCC_1022	5764	PTN	Downregulated	1.5	1e-06	Tissue	15 ESCC cases	Tumor vs Adjacent normal matched tissue	GeneChip Human Genome Microarray (Affymetrix)			19082484
ESCC_1023	7113	TMPRSS2	Downregulated	0.24	0.001	Tissue	20 ESCC cases		4 * 44K whole genome microarray G4112F (Agilent)	South Indian	GMap1	18981721
ESCC_1023	7113	TMPRSS2	Downregulated	0.24	1.35e-13	Tissue	53 ESCC cases		GeneChip Human Genome U133A, 133B set microarray (Affymetrix)	Chinese	GMap2	21385931
ESCC_1023	7113	TMPRSS2	Downregulated	1.5	1e-06	Tissue	15 ESCC cases	Tumor vs Adjacent normal matched tissue	GeneChip Human Genome Microarray (Affymetrix)			19082484
ESCC_1024	9542	NRG2	Downregulated	0.24	0.001	Tissue	20 ESCC cases		4 * 44K whole genome microarray G4112F (Agilent)	South Indian	GMap1	18981721
ESCC_1025	374907	B3GNT8	Downregulated	0.24	0.001	Tissue	20 ESCC cases		4 * 44K whole genome microarray G4112F (Agilent)	South Indian	GMap1	18981721
ESCC_1026	4645	MYO5B	Downregulated	0.24	0.001	Tissue	20 ESCC cases		4 * 44K whole genome microarray G4112F (Agilent)	South Indian	GMap1	18981721
ESCC_1026	4645	MYO5B	Downregulated	0.41	4.49e-10	Tissue	53 ESCC cases		GeneChip Human Genome U133A, 133B set microarray (Affymetrix)	Chinese	GMap2	21385931
ESCC_1027	23580	CDC42EP4	Downregulated	0.24	0.001	Tissue	20 ESCC cases		4 * 44K whole genome microarray G4112F (Agilent)	South Indian	GMap1	18981721
ESCC_1028	11197	WIF1	Downregulated	0.24	0.001	Tissue	20 ESCC cases		4 * 44K whole genome microarray G4112F (Agilent)	South Indian	GMap1	18981721
[truncated: 2,246 more rows]

## Sheet: SN Variation
EsccId	GeneId	RsId	Gene Symbol Used By the Author	GenotypeFreq	AllelAssoc	MinorAllele	AnalysisDesign	Pvalue	OddsRatio	Ci	AssociationStatus	SampleSize	BiologicalMaterial	StudyType	ExperimentalMethod	Population	GMapId	PMID
ESCC_3384	2944	rs1065411	GSTM1				Age adjusted	0.001			Yes	321:330	Venous blood		PCR-RFLP	Mixed (Turkomans,Turks and Zoroastr	GMap76	15327835
ESCC_3521	2952	rs4630	GSTT1				Age adjusted	0.84			Yes	321:330	Venous blood		PCR-RFLP	Mixed (Turkomans,Turks and Zoroastr	GMap110	15327835
ESCC_2450	2950	rs1695	GSTP1				ESCC cases and controls	0.547	0.94	0.77–1.15	No	325:474	Blood	Candidate gene Study	Multiplex PCR	South African blacks	GMap90	22216261
ESCC_2450	2950	rs1695	GSTP1				ESCC cases and controls	0.576	1.07	0.85–1.34	No	229:428	Blood	Candidate gene Study	Multiplex PCR	South African Mixed Ancestry	GMap90	22216261
ESCC_2796	5144	rs10052657	PDE4D		C	A:0.12	ESCC cases and controls : Age+sex+smoking status+Alcohol consumption+population stratification	1.97e-19	0.67	0.62-0.73	Yes:Protective	6276:6165	Peripheral blood lymphocytes	GWAS	Affymetrix GeneChip Human Mapping 6.0 set	Chinese		21642993
ESCC_3522	1452	rs10058728	CSNK1A1		T		ESCC cases and controls : Age+sex+smoking status+Alcohol consumption+population stratification	5e-09	0.49	0.39-0.62	Yes	6276:6165	Peripheral blood lymphocytes	GWAS	Affymetrix GeneChip Human Mapping 6.0 set	Chinese		21642993
ESCC_2594	7157	rs1042522	p53		CC		ESCC cases and controls: Age+Sex+Smoking status	0.001	1.83	1.43-2.35	Yes	758:1420	Surgically resected tissues	Candidate gene study	PCR–RFLP	Han Chinese	GMap8	16230424
ESCC_2561	23569	rs10437048	PADI4		C	C:0.376	ESCC cases and controls : Age+sex	1.55e-12	0.012	0.0017-0.094	Yes:Protective	77:65	Whole blood	Candidate gene study	custom-designed Illumina 96-SNP VeraCode microarray	Han Chinese	GMap26	21698003
ESCC_2187	841	rs1045485	CASP8		CC vs GG		ESCC cases and controls	0.04	1.42	1.01–1.98	Yes	201:427	Whole blood	GWAS	RT-PCR	South African Mixed Ancestry	GMap90	21926110
ESCC_2187	841	rs10931936	CASP8			T	ESCC cases and controls	4.74e-09	1.27	1.17-1.38	Yes	2961:3400		Meta analysis	Illumina 660W Quad array and Illumina 610 Quad array	Han Chinese		22323360
ESCC_2791	222643	rs10484761	UNC5CL		G	G:0.09	ESCC cases and controls : Age+sex+smoking status+alcohol consumption+population stratification	7.48e-12	1.33	1.23-1.45	Yes	6276:6165	Peripheral blood lymphocytes	GWAS	Affymetrix GeneChip Human Mapping 6.0 set	Chinese		21642993
ESCC_2412	1543	rs1048943	CYP1A1					0.001			Yes	321:330	Venous blood		MALDI-TOF	Mixed (Turkomans,Turks and Zoroastr		15327835
ESCC_1670	217	rs1064933	ALDH2					0.04			Yes	321:330	Venous blood		APLPa	Mixed (Turkomans,Turks and Zoroastr		15327835
ESCC_2742	4255	Rs10734088	MGMT		A		ESCC cases and controls : Age+sex	0.019	1.968	1.11-3.48	Yes	128:326	Peripheral blood mononuclear cells	Candidate gene study	Sequenom MassARRAY	Chinese	GMap99	20128036
ESCC_2742	4255	Rs11016878	MGMT		AG vs AA		ESCC cases and controls : Age+sex	0.013	0.388	0.180-0.836	Yes:Protective	128:326	Peripheral blood mononuclear cells	Candidate gene study	Sequenom MassARRAY	Chinese	GMap99	20128036
ESCC_2742	4255	rs11016879	MGMT		A		ESCC cases and controls : Age+sex	0.001	1.666	1.245-2.228	Yes	128:326	Peripheral blood mononuclear cells	Candidate gene study	Sequenom MassARRAY	Chinese	GMap99	20128036
ESCC_2742	4255	Rs11016879	MGMT		AA vs GG		ESCC cases and controls : Age+sex	0.001	3.112	1.565-6.181	Yes	128:326	Peripheral blood mononuclear cells	Candidate gene study	Sequenom MassARRAY	Chinese	GMap99	20128036
ESCC_2742	4255	rs11016879	MGMT		AG vs GG		ESCC cases and controls : Age+sex		3.933	2.216-6.982	Yes	128:326	Peripheral blood mononuclear cells	Candidate gene study	Sequenom MassARRAY	Chinese	GMap99	20128036
ESCC_2567	51196	rs11187842	PLCE1			T:Case:0.187, Control:0.147	ESCC cases and controls : Age+sex+study	1.2e-08	1.37	1.23–1.53	Yes	2115:3302		GWAS	Infinium assay using Illumina 660W Quad chip	Chinese	GMap16	20729852
ESCC_102	4316	rs11568818	MMP-7	AA:0.267/0.323,AG:0.378/0.472,GG:0.356/0.205	GG		ESCC cases and controls : Age+sex	0.003	2.16	1.31-3.54	Yes	135:195	Peripheral blood leukocyte pellet	Candidate gene study	PCR-RFLP	Kashmiris	GMap49	21912055
ESCC_1864	125	rs1229984	ADH1B		A vs G		ESCC cases and controls	0.009	0.52	0.32–0.86	Yes	201:427	Whole blood	GWAS	RT-PCR	South African Mixed Ancestry	GMap90	21926110
ESCC_2742	4255	rs12771882	MGMT		A		ESCC cases and controls : Age+sex	0.04	0.719	0.524-0.986	Yes:Protective	128:326	Peripheral blood mononuclear cells	Candidate gene study	Sequenom MassARRAY	Chinese	GMap99	20128036
ESCC_2742	4255	Rs12771882	MGMT	AA:0.133/0.064,AG:0.375/0.383,GG:0.492/0.555	AA vs GG		ESCC cases and controls : Age+sex	0.011	2.442	1.204-4.595	Yes	128:326	Peripheral blood mononuclear cells	Candidate gene study	Sequenom MassARRAY	Chinese	GMap99	20128036
ESCC_2742	4255	rs12917	MGMT		TT vs CC		ESCC cases and controls	0.023	1.41	1.05–1.91	Yes	201:427	Whole blood	GWAS	RT-PCR	South African Mixed Ancestry	GMap90	21926110
ESCC_2742	4255	rs12917	MGMT					0.02			Yes	321:330	Venous blood		MALDI-TOF	Mixed (Turkomans,Turks and Zoroastr		15327835
ESCC_3523	130540	rs13016963	ALS2CR12			A	ESCC cases and controls	7.63e-10	1.29	1.19–1.40	Yes	2961:3400		Meta analysis	Illumina 660W Quad array and 610W Quad array	Han Chinese		22323360
ESCC_3523	130540	rs9288318	ALS2CR12			C	ESCC cases and controls	1.35e-09	1.28	1.18-1.39	Yes	2961:3400		Meta analysis	Illumina 660W Quad array and 610W Quad array	Han Chinese		22323360
ESCC_3523	130540	rs10201587	ALS2CR12			A	ESCC cases and controls	8.71e-10	1.29	1.19-1.40	Yes	2961:3400		Meta analysis	Illumina 660W Quad array and 610W Quad array	Han Chinese		22323360
ESCC_2880	7486	rs1346044	WRN	TT:0.684/0.864,TC:0.308/0.129,CC:0.008/0.007	C:16.2/7.2		ESCC cases and controls : Age+sex+smoking status+drinking status+family history	0.035	2.21	1.06–4.59	Yes	117:132	Blood	Candidate gene study	PCR-RFLP	Han Chinese	GMap111	22173703
ESCC_2043	7515	rs1799782	XRCC1		C		ESCC cases and controls	0.0007	1.59	1.22–2.09	Yes	1538:2472	Peripheral blood and tumor tissues	Meta - analysis	PCR-RFLP	Chinese		19444915
ESCC_3524	1728	rs1800566	NQO1	CC:0.71/0.73,CT:0.22/0.25,TT:0.07/0.02	T		ESCC cases and controls: sex	0.003	4.62	1.54-13.86	Yes	257:252	Peripheral blood lymphocytes and surgically resected tissues	candidate gene study	PCR–RFLP	German Caucasian	GMap100	12771035
ESCC_3524	1728	rs1800566	NQO1	CC:0.26/0.34,CT:0.48/0.49,TT:0.259/0.163	T		ESCC cases and controls: sex + smoking status	0.0036	1.81	1.04-3.15	Yes	193:141	Peripheral blood lymphocytes and surgically resected tissues	Candidate gene study	PCR_RFLP	Chinese		12771035
ESCC_228	861	rs2014300	RUNX1		G	A:0.17	ESCC cases and controls : Age+sex+smoking status+alcohol consumption+population stratification	8.09e-22	0.7	0.65-0.75	Yes:Protective	6276:6165	Peripheral blood lymphocytes	GWAS	Affymetrix GeneChip Human Mapping 6.0 set	Chinese		21642993
ESCC_197	5743	rs20417	COX-2		C		ESCC cases and controls	0.0001	1.71	1.34-2.17	Yes	1450:2663		Meta analysis		Asian		21304218
ESCC_197	5743	rs20417	COX-2		C		ESCC cases and controls	0.05	1.28	1.00-1.64	Yes	1450:2663		Meta analysis		Caucasian		21304218
ESCC_2742	4255	Rs2053139	MGMT		A		ESCC cases and controls : Age+sex	0.02	0.511	0.289-0.903	Yes:Protective	128:326	Peripheral blood mononuclear cells	Candidate gene study	Sequenom MassARRAY	Chinese	GMap99	20128036
ESCC_2794	283450	rs2074356	C12orf51		T	T:0.13	ESCC cases and controls : Age+sex+smoking status+alcohol consumption+population stratification	2.44e-31	1.56	1.45-1.68	Yes	6276:6165	Peripheral blood lymphocytes	GWAS	Affymetrix GeneChip Human Mapping 6.0 set	Chinese		21642993
ESCC_2580	355	rs2234767	FAS					0.058	0.72	0.52–1.01	No	201:427	Whole blood	GWAS	RT-PCR	South African Mixed Ancestry	GMap90	21926110
ESCC_2567	51196	rs2274223	PLCE1		G	G:0.21	ESCC cases and controls : Age+sex+smoking status+alcohol consumption+population stratification	3.73e-20	1.34	1.26-1.42	Yes	6276:6165	Peripheral blood lymphocytes	GWAS	Affymetrix GeneChip Human Mapping 6.0 set	Chinese		21642993
ESCC_2567	51196	rs2274223	PLCE1			G:Case:0.259, Control:0.209	ESCC cases and controls : Age+sex+study	3.85e-09	1.34	1.22–1.48	Yes	2115:3302		GWAS	Infinium assay usingIllumina 660W Quad chip	Chinese	GMap16	20729852
ESCC_2567	51196	rs2274223	PLCE1		G			1.44e-13	1.39	1.27–1.51	Yes	2961:3400		Meta analysis	Illumina 660W Quad array and 610W Quad array	Han Chinese		22323360
ESCC_3525	4193	rs2279744	MDM2		GG		ESCC cases and controls: Age+Sex+Smoking status	0.002	1.49	1.16-1.91	Yes	758:1420	Surgically resected tissues	Candidate gene study	PCR–RFLP	Han Chinese	GMap8	16230424
ESCC_197	5743	rs3218625	COX-2		A		ESCC cases and controls	0.0001	1.97	1.45-2.68	Yes	1450:2663		Meta analysis		Asian		21304218
ESCC_2567	51196	rs3765524	PLCE1			T:Case:0.258, Control:0.207	ESCC cases and controls : Age+sex+study	1.74e-09	1.35	1.22–1.49	Yes	2115:3302		GWAS	Infinium assay using Illumina 660W Quad chip	Chinese	GMap16	20729852
ESCC_2567	51196	rs3781264	PLCE1			C:Case:0.194, Control:0.152	ESCC cases and controls : Age+sex+study	7.3e-09	1.38	1.23–1.53	Yes	2115:3302		GWAS	Infinium assay using Illumina 660W Quad chip	Chinese	GMap16	20729852
ESCC_2742	4255	rs3793909	MGMT		C		ESCC cases and controls : Age+sex	0.046	0.653	0.429-0.995	Yes:Protective	128:326	Peripheral blood mononuclear cells	Candidate gene study	Sequenom MassARRAY	Chinese	GMap99	20128036
ESCC_1107	1571	rs3813867	CYP2E1					0.4			Yes	321:330	Venous blood		MALDI-TOF	Mixed (Turkomans,Turks and Zoroastr		15327835
ESCC_2561	23569	rs41265997	PADI4		A	A:0.333	ESCC cases and controls : Age+sex	3.89e-08	12.7	4.8-33.2	Yes	69:66	Whole blood	Candidate gene study	custom-designed Illumina 96-SNP VeraCode microarray	Han Chinese	GMap26	21698003
ESCC_2412	1543	rs4646903	CYP1A1					0.001			Yes	321:330	Venous blood		MALDI-TOF	Mixed (Turkomans,Turks and Zoroastr		15327835
ESCC_2087	836	rs4647602	CASP3	AA:0.31,AC:0.52,CC:0.17	C	0.46	ESCC cases and controls : Age+sex+smoking status	0.001	1.53	1.26–1.89	Yes	1026:1270	Peripheral blood lymphocytes	Candidate gene study	PCR-RFLP	Chinese	GMap8	22136337
ESCC_2742	4255	Rs4751115	MGMT		C		ESCC cases and controls : Age+sex	0.005	2.178	1.251-3.791	Yes	128:326	Peripheral blood mononuclear cells	Candidate gene study	Sequenom MassARRAY	Chinese	GMap99	20128036
ESCC_2412	1543	rs4986884	CYP1A1								Yes	321:330	Venous blood		MALDI-TOF	Mixed (Turkomans,Turks and Zoroastr		15327835
ESCC_2815	2068	rs50872	XPD		C		ESCC cases and controls : Age+sex	0.022	1.482	1.058-2.074	Yes	128:326	Peripheral blood mononuclear cells	Candidate gene study	Sequenom MassARRAY	Chinese	GMap99	20128036
ESCC_2742	4255	rs551491	MGMT		C		ESCC cases and controls : Age+sex	0.019	0.707	0.529-0.945	Yes:Protective	128:326	Peripheral blood mononuclear cells	Candidate gene study	Sequenom MassARRAY	Chinese	GMap99	20128036
ESCC_2017	4436	rs63749993	MSH2	TT:0.69/0.92,TG:0.20/0.07,GG:0.10/0	G:20.5/3.8		ESCC cases and controls : Age+sex+smoking status+drinking status+family history	0.001	4.53	1.92–10.64	Yes	117:132	Blood	Candidate gene study	PCR-RFLP	Han Chinese	GMap111	22173703
ESCC_1972	79718	rs6772209	TBL1XR1		G	A:0.03	ESCC cases and controls : Age+sex+smoking status+alcoholconsumption+population stratification	2.98e-07	0.67	0.57-0.78	Yes	6276:6165	Peripheral blood lymphocytes	GWAS	Affymetrix GeneChip Human Mapping 6.0 set	Chinese		21642993
ESCC_197	5743	rs689466	COX2		A vs G		ESCC cases and controls	0.014	0.63	0.43–0.91	Yes	201:427	Whole blood	GWAS	RT-PCR	South African Mixed Ancestry	GMap90	21926110
ESCC_197	5743	rs689466	Cox-2		A		ESCC cases and controls	0.02	1.16	0.78–1.73	Yes	1772:2160		Meta analysis		Asia, European and Mixed		21734230
ESCC_898	126	rs698	ADH3					0.06			Yes	321:330	Venous blood		MALDI-TOF	Mixed (Turkomans,Turks and Zoroastr		15327835
ESCC_2742	4255	Rs7068306	MGMT		C		ESCC cases and controls : Age+sex	0.006	2.204	1.244-3.906	Yes	128:326	Peripheral blood mononuclear cells	Candidate gene study	Sequenom MassARRAY	Chinese	GMap99	20128036
ESCC_2742	4255	Rs7068306	MGMT		CG vs CC		ESCC cases and controls : Age+sex	0.001	4.706	1.872-11.833	Yes	128:326	Peripheral blood mononuclear cells	Candidate gene study	Sequenom MassARRAY	Chinese	GMap99	20128036
ESCC_2742	4255	rs7069143	MGMT		C		ESCC cases and controls : Age+sex	0.017	0.698	0.518-0.939	Yes:Protective	128:326	Peripheral blood mononuclear cells	Candidate gene study	Sequenom MassARRAY	Chinese	GMap99	20128036
ESCC_2742	4255	Rs7069143	MGMT	CC:0. 42/0.27,CT:0.42/0.56,TT:0.15/0.17	CT vs CC		ESCC cases and controls : Age+sex	0.001	0.478	0.303-0.754	Yes:Protective	128:326	Peripheral blood mononuclear cells	Candidate gene study	Sequenom MassARRAY	Chinese	GMap99	20128036
ESCC_2742	4255	rs7071825	MGMT		A		ESCC cases and controls : Age+sex	0.009	0.618	0.506-0.910	Yes:Protective	128:326	Peripheral blood mononuclear cells	Candidate gene study	Sequenom MassARRAY	Chinese	GMap99	20128036
ESCC_2742	4255	Rs7071825	MGMT		GG vs AA		ESCC cases and controls : Age+sex	0.024	0.493	0.266-0.915	Yes:Protective	128:326	Peripheral blood mononuclear cells	Candidate gene study	Sequenom MassARRAY	Chinese	GMap99	20128036
ESCC_2742	4255	Rs7075748	MGMT	CC:0.17/0.27,CT:0.59/0.48,TT:0.23/0.25	CT vs CC		ESCC cases and controls : Age+sex	0.015	1.949	1.134-3.350	Yes	128:326	Peripheral blood mononuclear cells	Candidate gene study	Sequenom MassARRAY	Chinese	GMap99	20128036
ESCC_2162	11200	rs738722	CHK2			T:Case:0.308, Control:0.254	ESCC cases and controls : Age+sex+study	1.41e-08	1.3	1.19–1.43	Yes	2115:3302		GWAS	Infinium assay using Illumina 660W Quad chip	Chinese	GMap16	20729852
ESCC_2567	51196	rs753724	PLCE1			T:Case:0.187, Control:0.147	ESCC cases and controls : Age+sex+study	1.15e-08	1.38	1.23–1.54	Yes	2115:3302		GWAS	Infinium assay using Illumina 660W Quad chip	Chinese	GMap16	20729852
ESCC_2776	8125	rs8030672	ANP32A		A	A:0.03	ESCC cases and controls : Age+sex+smoking status+alcoholconsumption+population stratification	1.35e-11	1.56	1.37-1.78	Yes	6276:6165	Peripheral blood lymphocytes	GWAS	Affymetrix GeneChip Human Mapping 6.0 set	Chinese		21642993
ESCC_2777	1548	Rs8192720	CYP2A6		C		ESCC cases and controls : Age+sex	0.018	0.29	0.099-0.855	Yes:Protective	128:326	Peripheral blood mononuclear cells	Candidate gene study	Sequenom MassARRAY	Chinese	GMap99	20128036
ESCC_1670	217	rs886205	ALDH2		C		ESCC cases and controls : Age+sex	0.005	1.626	1.158-2.284	Yes	128:326	Peripheral blood mononuclear cells	Candidate gene study	Sequenom MassARRAY	Chinese	GMap99	20128036
ESCC_1670	217	Rs886205	ALDH2	CC:0.52/0.53,CT:0.44/0.35,TT:0.04/0.12	CC vs TT		ESCC cases and controls : Age+sex	0.017	3.116	1.179-8.234	Yes	128:326	Peripheral blood mononuclear cells	Candidate gene study	Sequenom MassARRAY	Chinese	GMap99	20128036
ESCC_1670	217	Rs886205	ALDH2	CC:0.52/0.53,CT:0.44/0.35,TT:0.04/0.12	CT vs TT		ESCC cases and controls : Age+sex	0.004	3.93	1.470-10.504	Yes	128:326	Peripheral blood mononuclear cells	Candidate gene study	Sequenom MassARRAY	Chinese	GMap99	20128036
ESCC_1670	217	rs886205	ALDH2		GG vs AA		ESCC cases and controls	0.0038	0.7	0.55–0.89	Yes:Protective	201:427	Whole blood	GWAS	RT-PCR	South African Mixed Ancestry	GMap90	21926110
ESCC_2778	4049	rs909253	TNF-ß		GG		ESCC cases and controls:Age+sex		2.04	1.04-4.43	Yes	291:437	Venous blood	Candidate gene study	PCR-RFLP	Han Chinese		16313841
ESCC_2778	4049	rs909253	TNF-ß		GA		ESCC cases and controls:Age+sex		1.91	1.14-2.60	Yes	291:437	Venous blood	Candidate gene study	PCR-RFLP	Han Chinese		16313841
ESCC_2450	2950	rs947894	GSTP1					0.21			Yes	321:330	Venous blood		MALDI-TOF	Mixed (Turkomans,Turks and Zoroastr		15327835
ESCC_2779	54437	rs9868873	SEMA5B		G	A:0.18	ESCC cases and controls : Age+sex+smoking status+alcoholconsumption+population stratification	1.3e-07	0.84	0.79-0.90	Yes	6276:6165	Peripheral blood lymphocytes	GWAS	Affymetrix GeneChip Human Mapping 6.0 set	Chinese		21642993
ESCC_2590	5052	rs11211129	PrdX1	GG:0.17/0.15,GA:0.46/0.49,AA:0.37/0.36	A	G:Case:0.40, Control:0.40	ESCC cases and controls:Age	0.8	0.97	0.76-1.23	No	356:315	Blood	Candidate gene study	ABI 3130 Genetic Analyzer	Han Chinese	GMap97	22215146
ESCC_2590	5052	rs713358	PrdX1	CC:0.03/0.04,CG:0.38/0.40,GG:0.58/0.56	G	C:Case:0.22, Control:0.24	ESCC cases and controls:Age	0.31	1.11	0.90-1.37	No	356:315	Blood	Candidate gene study	ABI 3130 Genetic Analyzer	Han Chinese	GMap97	22215146
ESCC_2590	5052	rs4633317	PrdX1	AA:0.30/0.33,AG:0.65/0.64,GG:0.05/0.03	G	G:Case:0.37, Control:0.35	ESCC cases and controls:Age	0.23	1.12	0.93-1.34	No	356:315	Blood	Candidate gene study	ABI 3130 Genetic Analyzer	Han Chinese	GMap97	22215146
ESCC_2780	7001	rs1205171	PrdX 2	CC:0.17/0.18,CT:0.47/0.52,TT:0.35/0.30	T	C:Case:0.41, Control:0.44	ESCC cases and controls:Age	0.16	1.13	0.95-1.36	No	356:315	Blood	Candidate gene study	ABI 3130 Genetic Analyzer	Han Chinese	GMap97	22215146
ESCC_2780	7001	rs12151144	PrdX 2	CC:0.59/0.64,CT:0.35/0.32,TT:0.05/0.04	T	T:Case:0.23, Control:0.20	ESCC cases and controls:Age	0.11	1.19	0.96-1.47	No	356:315	Blood	Candidate gene study	ABI 3130 Genetic Analyzer	Han Chinese	GMap97	22215146
ESCC_2468	9588	rs7540065	PrdX 6	AA:0.15/0.17,AG:0.47/0.49,GG:0.38/0.34	G	A:Case:0.38, Control:0.42	ESCC cases and controls:Age	0.11	1.16	0.97-1.38	No	356:315	Blood	Candidate gene study	ABI 3130 Genetic Analyzer	Han Chinese	GMap97	22215146
ESCC_2468	9588	rs912767	PrdX 6	AA:0.41/0.36,AG:0.49/0.51,GG:0.10/0.12	G	G:Case:0.35, Control:0.38	ESCC cases and controls:Age	0.11	0.86	0.72-1.04	No	356:315	Blood	Candidate gene study	ABI 3130 Genetic Analyzer	Han Chinese	GMap97	22215146
ESCC_2468	9588	rs7314	PrdX 6	CC:0.22/0.22,CT:0.47/0.51,TT:0.30/0.27	T	C:Case:0.46, Control:0.48	ESCC cases and controls:Age	0.39	1.08	0.9-1.29	No	356:315	Blood	Candidate gene study	ABI 3130 Genetic Analyzer	Han Chinese	GMap97	22215146
ESCC_1864	125	rs1229984	ADH1B		AA + AG vs GG		ESSC case vs control	0.001	1.62	1.41-1.85	Yes	1450:2459		Meta analysis		Han Chinese		21157980
ESCC_1670	217	rs671	ALDH2		AA + AG vs AA		ESSC case vs control	0.001	2	1.54-2.61	Yes	1450:2459		Meta analysis		Han Chinese		21157980
ESCC_1864	125	rs1229984	ADH1B		G	G:0.29	ESCC cases and controls: Age+Sex+Smoking status+Alcohol consumption status	7.75e-24	1.79	1.69-1.88	Yes	1067:2763		GWAS	Illumina HumanHap 550V3 genotyping beadchip, Affymetrix Genechip custom 10K array	Japanese		19698717
ESCC_1670	217	rs671	ALDH2		A	A:0.31	ESCC cases and controls: Age+Sex+Smoking status+Alcohol consumption status	3.27e-27	1.67	1.58-1.76	Yes	1066:2762		GWAS	Illumina HumanHap 550V3 genotyping beadchip, Affymetrix Genechip custom 10K array	Japanese		19698717
ESCC_775	49860	rs3753444	C1orf10		C	C:0.442	ESCC cases and controls: Smoking Status	0.049	1.48	1.00-2.19	Yes	991:984		Candidate gene study	PCR-RFLP	Han Chinese	GMap8	19558548
ESCC_2781	406938	rs2910164	miR-146a		G	C:0.1	ESCC cases and controls: Smoking Status	0.01	3.17	1.71-4.46	Yes	444:468	Venous Blood	Candidate gene study	PCR	Han Chinese		20680470
ESCC_2782	406972	rs11614913	miRNA-196a		C	T	ESCC cases and controls: Smoking status; Alcohol Consumption	0.01	3.93	2.23-6.91	Yes	458:489	Venous Blood	Candidate gene study	PCR	Han Chinese	GMap97	20722507
ESCC_2561	23569	rs2501796 , rs247713	PADI4		GC	0.085		0.0256			Yes	:					GMap26	21698003
ESCC_2783	113278	rs3746802	C20orf54		AG + GG vs AA	G:Case:17.1, Control:27.8	ESCC cases and controls: Age, Sex, Smoking Status, Alcohol Consumption, BMI, Family History of ESCC, Blood Type	0.019	0.53	0.34-0.84	Yes:Protective	240:198	Venous Blood	Candidate gene study	PCR	Northern Chinese	GMap116	22471455
ESCC_197	5743	rs3218625	Cox-2		A	A:Case:0.05, Control:0.03	ESCC cases and controls: Age, Sex, Smoking Status, Smoking Level	0.0002	2.18	1.63-2.91	Yes	1026:1270		Candidate gene study	PCR RFLP	Han Chinese	GMap8	19347867
ESCC_197	5743	rs689466	Cox-2		A	G:Case:0.28, Control:0.37	ESCC cases and controls: Age, Sex, Smoking Status	0.008	1.34	1.08-1.68	Yes	1026:1270		Candidate gene study	PCR RFLP	Han Chinese	GMap8	16083713
ESCC_197	5743	rs20417	Cox-2		C	C:Case:0.07, Control:0.04	ESCC cases and controls: Age, Sex, Smoking Status	0.0001	2.24	1.59-3.16	Yes	1026:1270		Candidate gene study	PCR RFLP	Han Chinese	GMap8	16083713
ESCC_197	5743	rs689466, rs20417, r	Cox-2					0.0001	1.32	1.16-1.49		1026:1270		Candidate gene study	PCR RFLP	Han Chinese	GMap8	16083713
ESCC_197	5743	rs689466, rs20417, r	Cox-2					0.0001	3.71	1.86-7.41		1026:1270		Candidate gene study	PCR RFLP	Han Chinese	GMap8	16083713
ESCC_197	5743	rs689466, rs20417, r	Cox-2					0.0001	2.81	2.08-3.89		1026:1270		Candidate gene study	PCR RFLP	Han Chinese	GMap8	16083713
ESCC_2187	841	rs3769818	CASP8		A	A:Case:0.173, Control:0.131	ESCC cases and controls: Age, Sex, Smoking Status, Tobacco Usage, Alcohol consumption	0.023	3.28	1.04-10.29	Yes	259:259	Venous Blood	Candidate Gene Study	PCR/PCR-RFLP	Northern Indian	GMap115	21308686
ESCC_1864	125	rs1229984	ADH1B		GG + AG vs AA		ESCC cases and controls: Alcohol Consumption	0.001	7.34	2.10-25.71	Yes	4220:8946		Meta analysis		Asian		21048924
ESCC_2567	51196	rs2274223	PLCE1		G	G:Case:0.231, Control:0.181	ESCC cases and controls: Age, Sex, Tobacco Usage, Alcohol Consumption	0.006	1.51	1.12-2.03	Yes	380:380	Venous Blood	Candidate Gene Study	MALDI-ToF-MS; Sequenom MassArray system	Chinese		22744421
ESCC_197	5743	rs689466	Cox-2		A		ESCC cases and controls: Age, Gender, Ethnicity, Education Level, Tobacco Smoking, Alcohol Drinking, Betel Quid Chewing	0.008	0.3	0.1-0.9	Yes:Protective	180:194	Blood	Candidate Gene Study	PCR-RFLP	Chinese	GMap101	19463183
ESCC_2784	2047	rs1515366	EPHB1		A	A:0.23	ESCC cases and controls: Age, Sex, Tobacco use, Alcohol use, Pickled vegetable use, Family history of UGI cancer	0.019	0.92	0.86-0.99	Yes:Protective	300:300	Blood	Candidate Gene Study	ABI 3130XL sequencer	Chinese	GMap2	18649358
ESCC_2785	114770	rs892145	PGLYRP2		A	A:0.36	ESCC cases and controls: Age, Sex, Tobacco use, Alcohol use, Pickled vegetable use, Family history of UGI cancer	0.049	1.06	1.00-1.12	Yes	300:300	Blood	Candidate Gene Study	ABI 3130XL sequencer	Chinese	GMap2	18649358
ESCC_2785	114770	rs4264508	PGLYRP2		T	T:0.45	ESCC cases and controls: Age, Sex, Tobacco use, Alcohol use, Pickled vegetable use, Family history of UGI cancer	0.017	0.94	0.89-0.99	Yes:Protective	300:300	Blood	Candidate Gene Study	ABI 3130XL sequencer	Chinese	GMap2	18649358
ESCC_2786	5289	rs52911	PIK3C3		C	C:0.4	ESCC cases and controls: Age, Sex, Tobacco use, Alcohol use, Pickled vegetable use, Family history of UGI cancer	0.02	0.93	0.89-0.99	Yes:Protective	300:300	Blood	Candidate Gene Study	ABI 3130XL sequencer	Chinese	GMap2	18649358
ESCC_978	285195	rs16853475	SLC9A9		T	T:0.22	ESCC cases and controls: Age, Sex, Tobacco use, Alcohol use, Pickled vegetable use, Family history of UGI cancer	0.012	0.91	0.85-0.98	Yes:Protective	300:300	Blood	Candidate Gene Study	ABI 3130XL sequencer	Chinese	GMap2	18649358
ESCC_978	285195	rs10804689	SLC9A9		A	A:0.24	ESCC cases and controls: Age, Sex, Tobacco use, Alcohol use, Pickled vegetable use, Family history of UGI cancer	0.016	1.08	1.01-1.15	Yes	300:300	Blood	Candidate Gene Study	ABI 3130XL sequencer	Chinese	GMap2	18649358
ESCC_2787	113510	rs1494961	HEL308	TT:0.42/0.46,TC:0.45/0.43,CC:0.125/0.10	C	C	ESCC cases and controls : Age+sex+smoking status+drinking status	0.00223	1.15	1.05-1.26	Yes	2139:2273	Venous Blood	Candidate Gene Study	ABI 7900 system	Chinese	GMap113	23430454
ESCC_1864	125	rs1229984	ADH1B	AA:0.45/0.51,AG:0.43/0.40,GG:0.12/0.088	G	G	ESCC cases and controls : Age+sex+smoking status+drinking status	3.57e-06	1.24	1.13-1.36	Yes	2139:2273	Venous Blood	Candidate Gene Study	ABI 7900 system	Chinese	GMap113	23430454
ESCC_898	126	rs1789924	ADH1C	CC:0.81/0.84,CT:0.19/0.16,TT:0.006/0.006	T	T	ESCC cases and controls : Age+sex+smoking status+drinking status	0.018	1.2	1.03-1.39	Yes	2139:2273	Venous Blood	Candidate Gene Study	ABI 7900 system	Chinese	GMap113	23430454
ESCC_1670	217	rs671	ALDH2	GG:0.57/0.51,GA:0.37/0.40,AA:0.6/0.9	A	A	ESCC cases and controls : Age+sex+smoking status+drinking status	9.52e-05	0.83	0.75-0.91	Yes:Protective	2139:2273	Venous Blood	Candidate Gene Study	ABI 7900 system	Chinese	GMap113	23430454
ESCC_2788	80018	rs4767364	c12orf30	AA:0.88/0.87,AG:0.12/0.12,GG:0.006/0.007		G	ESCC cases and controls with drinkers:Age+sex+smoking status	0.036	1.37	1.02-1.83	Yes	2139:2273	Venous Blood	candidate Gene Study	ABI 7900 system	Chinese	GMap113	23430454
ESCC_901	57402	rs11548103	S100A14		A	A:Case:0.331, Control:0.298	ESCC cases and controls: Age+sex+Smoking Status	0.007	1.23	1.04-1.46	Yes	1021:1253		Candidate Gene Study	PCR-RFLP	Han Chinese	GMap8	19351828
ESCC_1864	125	rs1229984	ADH1B	GG:0.657/0.602,GA:0.31/0.34,AA:0.028/0.05	A	A:0.21	ESCC cases and controls : Age+ethnicity	0.0004	0.41	0.29-0.76	Yes:Protective	746:1373		Candidate Gene Study	Sequenom MassARRAY and RT-PCR	Turkmens,Persians,Turks,Sistanies,B	GMap102	19826048
ESCC_2742	4255	rs7087131	MGMT	GG:0.748/0.70,GA:0.23/0.27,AA:0.02/0.029	A	A	ESCC cases and controls : Age+ethnicity	0.02	0.79	0.64-0.96	Yes:Protective	746:1373		Candidate Gene Study	Sequenom MassARRAY and RT-PCR	Turkmens,Persians,Turks,Sistanies,B	GMap102	19826048
ESCC_1577	5906	rs6573	RAP1A	AA:0.0204/0.035,AC:0.15/0.36,CC:0.83/0.60	C	A	ESCC cases and controls : Age+sex+pack years of smoking	0.01	0.31	0.23-0.41	Yes	537:608	Venous blood	Candidate Gene Study	Genetic Analyzer 3130	Han Chinese		22859270
ESCC_2043	7515	rs25487	XRCC1		A	A	ESCC cases and controls: Age+Sex+ River water drinking+LTSRI+Tobacco smoker+Alcohol Drinker+Education Level	0.009	1.21	0.93-1.56		432:915	Venous Blood	Candidate Gene Study	PCR RFLP	Chinese		21784313
ESCC_2789	7040	rs1800471	TGF-ß1		C		ESCC cases and controls : smoking status+drinking status	0.001	3.51	2.18-5.67	Yes	391:508	Peripheral blood	Candidate Gene Study	PCR-RFLP and ARMS-PCR	Zhuangese	GMap114	23078766
ESCC_1993	595	rs9344	CCND1	GG:0.13/0.37,GA:0.66/0.48,AA:0.21/0.15	A	A:Case:0.86, Control:0.62	ESCC cases and controls: age+sex+consumption of hot salted tea per day	0.0001	2.8	1.77-4.42	Yes	151:151		Candidate Gene Study	PCR-RFLP	Kashmiri	GMap49	21268129
ESCC_1993	595	rs678653	CCND1	GG:0.10/0.17,GC:0.38/0.53,CC:0.52/0.30	C	G:Case:0.47, Control:0.70	ESCC cases and controls: age+sex+consumption of hot salted tea per day	0.0001	2.59	1.61-4.15	Yes	151:151		Candidate Gene Study	PCR-RFLP	Kashmiri	GMap49	21268129
ESCC_2567	51196	rs2274223	PLCE1		G	G:Case:0.28, Control:0.21	ESCC cases and controls: age+sex	7.46e-56	1.43	1.37-1.49	Yes	8750:12746		GWAS	Illumina 610 Human Beadchip	Chinese Han		20729853
ESCC_2567	51196	rs2274223	PLCE1		G	G:Case:0.26, Control:0.18	ESCC cases and controls: age+sex	0.00057	1.53	1.21-1.95	Yes	303:537		GWAS	Illumina 610 Human Beadchip	Chinese Uygur-Kazakh Descent		20729853
ESCC_2783	113278	rs13042395	C20orf54		T	T:Case:0.26, Control:0.31	ESCC cases and controls: age+sex	1.21e-11	0.86	0.82-0.90	Yes	8750:12746		GWAS	Illumina 610 Human Beadchip	Chinese Han Descent		20729853
ESCC_2783	113278	rs13042395	C20orf54		T	T:Case:0.12, Control:0.17	ESCC cases and controls: age+sex	0.00788	0.66	0.49-0.88	Yes	303:537		GWAS	Illumina 610 Human Beadchip	Chinese Uygur-Kazakh Descent		20729853
ESCC_403	8771	rs2257440	DCR3		C	C:Case:0.38, Control:0.33	ESCC cases and controls: age+sex+smoking status+packsize	0.01	1.37	1.14-1.65	Yes	444:468		Candidate Gene Study	PCR	Chinese Han Descent		20567955
ESCC_403	8771	rs2297441	DCR3	AA:0.1014/0.987,GA:0.56/0.43,GG:0.338/0.478	G	A:Case:0.33, Control:0.26	ESCC cases and controls: age+sex+smoking status+packsize	0.01	0.71	0.59-0.87	Yes:Protective	444:468		Candidate Gene Study	PCR	Chinese Han Descent		20567955
ESCC_2567	51196	rs2274223	PLCE1	AA:0.559/0.6226,GA:0.377/0.329,GG:0.063/0.047	G	G:Case:0.22, Control:0.19	ESSC cases and controls: age+sex+smoking status+drinking status+pack-years value	0.007	1.27	1.07-1.50	Yes	1061:1211	Venous Blood	Candidate Gene Study	ABI 7900 system	Chinese Han		22203178
ESCC_2567	51196	rs11187870	PLCE1	GG:0.6522/0.694,GC:0.307/0.277,CC:0.04/0.028	C	C:Case:0.17, Control:0.15	ESSC cases and controls: age+sex+smoking status+drinking status+pack-years value	0.027	1.2	1.00-1.44	Yes	1061:1211	Venous Blood	Candidate Gene Study	ABI 7900 system	Chinese Han		22203178
ESCC_2567	51196	rs2274223, rs1118787	PLCE1		GC	Case:0.18, Control:0.16		0.016	1.22	1.04-1.42	Yes	2122:2422				Chinese Han		22203178
ESCC_197	5743	rs20417	Cox-2	GG:0.685/0.58,GC:0.264/0.397,CC:0.051/0.023	C	C:Case:0.18, Control:0.22	ESCC cases and controls: age+sex	0.004	1.92	1.23-2.98	Yes	174:216	Venous Blood	Candidate Gene study	PCR-RFLP	Northern Indian	GMap115	19428370
ESCC_2567	51196	rs2274223	PLCE1	AA:0.48/0.57,AG:0.439/0.375,GG:0.081/0.054	G	G:Case:0.30, Control:0.24	ESCC cases and controls: age+sex+smoking status+family history of UGIC	0.004	1.45	1.13-1.85	Yes	527:527		Candidate Gene study	PCR-LDR	Han Descent		23079034
ESCC_1864	125	rs17033	ADH1B			Case:0.15, Control:0.12	ESCC cases and controls	3.48e-06	1.19	1.10-1.28	Yes	10123:10664		GWAS	RT-PCR	Han Chinese		22960999
ESCC_814	131	rs17028973	ADH7			Case:0.37, Control:0.33	ESCC cases and controls	6.68e-05	1.11	1.05-1.17	Yes	10123:10664		GWAS	RT-PCR	Han Chinese		22960999
ESCC_2790	130	rs1893883	ADH6			Case:0.18, Control:0.14	ESCC cases and controls	9.68e-05	1.14	1.07-1.22	Yes	10123:10664		GWAS	RT-PCR	Han Chinese		22960999
ESCC_2318	127	rs3805322	ADH4			Case:0.44, Control:0.49	ESCC cases and controls	5.22e-05	0.91	0.87-0.95	Yes	10123:10664		GWAS	RT-PCR	Han Chinese		22960999
ESCC_898	126	rs1789903	ADH1C			Case:0.12, Control:0.09	ESCC cases and controls	5.04e-06	1.16	1.08-1.25	Yes	10123:10664		GWAS	RT-PCR	Han Chinese		22960999
ESCC_2791	222643	rs10484761	UNC5CL			G	ESCC Cases and controls: Age +Sex+Smoking Status * Drinking Status	0.0073	1.19	1.05-1.36	Yes	9805:10493		GWAS		Han Chinese		23536576
ESCC_228	861	rs2014300	RUNX1			A	ESCC Cases and controls: Age +Sex+Smoking Status * Drinking Status	0.0407	1.13	1.01-1.27	Yes	9805:10493		GWAS		Han Chinese		23536576
ESCC_2792	55027	rs4785204	HEATR3			T	ESCC Cases and controls: Age +Sex+Smoking Status * Drinking Status	0.0282	0.9	0.82-0.99	Yes	9805:10493		GWAS		Han Chinese		23536576
ESCC_2790	130	rs1893883	ADH6			G	ESCC Cases and controls: Age +Sex+Smoking Status * Drinking Status	0.0334	1.13	1.01-1.26	Yes	9805:10493		GWAS		Han Chinese		23536576
ESCC_934	124	rs1229977	ADH1A			G	ESCC Cases and controls: Age +Sex+Smoking Status * Drinking Status	0.0064	1.19	1.05-1.34	Yes	9805:10493		GWAS		Han Chinese		23536576
ESCC_1864	125	rs17033	ADH1B			G	ESCC Cases and controls: Age +Sex+Smoking Status * Drinking Status	0.0398	1.13	1.01-1.28	Yes	9805:10493		GWAS		Han Chinese		23536576
ESCC_898	126	rs1789903	ADH1C			G	ESCC Cases and controls: Age +Sex+Smoking Status * Drinking Status	0.0023	1.23	1.08-1.41	Yes	9805:10493		GWAS		Han Chinese		23536576
ESCC_2793	80724	rs11066015	ACAD10			A	ESCC Cases and controls: Age +Sex+Smoking Status * Drinking Status	1.02e-46	2.21	1.98-2.46	Yes	9805:10493		GWAS		Han Chinese		23536576
ESCC_2794	283450	rs2074356	C12orf51			T	ESCC Cases and controls: Age +Sex+Smoking Status * Drinking Status	3.52e-30	2	1.78-2.26	Yes	9805:10493		GWAS		Han Chinese		23536576
ESCC_2318	127	rs3805322	ADH4			G	ESCC Cases and controls: Age +Sex+Smoking Status * Drinking Status	2e-06	0.82	0.76-0.89	Yes	9805:10493		GWAS		Han Chinese		23536576
ESCC_1864	125	rs1042026	ADH1B			A	ESCC Cases and controls: Age +Sex+Smoking Status * Drinking Status	2.94e-07	1.27	1.16-1.39	Yes	9805:10493		GWAS		Han Chinese		23536576
ESCC_898	126	rs1614972	ADH1C			C	ESCC Cases and controls: Age +Sex+Smoking Status * Drinking Status	3.44e-06	1.24	1.14-1.35	Yes	9805:10493		GWAS		Han Chinese		23536576
ESCC_814	131	rs17028973	ADH7			T	ESCC Cases and controls: Age +Sex+Smoking Status * Drinking Status	4.09e-07	1.24	1.14-1.35	Yes	9805:10493		GWAS		Han Chinese		23536576
ESCC_2080	3485	rs9288520	IGFB2			T	ESCC Cases and controls: Age +Sex+Smoking Status * Drinking Status	2.25e-10	1.32	1.21-1.44	Yes	9805:10493		GWAS		Han Chinese		23536576
ESCC_2795	6555	rs17450420	SLC10A2			G	ESCC Cases and controls: Age +Sex+Smoking Status * Drinking Status	1.29e-07	1.68	1.39-2.04	Yes	9805:10493		GWAS		Han Chinese		23536576
ESCC_2791	222643	rs10484761	UNC5CL			G	ESCC Cases and controls: Age +Sex+Smoking Status + Drinking Status	3.93e-14	1.28	1.20-1.36	Yes	9805:10493		GWAS		Han Chinese		23536576
ESCC_228	861	rs2014300	RUNX1			A	ESCC Cases and controls: Age +Sex+Smoking Status + Drinking Status	6.29e-23	0.75	0.70-0.79	Yes	9805:10493		GWAS		Han Chinese		23536576
ESCC_2792	55027	rs4785204	HEATR3			T	ESCC Cases and controls: Age +Sex+Smoking Status + Drinking Status	1.77e-19	1.23	1.18-1.29	Yes	9805:10493		GWAS		Han Chinese		23536576
ESCC_2790	130	rs1893883	ADH6			G	ESCC Cases and controls: Age +Sex+Smoking Status + Drinking Status	1.39e-25	1.35	1.27-1.42	Yes	9805:10493		GWAS		Han Chinese		23536576
ESCC_934	124	rs1229977	ADH1A			G	ESCC Cases and controls: Age +Sex+Smoking Status + Drinking Status	1.69e-20	1.34	1.26-1.42	Yes	9805:10493		GWAS		Han Chinese		23536576
ESCC_1864	125	rs17033	ADH1B			G	ESCC Cases and controls: Age +Sex+Smoking Status + Drinking Status	6e-29	1.41	1.33-1.49	Yes	9805:10493		GWAS		Han Chinese		23536576
ESCC_898	126	rs1789903	ADH1C			G	ESCC Cases and controls: Age +Sex+Smoking Status + Drinking Status	1.27e-19	1.36	1.27-1.45	Yes	9805:10493		GWAS		Han Chinese		23536576
ESCC_2793	80724	rs11066015	ACAD10			A	ESCC Cases and controls: Age +Sex+Smoking Status + Drinking Status	6.42e-25	1.31	1.25-1.38	Yes	9805:10493		GWAS		Han Chinese		23536576
ESCC_2794	283450	rs2074356	C12orf51			T	ESCC Cases and controls: Age +Sex+Smoking Status + Drinking Status	2.91e-30	1.39	1.32-1.48	Yes	9805:10493		GWAS		Han Chinese		23536576
ESCC_2318	127	rs3805322	ADH4			G	ESCC Cases and controls: Age +Sex+Smoking Status + Drinking Status	1.17e-24	0.81	0.78-0.84	Yes	9805:10493		GWAS		Han Chinese		23536576
ESCC_1864	125	rs1042026	ADH1B			A	ESCC Cases and controls: Age +Sex+Smoking Status + Drinking Status	5.1e-39	1.35	1.29-1.41	Yes	9805:10493		GWAS		Han Chinese		23536576
ESCC_898	126	rs1614972	ADH1C			C	ESCC Cases and controls: Age +Sex+Smoking Status + Drinking Status	4.43e-27	1.28	1.23-1.34	Yes	9805:10493		GWAS		Han Chinese		23536576
ESCC_814	131	rs17028973	ADH7			T	ESCC Cases and controls: Age +Sex+Smoking Status + Drinking Status	7.63e-28	1.27	1.21-1.32	Yes	9805:10493		GWAS		Han Chinese		23536576
ESCC_2080	3485	rs9288520	IGFB2			T	ESCC Cases and controls: Age +Sex+Smoking Status + Drinking Status	0.0005	0.93	0.89-0.97	Yes	9805:10493		GWAS		Han Chinese		23536576
ESCC_2796	5144	rs10052657	PDE4D			A	ESCC Cases and controls: Age +Sex+Smoking Status + Drinking Status	6.3e-15	0.78	0.74-0.83	Yes	9805:10493		GWAS		Han Chinese		23536576
ESCC_2567	51196	rs2274223	PLCE1			G	ESCC Cases and controls: Age +Sex+Smoking Status + Drinking Status	7.13e-36	1.36	1.30-1.43	Yes	9805:10493		GWAS		Han Chinese		23536576
ESCC_2797	5771	rs2847281	PTPN2			C	ESCC Cases and controls: Age +Sex+Smoking Status + Drinking Status	1.96e-10	1.19	1.13-1.26	Yes	9805:10493		GWAS		Han Chinese		23536576
ESCC_2798	6480	rs2239612	ST6GAL1			T	ESCC Cases and controls: Age +Sex+Smoking Status + Drinking Status	1.36e-13	1.21	1.15-1.27	Yes	9805:10493		GWAS		Han Chinese		23536576
ESCC_2799	23293	rs17761864	SMG6			A	ESCC Cases and controls: Age +Sex+Smoking Status + Drinking Status	7.52e-11	1.21	1.14-1.28	Yes	9805:10493		GWAS		Han Chinese		23536576
ESCC_2800	9001	rs6503659	HAP1			A	ESCC Cases and controls: Age +Sex+Smoking Status + Drinking Status	1.22e-15	1.27	1.19-1.34	Yes	9805:10493		GWAS		Han Chinese		23536576
ESCC_2792	55027	rs7206735	HEATR3			C	ESCC Cases and controls: Age +Sex+Smoking Status + Drinking Status	9.72e-16	1.2	1.15-1.25	Yes	9805:10493		GWAS		Han Chinese		23536576
ESCC_2801	7494	rs2239815	XBP1			T	ESCC Cases and controls: Age +Sex+Smoking Status + Drinking Status	7.84e-14	1.17	1.12-1.22	Yes	9805:10493		GWAS		Han Chinese		23536576
ESCC_2162	11200	rs1033667	CHEK2			T	ESCC Cases and controls: Age +Sex+Smoking Status + Drinking Status	2.57e-20	1.24	1.18-1.29	Yes	9805:10493		GWAS		Han Chinese		23536576
ESCC_2162	11200	rs4822983	CHEK2			T	ESCC Cases and controls: Age +Sex+Smoking Status + Drinking Status	2.87e-20	1.26	1.20-1.32	Yes	9805:10493		GWAS		Han Chinese		23536576
ESCC_2162	11200	rs738722	CHEK2			T	ESCC cases and controls: Age+Sex+Smoking status+Alcohol Intake	4.61e-07	1.34		Yes	1421:1660		GWAS	Illumina 660W array	Han Chinese	GMap16	23504502
ESCC_2802	23583	rs2029166	SMUG1			C	ESCC cases and controls: Age+Sex+Smoking status+Alcohol Intake	0.00801	1.15		Yes	1421:1660		GWAS	Illumina 660W array	Han Chinese	GMap16	23504502
ESCC_2803	6996	rs4135054	TDG			T	ESCC cases and controls: Age+Sex+Smoking status+Alcohol Intake	0.00654	1.19		Yes	1421:1660		GWAS	Illumina 660W array	Han Chinese	GMap16	23504502
ESCC_2594	7157	rs12951053	TP53			C	ESCC cases and controls: Age+Sex+Smoking status+Alcohol Intake	0.0016	1.18		Yes	1421:1660		GWAS	Illumina 660W array	Han Chinese	GMap16	23504502
ESCC_2804	2967	rs4930737	GTF2H3			C	ESCC cases and controls: Age+Sex+Smoking status+Alcohol Intake	0.019	1.33		Yes	1421:1660		GWAS	Illumina 660W array	Han Chinese	GMap16	23504502
ESCC_1895	2237	rs174537	FEN1			T	ESCC cases and controls: Age+Sex+Smoking status+Alcohol Intake	0.00599	0.85		Yes	1421:1660		GWAS	Illumina 660W array	Han Chinese	GMap16	23504502
ESCC_2805	10721	rs7632907	POLQ			T	ESCC cases and controls: Age+Sex+Smoking status+Alcohol Intake	0.00352	0.76		Yes	1421:1660		GWAS	Illumina 660W array	Han Chinese	GMap16	23504502
ESCC_2787	113510	rs13115704	HEL308			C	ESCC cases and controls: Age+Sex+Smoking status+Alcohol Intake	0.00645	0.86		Yes	1421:1660		GWAS	Illumina 660W array	Han Chinese	GMap16	23504502
ESCC_659	25788	rs2930961	RAD54B			C	ESCC cases and controls: Age+Sex+Smoking status+Alcohol Intake	0.019	0.89		Yes	1421:1660		GWAS	Illumina 660W array	Han Chinese	GMap16	23504502
ESCC_2469	4350	rs216606	MPG			A	ESCC cases and controls: Age+Sex+Smoking status+Alcohol Intake	0.00688	0.78		Yes	1421:1660		GWAS	Illumina 660W array	Han Chinese	GMap16	23504502
ESCC_2164	2178	rs4713859	FANCE			C	ESCC cases and controls: Age+Sex+Smoking status+Alcohol Intake	0.00479	1.18		Yes	1421:1660		GWAS	Illumina 660W array	Han Chinese	GMap16	23504502
ESCC_2160	672	rs8176257	BRCA1			A	ESCC cases and controls: Age+Sex+Smoking status+Alcohol Intake	0.017	1.14		Yes	1421:1660		GWAS	Illumina 660W array	Han Chinese	GMap16	23504502
ESCC_2806	83990	rs2191249	BRIP1			A	ESCC cases and controls: Age+Sex+Smoking status+Alcohol Intake	0.00246	0.82		Yes	1421:1660		GWAS	Illumina 660W array	Han Chinese	GMap16	23504502
ESCC_269	8438	rs17102086	RAD54L			C	ESCC cases and controls: Age+Sex+Smoking status+Alcohol Intake	0.00738	1.15		Yes	1421:1660		GWAS	Illumina 660W array	Han Chinese	GMap16	23504502
ESCC_2807	353497	rs3117813	POLN			G	ESCC cases and controls: Age+Sex+Smoking status+Alcohol Intake	0.00503	0.86		Yes	1421:1660		GWAS	Illumina 660W array	Han Chinese	GMap16	23504502
ESCC_2808	7508	rs1106087	XPC			T	ESCC cases and controls: Age+Sex+Smoking status+Alcohol Intake	0.000439	0.85		Yes	1421:1660		GWAS	Illumina 660W array	Han Chinese	GMap16	23504502
ESCC_2809	4595	rs3219487	MUTYH			A	ESCC cases and controls: Age+Sex+Smoking status+Alcohol Intake	0.012	0.84		Yes	1421:1660		GWAS	Illumina 660W array	Han Chinese	GMap16	23504502
ESCC_2810	5423	rs10958713	POLB			C	ESCC cases and controls: Age+Sex+Smoking status+Alcohol Intake	0.024	0.89		Yes	1421:1660		GWAS	Illumina 660W array	Han Chinese	GMap16	23504502
ESCC_2082	675	rs9590896	BRCA2			A	ESCC cases and controls: Age+Sex+Smoking status+Alcohol Intake	0.000453	1.27		Yes	1421:1660		GWAS	Illumina 660W array	Han Chinese	GMap16	23504502
ESCC_2811	6047	rs704352	RNF4			T	ESCC cases and controls: Age+Sex+Smoking status+Alcohol Intake	0.00261	0.85		Yes	1421:1660		GWAS	Illumina 660W array	Han Chinese	GMap16	23504502
ESCC_2802	23583	rs2029166	SMUG1			C	ESCC cases and controls: Age+Sex+Smoking status+Alcohol Intake	0.00755	1.27		Yes	521:451		GWAS	Illumina 660W array	Han Chinese	GMap16	23504502
ESCC_2803	6996	rs4135054	TDG			T	ESCC cases and controls: Age+Sex+Smoking status+Alcohol Intake	0.036	1.3		Yes	521:451		GWAS	Illumina 660W array	Han Chinese	GMap16	23504502
ESCC_950	6820	rs4149455	SULT2B1			T	ESCC cases and controls: Age+Sex+Smoking status+Alcohol Intake	0.0007	0.81	0.72-0.92	Yes	1026:1452		GWAS	Illumina Custom Infinium	Chinese		23358850
ESCC_2812	1545	rs9341266	CYP1B1			A	ESCC cases and controls: Age+Sex+Smoking status+Alcohol Intake	0.001	1.45	1.16-1.82	Yes	1026:1452		GWAS	Illumina Custom Infinium	Chinese		23358850
ESCC_879	1551	rs2005548	CYP3A7			T	ESCC cases and controls: Age+Sex+Smoking status+Alcohol Intake	0.019	1.17	1.03-1.32	Yes	1026:1452		GWAS	Illumina Custom Infinium	Chinese		23358850
ESCC_876	1577	rs17161780	CYP3A5			A	ESCC cases and controls: Age+Sex+Smoking status+Alcohol Intake	0.009	1.19	1.04-1.35	Yes	1026:1452		GWAS	Illumina Custom Infinium	Chinese		23358850
ESCC_2813	6462	rs727428	SHBG			C	ESCC cases and controls: Age+Sex+Smoking status+Alcohol Intake	0.01	0.86	0.76-0.96	Yes	1026:1452		GWAS	Illumina Custom Infinium	Chinese		23358850
ESCC_2814	1583	rs2277604	CYP11A1			T	ESCC cases and controls: Age+Sex+Smoking status+Alcohol Intake	0.004	1.45	1.13-1.90	Yes	1026:1452		GWAS	Illumina Custom Infinium	Chinese		23358850
ESCC_2203	4194	rs4245739	MDM4		C	C:Case:0.035, Control:0.065	ESCC cases and controls: Age+Sex+Smoking Status+Drinking Status	0.004	0.54	0.35-0.82	Yes:Protective	540:550		Candidate Gene study	PCR-RFLP	Chinese		23724042
ESCC_2203	4194	rs4245739	MDM4		C	C:Case:0.035, Control:0.065	ESCC cases and controls: Age+Sex+Smoking Status+Drinking Status	0.002	0.65	0.49-0.85	Yes:Protective	588:600		Candidate Gene study	PCR-RFLP	Chinese		23724042
ESCC_2815	2068	rs13181	XPD		AC + AA vs AA		ESCC cases and controls: Age+Sex+Smoking Status+Drinking Status	0.0181	6.71	1.76-25.63	Yes	135:152		Candidate Gene study	PCR-RFLP	Han chinese	GMap117	15381366
ESCC_2815	2068	rs1799793	XPD		AG + AA vs GG			0.04	1.19	1.01-1.41	Yes	2165:3141		Meta Analysis		Chinese, Caucasians		22994751
ESCC_2594	7157	rs78378222	p53	AA:0.938/0.98,AC:0.062/0.020,CC:0/0	C	C:0.01	ESCC cases and controls: Age +Sex+Smoking+Drinking status	0.000134	3.22	1.71-6.33	Yes	405:810		GWAS	PCR-RFLP	Huaian Han Chinese	GMap112	22800615
ESCC_2815	2068	rs13181	XPD	AA:0.704/0.765,AC:0.258/0.22,CC:0.038/0.014	C	C:0.443	ESCC cases and controls: Age +Sex+Ethnicity	0.046	1.409	1.005-1.976	Yes	213:358		GWAS	PCR-RFLP	Han Chinese, Uygur, Kazakh	GMap99	21553048
ESCC_2815	2068	rs1799793	XPD	GG:0.108/0.176,GA:0.08/0.27,AA:0/0	A	A	ESCC cases and controls: Age +Sex+Ethnicity	0.025	0.362	0.145-0.906	Yes:Protective	213:358		GWAS	PCR-RFLP	Han Chinese	GMap99	21553048
ESCC_2815	2068	rs1799793	XPD	GG:0.23/0.50,GA:0.21/0.19,AA:0/0	A	A	ESCC cases and controls: Age +Sex+Ethnicity	0.029	2.403	1.087-5.310	Yes	213:358		GWAS	PCR-RFLP	Uygur	GMap99	21553048
ESCC_2567	51196	rs2274223	PLCE1	AA:0.507/0.669,AG:0.394/0.293,GG:0.099/0.038	G		ESCC cases and controls: Age+Sex+Smoking status+Drinking status+Family history		1.8	1.30-2.49	Yes	381:420	Venous blood	Candidate Gene study	PCR-RFLP	Han chinese	GMap12	23688607
ESCC_2567	51196	rs2274223	PLCE1	AA:0.507/0.669,AG:0.394/0.293,GG:0.099/0.038	G		ESCC cases and controls: Age+Sex+Smoking status+Drinking status+Family history	0.02	2.8	1.45-5.39	Yes	381:420	Venous blood	Candidate Gene study	PCR-RFLP	Han chinese	GMap12	23688607
ESCC_2567	51196	rs2274224	PLCE1	CC:0.451/0.388,CG:0.352/0.44,GG:0.197/0.171	CG		ESCC cases and controls: Age+Sex+Smoking status+Drinking status+Family history	0.01	0.65	0.46-0.91	Yes:Protective	381:420	Venous blood	Candidate Gene study	Allele-specific PCR (AS-PCR)	Han chinese	GMap12	23688607
ESCC_2567	51196	rs17417407, rs227422	PLCE1				ESCC cases and controls: Age+Sex+Smoking status+Drinking status+Family history	0.008	0.76	0.62-0.93	Yes:Protective	762:840	Venous blood	Candidate Gene study	PCR-RFLP & Allele-specific PCR (AS-PCR)	Han chinese	GMap12	23688607
ESCC_2567	51196	rs17417407, rs227422	PLCE1				ESCC cases and controls: Age+Sex+Smoking status+Drinking status+Family history	2.1e-05	1.75	1.33-2.18	Yes	762:840	Venous blood	Candidate Gene study	PCR-RFLP & Allele-specific PCR (AS-PCR)	Han chinese	GMap12	23688607
ESCC_2567	51196	rs17417407, rs227422	PLCE1				ESCC cases and controls: Age+Sex+Smoking status+Drinking status+Family history	0.017	2.51	1.15-5.49	Yes	762:840	Venous blood	Candidate Gene study	PCR-RFLP & Allele-specific PCR (AS-PCR)	Han chinese	GMap12	23688607
ESCC_2816	1435	rs1058885	CSF1	CC:0.23/0,CT:0.70/0,TT:0.07/0			ESCC cases and hapmap controls: Smoking+alcohol+family history of cancer	9.02e-18			Yes	33	Tumors and matched adjacent normal tissues	Case-only study	Illumina Bead genotyping assay	Chinese		18241037
ESCC_2817	84451	rs963982	KIAA1804	AA:0.07/0,AG:0.43/0,GG:0.60/0			ESCC cases and hapmap controls: Smoking+alcohol+family history of cancer	2.13e-05			Yes	33	Tumors and matched adjacent normal tissues	Case-only study	Illumina Bead genotyping assay	Chinese		18241037
ESCC_2818	3558	rs3087209	IL2	GG:0.21/0,GT:0.66/0,TT:0.06/0			ESCC cases and hapmap controls: Smoking+alcohol+family history of cancer	2e-15			Yes	33	Tumors and matched adjacent normal tissues	Case-only study	Illumina Bead genotyping assay	Chinese		18241037
ESCC_2819	5395	rs1805321	PMS2	CC:100/0,CT:0/0,TT:0/0			ESCC cases and hapmap controls: Smoking+alcohol+family history of cancer	3.15e-11			Yes	33	Tumors and matched adjacent normal tissues	Case-only study	Illumina Bead genotyping assay	Chinese		18241037
ESCC_2820	3665	rs1061501	IRF7	AA:0.66/0,AG:0.72/0,GG:0.15/0			ESCC cases and hapmap controls: Smoking+alcohol+family history of cancer	0.0024			Yes	33	Tumors and matched adjacent normal tissues	Case-only study	Illumina Bead genotyping assay	Chinese		18241037
ESCC_2821	2322	rs1933437	FLT3	CC:0/0,CT:0.66/0,TT:0.39/0			ESCC cases and hapmap controls: Smoking+alcohol+family history of cancer	0.0039			Yes	33	Tumors and matched adjacent normal tissues	Case-only study	Illumina Bead genotyping assay	Chinese		18241037
ESCC_2254	4915	rs2289657	NTRK2	GG:0.30/0,GT:0.51/0,TT:0.15/0			ESCC cases and hapmap controls: Smoking+alcohol+family history of cancer	3.366e-07			Yes	33	Tumors and matched adjacent normal tissues	Case-only study	Illumina Bead genotyping assay	Chinese		18241037
ESCC_1779	4293	rs3829955	MAP3K9	CC:0.45/0,CT:0.42/0,TT:0.12/0			ESCC cases and hapmap controls: Smoking+alcohol+family history of cancer	4.28e-08			Yes	33	Tumors and matched adjacent normal tissues	Case-only study	Illumina Bead genotyping assay	Chinese		18241037
ESCC_1202	2064	rs1058808	ERBB2	CC:0.24/0,CG:0.51/0,GG:0.21/0			ESCC cases and hapmap controls: Smoking+alcohol+family history of cancer	2.86e-05			Yes	33	Tumors and matched adjacent normal tissues	Case-only study	Illumina Bead genotyping assay	Chinese		18241037
ESCC_2822	5573	rs8080306	PRKAR1A	AA:0.30/0,AC:0.66/0,CC:0.03/0			ESCC cases and hapmap controls: Smoking+alcohol+family history of cancer	5.32e-11			Yes	33	Tumors and matched adjacent normal tissues	Case-only study	Illumina Bead genotyping assay	Chinese		18241037
ESCC_2823	4524	rs1801133	MTHFR				ESCC cases and controls: Age+Sex+Smoking Status+Drinking Status	0.031	0.38	0.16-0.92	Yes	114:223	Venous Blood	Candidate gene analysis	PCR-RFLP	Northern Indian	GMap115	20661822
ESCC_2781	406938	rs2910164	miR-146a				ESCC cases: responders vs nonresponders (platinum)	0.016	0.385	0.177-0.835	Yes (Association btn	378	Venous Blood	Case-only study	PCR–LDR		GMap39	24288122
ESCC_2824	406973	rs11614913	miR-196a2				ESCC cases: responders vs nonresponders (platinum)	0.01	1.552	1.112-2.165	Yes (Association btn	378	Venous Blood	Case-only study	PCR–LDR		GMap39	24288122
ESCC_2825	406910	rs12976445	miR-125a				ESCC cases: responders vs nonresponders (platinum)	0.014	2.171	1.173-4.017	Yes (Association btn	378	Venous Blood	Case-only study	PCR–LDR		GMap39	24288122

## Sheet: CN Variation
EsccId	GeneId	GeneSymbolUsedByAuthor	PolymorphismType	PhysicalLocation	ValidationPvalue	Frequency	LogRatio	SampleSize	BiologicalMaterial	ExperimentalDesign	ExperimentalMethod	Population	GMapId	PMID
ESCC_2826	4611	MYCL2	Amplification	Chr1:39027237-40780163		0.6	1.1	05:00:00	Celline:WHCO1,WHCO3,WHCO5,WHCO6, SNO		GeneChip Human Mapping 250 K SNP Array (Affymetrix), Validation: FISH, M-FISH	South African	GMap88	21734802
ESCC_2827	84864	MINA	Amplification	Chr3:95917505-101945216		0.8	1.4	05:00:00	Celline:WHCO6, WHCO3, WHCO5, SNO		GeneChip Human Mapping 250 K SNP Array (Affymetrix), Validation: FISH, M-FISH	South African	GMap88	21734802
ESCC_2828	1501	CTNND2	Amplification	Chr5:10051329-11800765		0.4	1.36	05:00:00	Celline:WHCO6, WHCO5		GeneChip Human Mapping 250 K SNP Array (Affymetrix), Validation: FISH, M-FISH	South African	GMap88	21734802
ESCC_2577	1956	EGFR	Amplification	Chr7:45294289-57299457		0.2	1.24	05:00:00	Celline:SNO		GeneChip Human Mapping 250 K SNP Array (Affymetrix), Validation: FISH, M-FISH	South African	GMap88	21734802
ESCC_2019	4609	MYC	Amplification	Chr8:127445828-129661846		1	2.1	05:00:00	Celline:WHCO1,WHCO3,WHCO5,WHCO6, SNO		GeneChip Human Mapping 250 K SNP Array (Affymetrix), Validation: FISH, M-FISH	South African	GMap88	21734802
ESCC_1993	595	CCND1	Amplification	Chr11:68753086-69985447		0.8	1.81	05:00:00	Celline:WHCO3,WHCO5,WHCO6, SNO		GeneChip Human Mapping 250 K SNP Array (Affymetrix), Validation: FISH, M-FISH	South African	GMap88	21734802
ESCC_2001	2017	CTTN	Amplification	Chr11:68753086-69985447		0.8	1.81	05:00:00	Celline:WHCO3,WHCO5,WHCO6, SNO		GeneChip Human Mapping 250 K SNP Array (Affymetrix), Validation: FISH, M-FISH	South African	GMap88	21734802
ESCC_2007	2248	FGF3	Amplification	Chr11:68753086-69985447		0.8	1.81	05:00:00	Celline:WHCO3,WHCO5,WHCO6, SNO		GeneChip Human Mapping 250 K SNP Array (Affymetrix), Validation: FISH, M-FISH	South African	GMap88	21734802
ESCC_2008	2249	FGF4	Amplification	Chr11:68753086-69985447		0.8	1.81	05:00:00	Celline:WHCO3,WHCO5,WHCO6, SNO		GeneChip Human Mapping 250 K SNP Array (Affymetrix), Validation: FISH, M-FISH	South African	GMap88	21734802
ESCC_2829	9965	FGF19	Amplification	Chr11:68753086-69985447		0.8	1.81	05:00:00	Celline:WHCO3,WHCO5,WHCO6, SNO		GeneChip Human Mapping 250 K SNP Array (Affymetrix), Validation: FISH, M-FISH	South African	GMap88	21734802
ESCC_1164	26579	MYEOV	Amplification	Chr11:68753086-69985447		0.8	1.81	05:00:00	Celline:WHCO3,WHCO5,WHCO6, SNO		GeneChip Human Mapping 250 K SNP Array (Affymetrix), Validation: FISH, M-FISH	South African	GMap88	21734802
ESCC_2830	329	BIRC2	Amplification	Chr11:100815801-103042620		0.4	2.35	05:00:00	Celline:WHCO5,SNO		GeneChip Human Mapping 250 K SNP Array (Affymetrix), Validation: FISH, M-FISH	South African	GMap88	21734802
ESCC_2831	330	BIRC3	Amplification	Chr11:100815801-103042620		0.4	2.35	05:00:00	Celline:WHCO5,SNO		GeneChip Human Mapping 250 K SNP Array (Affymetrix), Validation: FISH, M-FISH	South African	GMap88	21734802
ESCC_2832	10413	YAP1	Amplification	Chr11:100815801-103042620		0.4	2.35	05:00:00	Celline:WHCO5,SNO		GeneChip Human Mapping 250 K SNP Array (Affymetrix), Validation: FISH, M-FISH	South African	GMap88	21734802
ESCC_163	7298	TYMS	Amplification	Chr18:1-1118244		0.4	1.04	05:00:00	Celline:WHCO3,WHCO6		GeneChip Human Mapping 250 K SNP Array (Affymetrix), Validation: FISH, M-FISH	South African	GMap88	21734802
ESCC_2833	7525	YES1	Amplification	Chr18:1-1118244		0.4	1.04	05:00:00	Celline:WHCO3,WHCO6		GeneChip Human Mapping 250 K SNP Array (Affymetrix), Validation: FISH, M-FISH	South African	GMap88	21734802
ESCC_2699	5834	PYGB	Amplification	Chr20:22140447-26145930		0.4	1.24	05:00:00	Celline		GeneChip Human Mapping 250 K SNP Array (Affymetrix), Validation: FISH, M-FISH	South African	GMap88	21734802
ESCC_277	637	BID	Amplification	Chr22:16558724-17937900		0.4	1.2	05:00:00	Celline		GeneChip Human Mapping 250 K SNP Array (Affymetrix), Validation: FISH, M-FISH	South African	GMap88	21734802
ESCC_1152	7122	CLDN5	Amplification	Chr22:16558724-17937900		0.4	1.2	05:00:00	Celline		GeneChip Human Mapping 250 K SNP Array (Affymetrix), Validation: FISH, M-FISH	South African	GMap88	21734802
ESCC_2521	1399	CRKL	Amplification	Chr22:18577713-20667607		0.4	1.2	05:00:00	Celline		GeneChip Human Mapping 250 K SNP Array (Affymetrix), Validation: FISH, M-FISH	South African	GMap88	21734802
ESCC_2834	5594	MAPK1	Amplification	Chr22:18577713-20667607		0.4	1.2	05:00:00	Celline		GeneChip Human Mapping 250 K SNP Array (Affymetrix), Validation: FISH, M-FISH	South African	GMap88	21734802
ESCC_2835	9215	LARGE	Amplification	Chr22:31889314-32003182		0.4	1.15	05:00:00	Celline		GeneChip Human Mapping 250 K SNP Array (Affymetrix), Validation: FISH, M-FISH	South African	GMap88	21734802
ESCC_2836	1491	CTH	Deletion	Chr1:66691991-71187083		0.8	-3.03	05:00:00	Celline		GeneChip Human Mapping 250 K SNP Array (Affymetrix), Validation: FISH, M-FISH	South African	GMap88	21734802
ESCC_2837	53353	LRP1B	Deletion	Chr2:141590067-141951947		1	-1.66	05:00:00	Celline:WHCO1,WHCO3,WHCO5,WHCO6, SNO		GeneChip Human Mapping 250 K SNP Array (Affymetrix), Validation: FISH, M-FISH	South African	GMap88	21734802
ESCC_2766	2272	FHIT	Deletion	Chr7:60424050-85108679		1	-2.99	05:00:00	Celline:WHCO1,WHCO3,WHCO5,WHCO6, SNO		GeneChip Human Mapping 250 K SNP Array (Affymetrix), Validation: FISH, M-FISH	South African	GMap88	21734802
ESCC_1984	56999	ADAMTS9	Deletion	Chr7:60424050-85108679		1	-2.99	05:00:00	Celline:WHCO1,WHCO3,WHCO5,WHCO6, SNO		GeneChip Human Mapping 250 K SNP Array (Affymetrix), Validation: FISH, M-FISH	South African	GMap88	21734802
ESCC_2838	839	CASP6	Deletion	Chr4:91972774-162358674		1	-2.19	05:00:00	Celline:WHCO1,WHCO3,WHCO5,WHCO6, SNO		GeneChip Human Mapping 250 K SNP Array (Affymetrix), Validation: FISH, M-FISH	South African	GMap88	21734802
ESCC_2432	4086	SMAD1	Deletion	Chr4:91972774-162358674		1	-2.19	05:00:00	Celline:WHCO1,WHCO3,WHCO5,WHCO6, SNO		GeneChip Human Mapping 250 K SNP Array (Affymetrix), Validation: FISH, M-FISH	South African	GMap88	21734802
ESCC_2523	28996	HIPK2	Deletion	Chr7:133721542-138880555		0.6	-1.72	05:00:00	Celline		GeneChip Human Mapping 250 K SNP Array (Affymetrix), Validation: FISH, M-FISH	South African	GMap88	21734802
ESCC_2839	665	BNIP3L	Deletion	Chr8:4078057-47043375		1	-2.47	05:00:00	Celline:WHCO1,WHCO3,WHCO5,WHCO6, SNO		GeneChip Human Mapping 250 K SNP Array (Affymetrix), Validation: FISH, M-FISH	South African	GMap88	21734802
ESCC_256	3620	INDO	Deletion	Chr8:4078057-47043375		1	-2.47	05:00:00	Celline:WHCO1,WHCO3,WHCO5,WHCO6, SNO		GeneChip Human Mapping 250 K SNP Array (Affymetrix), Validation: FISH, M-FISH	South African	GMap88	21734802
ESCC_2081	1630	DCC	Deletion	Chr18:46081464-51919972		1	-1.03	05:00:00	Celline:WHCO1,WHCO3,WHCO5,WHCO6, SNO		GeneChip Human Mapping 250 K SNP Array (Affymetrix), Validation: FISH, M-FISH	South African	GMap88	21734802
ESCC_2840	4089	SMAD4	Deletion	Chr18:46081464-51919972		1	-1.03	05:00:00	Celline:WHCO1,WHCO3,WHCO5,WHCO6, SNO		GeneChip Human Mapping 250 K SNP Array (Affymetrix), Validation: FISH, M-FISH	South African	GMap88	21734802
ESCC_2841	574	BAGE	Deletion	Chr21:1-29932926		0.6		05:00:00	Celline		GeneChip Human Mapping 250 K SNP Array (Affymetrix), Validation: FISH, M-FISH	South African	GMap88	21734802
ESCC_1217	5322	PLA2G5	Amplification	chr1:20281941-20682391			>0.25	20:20:00	Tissue:Tumor vs Adjacent Normal tissue		GeneChip Human Mapping 10K CGH array (Affymetrix), Validation: Tissue microarray based immunochemical analysis	Indian	GMap109	20083228
ESCC_10	1301	COL11A1	Amplification	chr1:102333724-105069559			>0.25	20:20:00	Tissue:Tumor vs Adjacent Normal tissue		GeneChip Human Mapping 10K CGH array (Affymetrix), Validation: Tissue microarray based immunochemical analysis	Indian	GMap109	20083228
ESCC_2842	84033	OBSCN	Amplification	chr1:145093109-246923597			>0.25	20:20:00	Tissue:Tumor vs Adjacent Normal tissue		GeneChip Human Mapping 10K CGH array (Affymetrix), Validation: Tissue microarray based immunochemical analysis	Indian	GMap109	20083228
ESCC_2843	5788	PTPRC	Amplification	chr1:145093109-246923597			>0.25	20:20:00	Tissue:Tumor vs Adjacent Normal tissue		GeneChip Human Mapping 10K CGH array (Affymetrix), Validation: Tissue microarray based immunochemical analysis	Indian	GMap109	20083228
ESCC_2189	7143	TNR	Amplification	chr1:145093109-246923597			>0.25	20:20:00	Tissue:Tumor vs Adjacent Normal tissue		GeneChip Human Mapping 10K CGH array (Affymetrix), Validation: Tissue microarray based immunochemical analysis	Indian	GMap109	20083228
ESCC_2844	3776	KCNK2	Amplification	chr1:145093109-246923597			>0.25	20:20:00	Tissue:Tumor vs Adjacent Normal tissue		GeneChip Human Mapping 10K CGH array (Affymetrix), Validation: Tissue microarray based immunochemical analysis	Indian	GMap109	20083228
ESCC_2845	6274	S100A3	Amplification	chr1:145093109-246923597			>0.25	20:20:00	Tissue:Tumor vs Adjacent Normal tissue		GeneChip Human Mapping 10K CGH array (Affymetrix), Validation: Tissue microarray based immunochemical analysis	Indian	GMap109	20083228
ESCC_349	55740	ENAH	Amplification	chr1:145093109-246923597			>0.25	20:20:00	Tissue:Tumor vs Adjacent Normal tissue		GeneChip Human Mapping 10K CGH array (Affymetrix), Validation: Tissue microarray based immunochemical analysis	Indian	GMap109	20083228
ESCC_376	5996	RGS1	Amplification	chr1:145093109-246923597			>0.25	20:20:00	Tissue:Tumor vs Adjacent Normal tissue		GeneChip Human Mapping 10K CGH array (Affymetrix), Validation: Tissue microarray based immunochemical analysis	Indian	GMap109	20083228
ESCC_2846	3756	KCNH1	Amplification	chr1:145093109-246923597			>0.25	20:20:00	Tissue:Tumor vs Adjacent Normal tissue		GeneChip Human Mapping 10K CGH array (Affymetrix), Validation: Tissue microarray based immunochemical analysis	Indian	GMap109	20083228
ESCC_2847	7173	TPO	Amplification	Chr2:1482433-4591670			>0.25	20:20:00	Tissue:Tumor vs Adjacent Normal tissue		GeneChip Human Mapping 10K CGH array (Affymetrix), Validation: Tissue microarray based immunochemical analysis	Indian	GMap109	20083228
ESCC_2848	51141	INSIG2	Amplification	Chr2:118304850-120653278			>0.25	20:20:00	Tissue:Tumor vs Adjacent Normal tissue		GeneChip Human Mapping 10K CGH array (Affymetrix), Validation: Tissue microarray based immunochemical analysis	Indian	GMap109	20083228
ESCC_2463	2257	FGF12	Amplification	Chr3:191368617-193791202			>0.25	20:20:00	Tissue:Tumor vs Adjacent Normal tissue		GeneChip Human Mapping 10K CGH array (Affymetrix), Validation: Tissue microarray based immunochemical analysis	Indian	GMap109	20083228
ESCC_2849	3280	HES1	Amplification	Chr3:195214362-197794932			>0.25	20:20:00	Tissue:Tumor vs Adjacent Normal tissue		GeneChip Human Mapping 10K CGH array (Affymetrix), Validation: Tissue microarray based immunochemical analysis	Indian	GMap109	20083228
ESCC_2850	886	CCKAR	Amplification	Chr4:25223427-28894874			>0.25	20:20:00	Tissue:Tumor vs Adjacent Normal tissue		GeneChip Human Mapping 10K CGH array (Affymetrix), Validation: Tissue microarray based immunochemical analysis	Indian	GMap109	20083228
ESCC_2851	5602	MAPK10	Amplification	Chr4:86135637-87471473			>0.25	20:20:00	Tissue:Tumor vs Adjacent Normal tissue		GeneChip Human Mapping 10K CGH array (Affymetrix), Validation: Tissue microarray based immunochemical analysis	Indian	GMap109	20083228
ESCC_2852	6507	TRIO	Amplification	Chr5:13981677-44856159			>0.25	20:20:00	Tissue:Tumor vs Adjacent Normal tissue		GeneChip Human Mapping 10K CGH array (Affymetrix), Validation: Tissue microarray based immunochemical analysis	Indian	GMap109	20083228
ESCC_741	7204	SLC1A3	Amplification	Chr5:13981677-44856159			>0.25	20:20:00	Tissue:Tumor vs Adjacent Normal tissue		GeneChip Human Mapping 10K CGH array (Affymetrix), Validation: Tissue microarray based immunochemical analysis	Indian	GMap109	20083228
ESCC_2853	10769	PLK2	Amplification	Chr5:57543289-62783493			>0.25	20:20:00	Tissue:Tumor vs Adjacent Normal tissue		GeneChip Human Mapping 10K CGH array (Affymetrix), Validation: Tissue microarray based immunochemical analysis	Indian	GMap109	20083228
ESCC_2854	54901	CDKAL1	Amplification	Chr6:1428122-62400294			>0.25	20:20:00	Tissue:Tumor vs Adjacent Normal tissue		GeneChip Human Mapping 10K CGH array (Affymetrix), Validation: Tissue microarray based immunochemical analysis	Indian	GMap109	20083228
ESCC_2855	9308	CD83	Amplification	Chr6:1428122-62400294			>0.25	20:20:00	Tissue:Tumor vs Adjacent Normal tissue		GeneChip Human Mapping 10K CGH array (Affymetrix), Validation: Tissue microarray based immunochemical analysis	Indian	GMap109	20083228
ESCC_2723	81567	TXNDC5	Amplification	Chr6:1428122-62400294			>0.25	20:20:00	Tissue:Tumor vs Adjacent Normal tissue		GeneChip Human Mapping 10K CGH array (Affymetrix), Validation: Tissue microarray based immunochemical analysis	Indian	GMap109	20083228
ESCC_2596	7291	TWIST1	Amplification	Chr7:19114646-19946346			>0.25	20:20:00	Tissue:Tumor vs Adjacent Normal tissue		GeneChip Human Mapping 10K CGH array (Affymetrix), Validation: Tissue microarray based immunochemical analysis	Indian	GMap109	20083228
ESCC_2856	7248	TSC1	Amplification	Chr9:70181245-134794803			>0.25	20:20:00	Tissue:Tumor vs Adjacent Normal tissue		GeneChip Human Mapping 10K CGH array (Affymetrix), Validation: Tissue microarray based immunochemical analysis	Indian	GMap109	20083228
ESCC_2857	7099	TLR4	Amplification	Chr9:70181245-134794803			>0.25	20:20:00	Tissue:Tumor vs Adjacent Normal tissue		GeneChip Human Mapping 10K CGH array (Affymetrix), Validation: Tissue microarray based immunochemical analysis	Indian	GMap109	20083228
ESCC_158	3371	TNC	Amplification	Chr9:70181245-134794803			>0.25	20:20:00	Tissue:Tumor vs Adjacent Normal tissue		GeneChip Human Mapping 10K CGH array (Affymetrix), Validation: Tissue microarray based immunochemical analysis	Indian	GMap109	20083228
ESCC_2254	4915	NTRK2	Amplification	Chr9:70181245-134794803			>0.25	20:20:00	Tissue:Tumor vs Adjacent Normal tissue		GeneChip Human Mapping 10K CGH array (Affymetrix), Validation: Tissue microarray based immunochemical analysis	Indian	GMap109	20083228
ESCC_1072	2934	GSN	Amplification	Chr9:70181245-134794803			>0.25	20:20:00	Tissue:Tumor vs Adjacent Normal tissue		GeneChip Human Mapping 10K CGH array (Affymetrix), Validation: Tissue microarray based immunochemical analysis	Indian	GMap109	20083228
ESCC_2858	29119	CTNNA3	Amplification	Chr10:68534465-69351872			>0.25	20:20:00	Tissue:Tumor vs Adjacent Normal tissue		GeneChip Human Mapping 10K CGH array (Affymetrix), Validation: Tissue microarray based immunochemical analysis	Indian	GMap109	20083228
ESCC_2574	960	CD44	Amplification	Chr11:32432150-44178222			>0.25	20:20:00	Tissue:Tumor vs Adjacent Normal tissue		GeneChip Human Mapping 10K CGH array (Affymetrix), Validation: Tissue microarray based immunochemical analysis	Indian	GMap109	20083228
ESCC_2859	6506	SLC1A2	Amplification	Chr11:32432150-44178222			>0.25	20:20:00	Tissue:Tumor vs Adjacent Normal tissue		GeneChip Human Mapping 10K CGH array (Affymetrix), Validation: Tissue microarray based immunochemical analysis	Indian	GMap109	20083228
ESCC_1690	9846	GAB2	Amplification	Chr11:63056827-78502105			>0.25	20:20:00	Tissue:Tumor vs Adjacent Normal tissue		GeneChip Human Mapping 10K CGH array (Affymetrix), Validation: Tissue microarray based immunochemical analysis	Indian	GMap109	20083228
ESCC_2860	5058	PAK1	Amplification	Chr11:63056827-78502105			>0.25	20:20:00	Tissue:Tumor vs Adjacent Normal tissue		GeneChip Human Mapping 10K CGH array (Affymetrix), Validation: Tissue microarray based immunochemical analysis	Indian	GMap109	20083228
ESCC_2829	9965	FGF19	Amplification	Chr11:63056827-78502105			>0.25	20:20:00	Tissue:Tumor vs Adjacent Normal tissue		GeneChip Human Mapping 10K CGH array (Affymetrix), Validation: Tissue microarray based immunochemical analysis	Indian	GMap109	20083228
ESCC_2861	4684	NCAM1	Amplification	Chr11:100278627-134132834			>0.25	20:20:00	Tissue:Tumor vs Adjacent Normal tissue		GeneChip Human Mapping 10K CGH array (Affymetrix), Validation: Tissue microarray based immunochemical analysis	Indian	GMap109	20083228
ESCC_1360	23650	TRIM29	Amplification	Chr11:100278627-134132834			>0.25	20:20:00	Tissue:Tumor vs Adjacent Normal tissue		GeneChip Human Mapping 10K CGH array (Affymetrix), Validation: Tissue microarray based immunochemical analysis	Indian	GMap109	20083228
ESCC_2862	2900	GRIK4	Amplification	Chr11:100278627-134132834			>0.25	20:20:00	Tissue:Tumor vs Adjacent Normal tissue		GeneChip Human Mapping 10K CGH array (Affymetrix), Validation: Tissue microarray based immunochemical analysis	Indian	GMap109	20083228
ESCC_2746	2904	GRIN2B	Amplification	Chr12:14020148-17547095			>0.25	20:20:00	Tissue:Tumor vs Adjacent Normal tissue		GeneChip Human Mapping 10K CGH array (Affymetrix), Validation: Tissue microarray based immunochemical analysis	Indian	GMap109	20083228
ESCC_818	3860	KRT13	Amplification	Chr17:36526037-40675706			>0.25	20:20:00	Tissue:Tumor vs Adjacent Normal tissue		GeneChip Human Mapping 10K CGH array (Affymetrix), Validation: Tissue microarray based immunochemical analysis	Indian	GMap109	20083228
ESCC_2167	5932	RBBP8	Amplification	Chr18:18685750-20646425			>0.25	20:20:00	Tissue:Tumor vs Adjacent Normal tissue		GeneChip Human Mapping 10K CGH array (Affymetrix), Validation: Tissue microarray based immunochemical analysis	Indian	GMap109	20083228
ESCC_2863	5621	PRNP	Amplification	Chr20:132803-24124359			>0.25	20:20:00	Tissue:Tumor vs Adjacent Normal tissue		GeneChip Human Mapping 10K CGH array (Affymetrix), Validation: Tissue microarray based immunochemical analysis	Indian	GMap109	20083228
ESCC_2471	23236	PLCB1	Amplification	Chr20:132803-24124359			>0.25	20:20:00	Tissue:Tumor vs Adjacent Normal tissue		GeneChip Human Mapping 10K CGH array (Affymetrix), Validation: Tissue microarray based immunochemical analysis	Indian	GMap109	20083228
ESCC_2864	261734	NPHP4	Deletion	Chr1:3095215-5845656			<0.25	20:20:00	Tissue:Tumor vs Adjacent Normal tissue		GeneChip Human Mapping 10K CGH array (Affymetrix), Validation: Tissue microarray based immunochemical analysis	Indian	GMap109	20083228
ESCC_2865	63976	PRDM16	Deletion	Chr1:3095215-5845656			<0.25	20:20:00	Tissue:Tumor vs Adjacent Normal tissue		GeneChip Human Mapping 10K CGH array (Affymetrix), Validation: Tissue microarray based immunochemical analysis	Indian	GMap109	20083228
ESCC_2866	5081	PAX7	Deletion	Chr1:14901106-18940996			<0.25	20:20:00	Tissue:Tumor vs Adjacent Normal tissue		GeneChip Human Mapping 10K CGH array (Affymetrix), Validation: Tissue microarray based immunochemical analysis	Indian	GMap109	20083228
ESCC_2867	7048	TGFBR2	Deletion	Chr3:816534-55517580			<0.25	20:20:00	Tissue:Tumor vs Adjacent Normal tissue		GeneChip Human Mapping 10K CGH array (Affymetrix), Validation: Tissue microarray based immunochemical analysis	Indian	GMap109	20083228
ESCC_2868	2199	FBLN2	Deletion	Chr3:816534-55517580			<0.25	20:20:00	Tissue:Tumor vs Adjacent Normal tissue		GeneChip Human Mapping 10K CGH array (Affymetrix), Validation: Tissue microarray based immunochemical analysis	Indian	GMap109	20083228
ESCC_2869	7476	WNT7A	Deletion	Chr3:816534-55517580			<0.25	20:20:00	Tissue:Tumor vs Adjacent Normal tissue		GeneChip Human Mapping 10K CGH array (Affymetrix), Validation: Tissue microarray based immunochemical analysis	Indian	GMap109	20083228
ESCC_2870	131096	KCNH8	Deletion	Chr3:816534-55517580			<0.25	20:20:00	Tissue:Tumor vs Adjacent Normal tissue		GeneChip Human Mapping 10K CGH array (Affymetrix), Validation: Tissue microarray based immunochemical analysis	Indian	GMap109	20083228
ESCC_1623	1795	DOCK3	Deletion	Chr3:816534-55517580			<0.25	20:20:00	Tissue:Tumor vs Adjacent Normal tissue		GeneChip Human Mapping 10K CGH array (Affymetrix), Validation: Tissue microarray based immunochemical analysis	Indian	GMap109	20083228
ESCC_2871	2917	GRM7	Deletion	Chr3:816534-55517580			<0.25	20:20:00	Tissue:Tumor vs Adjacent Normal tissue		GeneChip Human Mapping 10K CGH array (Affymetrix), Validation: Tissue microarray based immunochemical analysis	Indian	GMap109	20083228
ESCC_2872	776	CACNA1D	Deletion	Chr3:816534-55517580			<0.25	20:20:00	Tissue:Tumor vs Adjacent Normal tissue		GeneChip Human Mapping 10K CGH array (Affymetrix), Validation: Tissue microarray based immunochemical analysis	Indian	GMap109	20083228
ESCC_2873	5521	PPP2R2B	Deletion	Chr5:143335099-146281601			<0.25	20:20:00	Tissue:Tumor vs Adjacent Normal tissue		GeneChip Human Mapping 10K CGH array (Affymetrix), Validation: Tissue microarray based immunochemical analysis	Indian	GMap109	20083228
ESCC_2351	3122	HLA-DRA	Deletion	Chr6:32505276-37806755			<0.25	20:20:00	Tissue:Tumor vs Adjacent Normal tissue		GeneChip Human Mapping 10K CGH array (Affymetrix), Validation: Tissue microarray based immunochemical analysis	Indian	GMap109	20083228
ESCC_38	1303	COL12A1	Deletion	Chr6:75165874-75976829			<0.25	20:20:00	Tissue:Tumor vs Adjacent Normal tissue		GeneChip Human Mapping 10K CGH array (Affymetrix), Validation: Tissue microarray based immunochemical analysis	Indian	GMap109	20083228
ESCC_2874	4829	NMBR	Deletion	Chr6:138011488-143113369			<0.25	20:20:00	Tissue:Tumor vs Adjacent Normal tissue		GeneChip Human Mapping 10K CGH array (Affymetrix), Validation: Tissue microarray based immunochemical analysis	Indian	GMap109	20083228
ESCC_2770	10395	DLC1	Deletion	Chr8:3284123-22576721			<0.25	20:20:00	Tissue:Tumor vs Adjacent Normal tissue		GeneChip Human Mapping 10K CGH array (Affymetrix), Validation: Tissue microarray based immunochemical analysis	Indian	GMap109	20083228
ESCC_2875	11178	LZTS1	Deletion	Chr8:3284123-22576721			<0.25	20:20:00	Tissue:Tumor vs Adjacent Normal tissue		GeneChip Human Mapping 10K CGH array (Affymetrix), Validation: Tissue microarray based immunochemical analysis	Indian	GMap109	20083228
ESCC_2876	57509	MTUS1	Deletion	Chr8:3284123-22576721			<0.25	20:20:00	Tissue:Tumor vs Adjacent Normal tissue		GeneChip Human Mapping 10K CGH array (Affymetrix), Validation: Tissue microarray based immunochemical analysis	Indian	GMap109	20083228
ESCC_2877	5533	PPP3CC	Deletion	Chr8:3284123-22576721			<0.25	20:20:00	Tissue:Tumor vs Adjacent Normal tissue		GeneChip Human Mapping 10K CGH array (Affymetrix), Validation: Tissue microarray based immunochemical analysis	Indian	GMap109	20083228
ESCC_2878	79648	MCPH1	Deletion	Chr8:3284123-22576721			<0.25	20:20:00	Tissue:Tumor vs Adjacent Normal tissue		GeneChip Human Mapping 10K CGH array (Affymetrix), Validation: Tissue microarray based immunochemical analysis	Indian	GMap109	20083228
ESCC_201	285	ANGPT2	Deletion	Chr8:3284123-22576721			<0.25	20:20:00	Tissue:Tumor vs Adjacent Normal tissue		GeneChip Human Mapping 10K CGH array (Affymetrix), Validation: Tissue microarray based immunochemical analysis	Indian	GMap109	20083228
ESCC_2879	23362	PSD3	Deletion	Chr8:3284123-22576721			<0.25	20:20:00	Tissue:Tumor vs Adjacent Normal tissue		GeneChip Human Mapping 10K CGH array (Affymetrix), Validation: Tissue microarray based immunochemical analysis	Indian	GMap109	20083228
ESCC_2880	7486	WRN	Deletion	Chr8:28162657-32261478			<0.25	20:20:00	Tissue:Tumor vs Adjacent Normal tissue		GeneChip Human Mapping 10K CGH array (Affymetrix), Validation: Tissue microarray based immunochemical analysis	Indian	GMap109	20083228
ESCC_2881	5516	PPP2CB	Deletion	Chr8:28162657-32261478			<0.25	20:20:00	Tissue:Tumor vs Adjacent Normal tissue		GeneChip Human Mapping 10K CGH array (Affymetrix), Validation: Tissue microarray based immunochemical analysis	Indian	GMap109	20083228
ESCC_428	3084	NRG1	Deletion	Chr8:28162657-32261478			<0.25	20:20:00	Tissue:Tumor vs Adjacent Normal tissue		GeneChip Human Mapping 10K CGH array (Affymetrix), Validation: Tissue microarray based immunochemical analysis	Indian	GMap109	20083228
ESCC_2882	8644	AKR1C3	Deletion	Chr10:2232977-38385694			<0.25	20:20:00	Tissue:Tumor vs Adjacent Normal tissue		GeneChip Human Mapping 10K CGH array (Affymetrix), Validation: Tissue microarray based immunochemical analysis	Indian	GMap109	20083228
ESCC_2883	783	CACNB2	Deletion	Chr10:2232977-38385694			<0.25	20:20:00	Tissue:Tumor vs Adjacent Normal tissue		GeneChip Human Mapping 10K CGH array (Affymetrix), Validation: Tissue microarray based immunochemical analysis	Indian	GMap109	20083228
ESCC_1793	56288	PARD3	Deletion	Chr10:2232977-38385694			<0.25	20:20:00	Tissue:Tumor vs Adjacent Normal tissue		GeneChip Human Mapping 10K CGH array (Affymetrix), Validation: Tissue microarray based immunochemical analysis	Indian	GMap109	20083228
ESCC_2884	3458	IFNG	Deletion	Chr12:66786868-67054801			<0.25	20:20:00	Tissue:Tumor vs Adjacent Normal tissue		GeneChip Human Mapping 10K CGH array (Affymetrix), Validation: Tissue microarray based immunochemical analysis	Indian	GMap109	20083228
ESCC_2885	55801	IL26	Deletion	Chr12:66786868-67054801			<0.25	20:20:00	Tissue:Tumor vs Adjacent Normal tissue		GeneChip Human Mapping 10K CGH array (Affymetrix), Validation: Tissue microarray based immunochemical analysis	Indian	GMap109	20083228
ESCC_2886	50616	IL22	Deletion	Chr12:66786868-67054801			<0.25	20:20:00	Tissue:Tumor vs Adjacent Normal tissue		GeneChip Human Mapping 10K CGH array (Affymetrix), Validation: Tissue microarray based immunochemical analysis	Indian	GMap109	20083228
ESCC_2887	56890	MDM1	Deletion	Chr12:66786868-67054801			<0.25	20:20:00	Tissue:Tumor vs Adjacent Normal tissue		GeneChip Human Mapping 10K CGH array (Affymetrix), Validation: Tissue microarray based immunochemical analysis	Indian	GMap109	20083228
ESCC_2888	51082	POLR1D	Deletion	Chr13:18582246-111843582			<0.25	20:20:00	Tissue:Tumor vs Adjacent Normal tissue		GeneChip Human Mapping 10K CGH array (Affymetrix), Validation: Tissue microarray based immunochemical analysis	Indian	GMap109	20083228
ESCC_2889	81624	DIAPH3	Deletion	Chr13:18582246-111843582			<0.25	20:20:00	Tissue:Tumor vs Adjacent Normal tissue		GeneChip Human Mapping 10K CGH array (Affymetrix), Validation: Tissue microarray based immunochemical analysis	Indian	GMap109	20083228
ESCC_47	1282	COL4A1	Deletion	Chr13:18582246-111843582			<0.25	20:20:00	Tissue:Tumor vs Adjacent Normal tissue		GeneChip Human Mapping 10K CGH array (Affymetrix), Validation: Tissue microarray based immunochemical analysis	Indian	GMap109	20083228
ESCC_2890	9071	CLDN10	Deletion	Chr13:18582246-111843582			<0.25	20:20:00	Tissue:Tumor vs Adjacent Normal tissue		GeneChip Human Mapping 10K CGH array (Affymetrix), Validation: Tissue microarray based immunochemical analysis	Indian	GMap109	20083228
ESCC_2891	2262	GPC5	Deletion	Chr13:18582246-111843582			<0.25	20:20:00	Tissue:Tumor vs Adjacent Normal tissue		GeneChip Human Mapping 10K CGH array (Affymetrix), Validation: Tissue microarray based immunochemical analysis	Indian	GMap109	20083228
ESCC_2892	3356	HTR2A	Deletion	Chr13:18582246-111843582			<0.25	20:20:00	Tissue:Tumor vs Adjacent Normal tissue		GeneChip Human Mapping 10K CGH array (Affymetrix), Validation: Tissue microarray based immunochemical analysis	Indian	GMap109	20083228
ESCC_2893	2259	FGF14	Deletion	Chr13:18582246-111843582			<0.25	20:20:00	Tissue:Tumor vs Adjacent Normal tissue		GeneChip Human Mapping 10K CGH array (Affymetrix), Validation: Tissue microarray based immunochemical analysis	Indian	GMap109	20083228
ESCC_2894	2321	FLT1	Deletion	Chr13:18582246-111843582			<0.25	20:20:00	Tissue:Tumor vs Adjacent Normal tissue		GeneChip Human Mapping 10K CGH array (Affymetrix), Validation: Tissue microarray based immunochemical analysis	Indian	GMap109	20083228
ESCC_2895	160851	DGKH	Deletion	Chr13:18582246-111843582			<0.25	20:20:00	Tissue:Tumor vs Adjacent Normal tissue		GeneChip Human Mapping 10K CGH array (Affymetrix), Validation: Tissue microarray based immunochemical analysis	Indian	GMap109	20083228
ESCC_2896	10082	GPC6	Deletion	Chr13:18582246-111843582			<0.25	20:20:00	Tissue:Tumor vs Adjacent Normal tissue		GeneChip Human Mapping 10K CGH array (Affymetrix), Validation: Tissue microarray based immunochemical analysis	Indian	GMap109	20083228
ESCC_2897	8600	TNFSF11	Deletion	Chr13:18582246-111843582			<0.25	20:20:00	Tissue:Tumor vs Adjacent Normal tissue		GeneChip Human Mapping 10K CGH array (Affymetrix), Validation: Tissue microarray based immunochemical analysis	Indian	GMap109	20083228
ESCC_2898	10810	WASF3	Deletion	Chr13:18582246-111843582			<0.25	20:20:00	Tissue:Tumor vs Adjacent Normal tissue		GeneChip Human Mapping 10K CGH array (Affymetrix), Validation: Tissue microarray based immunochemical analysis	Indian	GMap109	20083228
ESCC_2899	1024	CDK8	Deletion	Chr13:18582246-111843582			<0.25	20:20:00	Tissue:Tumor vs Adjacent Normal tissue		GeneChip Human Mapping 10K CGH array (Affymetrix), Validation: Tissue microarray based immunochemical analysis	Indian	GMap109	20083228
ESCC_2746	2904	GPR56	Deletion	Chr16:55534503-56472990			<0.25	20:20:00	Tissue:Tumor vs Adjacent Normal tissue		GeneChip Human Mapping 10K CGH array (Affymetrix), Validation: Tissue microarray based immunochemical analysis	Indian	GMap109	20083228
ESCC_1006	4137	MAPT	Deletion	Chr17:41458104-47581513			<0.25	20:20:00	Tissue:Tumor vs Adjacent Normal tissue		GeneChip Human Mapping 10K CGH array (Affymetrix), Validation: Tissue microarray based immunochemical analysis	Indian	GMap109	20083228
ESCC_2362	4772	NFATC1	Deletion	Chr18:47389143-75328829			<0.25	20:20:00	Tissue:Tumor vs Adjacent Normal tissue		GeneChip Human Mapping 10K CGH array (Affymetrix), Validation: Tissue microarray based immunochemical analysis	Indian	GMap109	20083228
ESCC_2081	1630	DCC	Deletion	Chr18:47389143-75328829			<0.25	20:20:00	Tissue:Tumor vs Adjacent Normal tissue		GeneChip Human Mapping 10K CGH array (Affymetrix), Validation: Tissue microarray based immunochemical analysis	Indian	GMap109	20083228
ESCC_2081	1630	DCC	Deletion	Chr18:48085370-48773244			<0.25	20:20:00	Tissue:Tumor vs Adjacent Normal tissue		GeneChip Human Mapping 10K CGH array (Affymetrix), Validation: Tissue microarray based immunochemical analysis	Indian	GMap109	20083228
ESCC_1152	7122	CLDN5	Deletion	Chr22:16971116-19782953			<0.25	20:20:00	Tissue:Tumor vs Adjacent Normal tissue		GeneChip Human Mapping 10K CGH array (Affymetrix), Validation: Tissue microarray based immunochemical analysis	Indian	GMap109	20083228
ESCC_2577	1956	EGFR	Amplification	chr7:55086725-55275031	0.05			4 days, 9:11:00	Tissue: Tumor vs Normal esophageal tissues		Human Oligo Chip 30K (AceGene )	Chinese	GMap89	22490401
ESCC_2900	653689	GSTT2B	Deletion					232:428	Whole blood		Human Oligo Chip 30K (AceGene )	South African Mixed Ancestry	GMap90	22216261
ESCC_1993	595	CCND1	Amplification	Chr11:69455889-69469242				4 days, 0:40:00	Peripheral Blood		Human Oligo Chip 30K (AceGene )	Japanese	GMap66	20389301
ESCC_2287	10144	FAM13A	CNN-LOH	chr4:89647106-89978323				17 pairs of matched	Tissue		GeneChip Human Mapping 500K array (Affymetrix), Validation: Gene Expression	Chinese	GMap2	20955586
ESCC_2517	2274	FHL2	CNN-LOH	chr2:105,977,283-106,015,681				17 pairs of matched	Tissue		GeneChip Human Mapping 500K array (Affymetrix), Validation: Gene Expression	Chinese	GMap2	20955586
ESCC_2901	2936	GSR	CNN-LOH	chr8:30535580-30585486				17 pairs of matched	Tissue		GeneChip Human Mapping 500K array (Affymetrix), Validation: Gene Expression	Chinese	GMap2	20955586
ESCC_274	3655	ITGA6	CNN-LOH	Chr2:173292314-173371181				17 pairs of matched	Tissue		GeneChip Human Mapping 500K array (Affymetrix), Validation: Gene Expression	Chinese	GMap2	20955586
ESCC_1923	9928	KIF14	CNN-LOH	Chr1:200520625-200589862				17 pairs of matched	Tissue		GeneChip Human Mapping 500K array (Affymetrix), Validation: Gene Expression	Chinese	GMap2	20955586
ESCC_375	23397	NCAPH	CNN-LOH	Chr2:97001484-97041274				17 pairs of matched	Tissue		GeneChip Human Mapping 500K array (Affymetrix), Validation: Gene Expression	Chinese	GMap2	20955586
ESCC_2392	8828	NRP2	CNN-LOH	Chr2:206547224-206662857				17 pairs of matched	Tissue		GeneChip Human Mapping 500K array (Affymetrix), Validation: Gene Expression	Chinese	GMap2	20955586
ESCC_2902	55131	RBM28	CNN-LOH	Chr7:127950436-127983962				17 pairs of matched	Tissue		GeneChip Human Mapping 500K array (Affymetrix), Validation: Gene Expression	Chinese	GMap2	20955586
ESCC_2903	4090	SMAD5	CNN-LOH	Chr5:135468536-135518422				17 pairs of matched	Tissue		GeneChip Human Mapping 500K array (Affymetrix), Validation: Gene Expression	Chinese	GMap2	20955586
ESCC_2904	55240	STEAP3	CNN-LOH	Chr2:119981384-120023227				17 pairs of matched	Tissue		GeneChip Human Mapping 500K array (Affymetrix), Validation: Gene Expression	Chinese	GMap2	20955586
ESCC_2905	96764	TGS1	CNN-LOH	Chr8:56685791-56738005				17 pairs of matched	Tissue		GeneChip Human Mapping 500K array (Affymetrix), Validation: Gene Expression	Chinese	GMap2	20955586
ESCC_2906	132	ADK	CNN-LOH	Chr10:75910943-76469061				17 pairs of matched	Tissue		GeneChip Human Mapping 500K array (Affymetrix), Validation: Gene Expression	Chinese	GMap2	20955586
ESCC_1082	55057	AIM1L	CNN-LOH	Chr1:26648350-26680621				17 pairs of matched	Tissue		GeneChip Human Mapping 500K array (Affymetrix), Validation: Gene Expression	Chinese	GMap2	20955586
ESCC_2907	80830	APOL6	CNN-LOH	Chr22:36044424-36064456				17 pairs of matched	Tissue		GeneChip Human Mapping 500K array (Affymetrix), Validation: Gene Expression	Chinese	GMap2	20955586
ESCC_2908	8992	ATP6V0E1	CNN-LOH	Chr5:172410763-172461900				17 pairs of matched	Tissue		GeneChip Human Mapping 500K array (Affymetrix), Validation: Gene Expression	Chinese	GMap2	20955586
ESCC_2159	571	BACH1	CNN-LOH	Chr21:30671220-30718469				17 pairs of matched	Tissue		GeneChip Human Mapping 500K array (Affymetrix), Validation: Gene Expression	Chinese	GMap2	20955586
ESCC_2909	7832	BTG2	CNN-LOH	Chr1:203274664-203278729				17 pairs of matched	Tissue		GeneChip Human Mapping 500K array (Affymetrix), Validation: Gene Expression	Chinese	GMap2	20955586
ESCC_2154	914	CD2	CNN-LOH	Chr1:117297086-117311851				17 pairs of matched	Tissue		GeneChip Human Mapping 500K array (Affymetrix), Validation: Gene Expression	Chinese	GMap2	20955586
ESCC_809	4680	CEACAM6	CNN-LOH	Chr19:42259398-42276113				17 pairs of matched	Tissue		GeneChip Human Mapping 500K array (Affymetrix), Validation: Gene Expression	Chinese	GMap2	20955586
ESCC_2910	1384	CRAT	CNN-LOH	Chr9:131857073-131873070				17 pairs of matched	Tissue		GeneChip Human Mapping 500K array (Affymetrix), Validation: Gene Expression	Chinese	GMap2	20955586
ESCC_2911	7812	CSDE1	CNN-LOH	Chr1:115259534-115300671				17 pairs of matched	Tissue		GeneChip Human Mapping 500K array (Affymetrix), Validation: Gene Expression	Chinese	GMap2	20955586
ESCC_2912	4051	CYP4F3	CNN-LOH	Chr19:15751707-15771570				17 pairs of matched	Tissue		GeneChip Human Mapping 500K array (Affymetrix), Validation: Gene Expression	Chinese	GMap2	20955586
ESCC_1889	1734	DIO2	CNN-LOH	Chr14:80663868-80677970				17 pairs of matched	Tissue		GeneChip Human Mapping 500K array (Affymetrix), Validation: Gene Expression	Chinese	GMap2	20955586
ESCC_1722	1979	EIF4EBP2	CNN-LOH	Chr10:72163861-72188374				17 pairs of matched	Tissue		GeneChip Human Mapping 500K array (Affymetrix), Validation: Gene Expression	Chinese	GMap2	20955586
ESCC_2580	355	FAS	CNN-LOH	Chr10:90750288-90775542				17 pairs of matched	Tissue		GeneChip Human Mapping 500K array (Affymetrix), Validation: Gene Expression	Chinese	GMap2	20955586
ESCC_1823	55008	HERC6	CNN-LOH	Chr4:89299891-89364249				17 pairs of matched	Tissue		GeneChip Human Mapping 500K array (Affymetrix), Validation: Gene Expression	Chinese	GMap2	20955586
ESCC_2913	3385	ICAM3	CNN-LOH	Chr19:10444452-10450345				17 pairs of matched	Tissue		GeneChip Human Mapping 500K array (Affymetrix), Validation: Gene Expression	Chinese	GMap2	20955586
ESCC_864	3557	IL1RN	CNN-LOH	Chr2:113885138-113891593				17 pairs of matched	Tissue		GeneChip Human Mapping 500K array (Affymetrix), Validation: Gene Expression	Chinese	GMap2	20955586
ESCC_2914	55191	NADSYN1	CNN-LOH	Chr11:71164217-71212581				17 pairs of matched	Tissue		GeneChip Human Mapping 500K array (Affymetrix), Validation: Gene Expression	Chinese	GMap2	20955586
ESCC_2915	55651	NHP2	CNN-LOH	Chr5:177576465-177580961				17 pairs of matched	Tissue		GeneChip Human Mapping 500K array (Affymetrix), Validation: Gene Expression	Chinese	GMap2	20955586
ESCC_1044	27250	PDCD4	CNN-LOH	Chr10:112631553-112659764				17 pairs of matched	Tissue		GeneChip Human Mapping 500K array (Affymetrix), Validation: Gene Expression	Chinese	GMap2	20955586
ESCC_2916	10848	PPP1R13L	CNN-LOH	Chr19:45882892-45909607				17 pairs of matched	Tissue		GeneChip Human Mapping 500K array (Affymetrix), Validation: Gene Expression	Chinese	GMap2	20955586
ESCC_1428	54101	RIPK4	CNN-LOH	Chr21:43159529-43187249				17 pairs of matched	Tissue		GeneChip Human Mapping 500K array (Affymetrix), Validation: Gene Expression	Chinese	GMap2	20955586
ESCC_2917	8935	SKAP2	CNN-LOH	Chr7:26706688-26904341				17 pairs of matched	Tissue		GeneChip Human Mapping 500K array (Affymetrix), Validation: Gene Expression	Chinese	GMap2	20955586
ESCC_2918	6529	SLC6A1	CNN-LOH	Chr3:11034420-11080935				17 pairs of matched	Tissue		GeneChip Human Mapping 500K array (Affymetrix), Validation: Gene Expression	Chinese	GMap2	20955586
ESCC_1409	27347	STK39	CNN-LOH	Chr2:168810530-169104105				17 pairs of matched	Tissue		GeneChip Human Mapping 500K array (Affymetrix), Validation: Gene Expression	Chinese	GMap2	20955586
ESCC_855	79933	SYNPO2L	CNN-LOH	Chr10:75404644-75415832				17 pairs of matched	Tissue		GeneChip Human Mapping 500K array (Affymetrix), Validation: Gene Expression	Chinese	GMap2	20955586
ESCC_2919	9333	TGM5	CNN-LOH	Chr15:43524793-43559055				17 pairs of matched	Tissue		GeneChip Human Mapping 500K array (Affymetrix), Validation: Gene Expression	Chinese	GMap2	20955586
ESCC_2920	7644	ZNF91	CNN-LOH	Chr19:23540498-23578269				17 pairs of matched	Tissue		GeneChip Human Mapping 500K array (Affymetrix), Validation: Gene Expression	Chinese	GMap2	20955586
ESCC_2921	90	ACVR1	CNN-LOH	Chr2:158592958-158732374				17 pairs of matched	Tissue		GeneChip Human Mapping 500K array (Affymetrix), Validation: Gene Expression	Chinese	GMap2	20955586
ESCC_146	54829	ASPN	CNN-LOH	Chr9:95218489-95244844				17 pairs of matched	Tissue		GeneChip Human Mapping 500K array (Affymetrix), Validation: Gene Expression	Chinese	GMap2	20955586
ESCC_248	699	BUB1	CNN-LOH	Chr2:111395409-111435684				17 pairs of matched	Tissue		GeneChip Human Mapping 500K array (Affymetrix), Validation: Gene Expression	Chinese	GMap2	20955586
ESCC_415	813	CALU	CNN-LOH	Chr7:128379346-128413477				17 pairs of matched	Tissue		GeneChip Human Mapping 500K array (Affymetrix), Validation: Gene Expression	Chinese	GMap2	20955586
ESCC_2922	23271	CAMSAP1L1	CNN-LOH	Chr1:200708686-200829831				17 pairs of matched	Tissue		GeneChip Human Mapping 500K array (Affymetrix), Validation: Gene Expression	Chinese	GMap2	20955586
ESCC_117	1063	CENPF	CNN-LOH	Chr1:214776532-214837914				17 pairs of matched	Tissue		GeneChip Human Mapping 500K array (Affymetrix), Validation: Gene Expression	Chinese	GMap2	20955586
ESCC_2923	1454	CSNK1E	CNN-LOH	Chr22:38686697-38714089				17 pairs of matched	Tissue		GeneChip Human Mapping 500K array (Affymetrix), Validation: Gene Expression	Chinese	GMap2	20955586
ESCC_2924	6314	ATXN7	Deletion-LOH	Chr3:63884075-63989136				17 pairs of matched	Tissue		GeneChip Human Mapping 500K array (Affymetrix), Validation: Gene Expression	Chinese	GMap2	20955586
ESCC_2925	10217	CTDSPL	Deletion-LOH	Chr3:37903669-38025960				17 pairs of matched	Tissue		GeneChip Human Mapping 500K array (Affymetrix), Validation: Gene Expression	Chinese	GMap2	20955586
ESCC_2508	2149	F2R	Deletion-LOH	Chr3:37903669-38025960				17 pairs of matched	Tissue		GeneChip Human Mapping 500K array (Affymetrix), Validation: Gene Expression	Chinese	GMap2	20955586
ESCC_2528	5868	RAB5A	Deletion-LOH	Chr3:19988572-20026667				17 pairs of matched	Tissue		GeneChip Human Mapping 500K array (Affymetrix), Validation: Gene Expression	Chinese	GMap2	20955586
ESCC_2926	6336	SCN10A	Deletion-LOH	Chr3:38738837-38835501				17 pairs of matched	Tissue		GeneChip Human Mapping 500K array (Affymetrix), Validation: Gene Expression	Chinese	GMap2	20955586
ESCC_2024	5894	RAF1	Deletion-LOH	Chr3:12625100-12705700				17 pairs of matched	Tissue		GeneChip Human Mapping 500K array (Affymetrix), Validation: Gene Expression	Chinese	GMap2	20955586
ESCC_2927	394	ARHGAP5	Amplification-LOH	Chr14:32546495-32628934				17 pairs of matched	Tissue		GeneChip Human Mapping 500K array (Affymetrix), Validation: Gene Expression	Chinese	GMap2	20955586
ESCC_2928	1584	CYP11B1	Amplification-LOH	Chr8:143953773-143961236				17 pairs of matched	Tissue		GeneChip Human Mapping 500K array (Affymetrix), Validation: Gene Expression	Chinese	GMap2	20955586
ESCC_2929	4776	NFATCH	Amplification-LOH	Chr14:24836145-24848810				17 pairs of matched	Tissue		GeneChip Human Mapping 500K array (Affymetrix), Validation: Gene Expression	Chinese	GMap2	20955586
ESCC_1037	5083	PAX9	Amplification-LOH	Chr14:37126773-37147011				17 pairs of matched	Tissue		GeneChip Human Mapping 500K array (Affymetrix), Validation: Gene Expression	Chinese	GMap2	20955586
ESCC_318	8500	PPFIA1	Amplification-LOH	Chr11:70,116,806-70,230,607				17 pairs of matched	Tissue		GeneChip Human Mapping 500K array (Affymetrix), Validation: Gene Expression	Chinese	GMap2	20955586
ESCC_1978	8626	TP63	Amplification-LOH	Chr3:189349216-189615068				17 pairs of matched	Tissue		GeneChip Human Mapping 500K array (Affymetrix), Validation: Gene Expression	Chinese	GMap2	20955586
ESCC_2930	896	CCND3	Amplification	Chr6:41904522-45518819				15:00:00	Primary tumor vs lymph node metastasis	Case only study	Human Oligo Chip 30K (AceGene )	Chinese		18350619
ESCC_413	860	RUNX2	Amplification	Chr6:41904522-45518819				15:00:00	Primary tumor vs lymph node metastasis	Case only study	Human Oligo Chip 30K (AceGene )	Chinese		18350619
ESCC_468	994	CDC25B	Amplification	Chr20:3776386-5107268				15:00:00	Primary tumor vs lymph node metastasis	Case only study	Human Oligo Chip 30K (AceGene )	Chinese		18350619
ESCC_576	5111	PCNA	Amplification	Chr20:3776386-5107268				15:00:00	Primary tumor vs lymph node metastasis	Case only study	Human Oligo Chip 30K (AceGene )	Chinese		18350619
ESCC_2176	51585	PCF11	Amplification	Chr11:82868137-82881037	0.005			10:00:00	Cell line:TE1, TE2, TE3, TE10, TE13, TTn, YES1, YES2, YES4,YES6	Case only study (gene copy number and gene expression correlation)	Human Oligo Chip 30K (AceGene), Validation: QPCR			17611672
ESCC_2177	5870	RAB6A	Amplification	Chr11:73386683-73471138	0.0001			10:00:00	Cell line:TE1, TE2, TE3, TE10, TE13, TTn, YES1, YES2, YES4,YES6	Case only study (gene copy number and gene expression correlation)	Human Oligo Chip 30K (AceGene), Validation: QPCR			17611672
ESCC_2178	10938	EHD1	Amplification	Chr11:64620208-64623332	0.0001			10:00:00	Cell line:TE1, TE2, TE3, TE10, TE13, TTn, YES1, YES2, YES4,YES6	Case only study (gene copy number and gene expression correlation)	Human Oligo Chip 30K (AceGene), Validation: QPCR			17611672
ESCC_2179	4221	MEN1	Amplification	Chr11:64570986-64578766	0.0001			10:00:00	Cell line:TE1, TE2, TE3, TE10, TE13, TTn, YES1, YES2, YES4,YES6	Case only study (gene copy number and gene expression correlation)	Human Oligo Chip 30K (AceGene), Validation: QPCR			17611672
ESCC_381	78999	LRFN4	Amplification	Chr11:66624876-66627946	0.015			10:00:00	Cell line:TE1, TE2, TE3, TE10, TE13, TTn, YES1, YES2, YES4,YES6	Case only study (gene copy number and gene expression correlation)	Human Oligo Chip 30K (AceGene), Validation: QPCR			17611672
ESCC_2180	80227	WDR71	Amplification	Chr11:73588014-73638781	0.0001			10:00:00	Cell line:TE1, TE2, TE3, TE10, TE13, TTn, YES1, YES2, YES4,YES6	Case only study (gene copy number and gene expression correlation)	Human Oligo Chip 30K (AceGene), Validation: QPCR			17611672
ESCC_2181	10825	NEU3	Amplification	Chr11:74699950-74718743	0.0001			10:00:00	Cell line:TE1, TE2, TE3, TE10, TE13, TTn, YES1, YES2, YES4,YES6	Case only study (gene copy number and gene expression correlation)	Human Oligo Chip 30K (AceGene), Validation: QPCR			17611672
ESCC_2183	79139	DERL1	Amplification	Chr8:124025404-124054663	0.0001			10:00:00	Cell line:TE1, TE2, TE3, TE10, TE13, TTn, YES1, YES2, YES4,YES6	Case only study (gene copy number and gene expression correlation)	Human Oligo Chip 30K (AceGene), Validation: QPCR			17611672
ESCC_2184	84933	FLJ14825	Amplification	Chr8:124232196-124253638	0.012			10:00:00	Cell line:TE1, TE2, TE3, TE10, TE13, TTn, YES1, YES2, YES4,YES6	Case only study (gene copy number and gene expression correlation)	Human Oligo Chip 30K (AceGene), Validation: QPCR			17611672
ESCC_2931	83940	TATDN1	Amplification	Chr8:125500735-125551329	0.001			10:00:00	Cell line:TE1, TE2, TE3, TE10, TE13, TTn, YES1, YES2, YES4,YES6	Case only study (gene copy number and gene expression correlation)	Human Oligo Chip 30K (AceGene), Validation: QPCR			17611672
ESCC_2932	100144596	C20orf51	Amplification	Chr20:61665569-61668380	0.0001			10:00:00	Cell line:TE1, TE2, TE3, TE10, TE13, TTn, YES1, YES2, YES4,YES6	Case only study (gene copy number and gene expression correlation)	Human Oligo Chip 30K (AceGene), Validation: QPCR			17611672
ESCC_2933	10809	STARD10	Amplification	Chr11:72465774-72504750	0.0001			10:00:00	Cell line:TE1, TE2, TE3, TE10, TE13, TTn, YES1, YES2, YES4,YES6	Case only study (gene copy number and gene expression correlation)	Human Oligo Chip 30K (AceGene), Validation: QPCR			17611672
ESCC_2934	116092	DNTTIP1	Amplification	Chr20:44420576-44440066	0.0001			10:00:00	Cell line:TE1, TE2, TE3, TE10, TE13, TTn, YES1, YES2, YES4,YES6	Case only study (gene copy number and gene expression correlation)	Human Oligo Chip 30K (AceGene), Validation: QPCR			17611672
ESCC_2829	9965	FGF19	Amplification	Chr11:69513006-69519106	0.0001			10:00:00	Cell line:TE1, TE2, TE3, TE10, TE13, TTn, YES1, YES2, YES4,YES6	Case only study (gene copy number and gene expression correlation)	Human Oligo Chip 30K (AceGene), Validation: QPCR			17611672
ESCC_2935	64979	MRPL36	Amplification	Chr5:1798738-1799049	0.007			10:00:00	Cell line:TE1, TE2, TE3, TE10, TE13, TTn, YES1, YES2, YES4,YES6	Case only study (gene copy number and gene expression correlation)	Human Oligo Chip 30K (AceGene), Validation: QPCR			17611672
ESCC_2936	51526	C20orf111	Amplification	Chr20:42839722-42854667	0.003			10:00:00	Cell line:TE1, TE2, TE3, TE10, TE13, TTn, YES1, YES2, YES4,YES6	Case only study (gene copy number and gene expression correlation)	Human Oligo Chip 30K (AceGene), Validation: QPCR			17611672
ESCC_2937	8815	BANF1	Amplification	Chr11:65769550-65771617	0.008			10:00:00	Cell line:TE1, TE2, TE3, TE10, TE13, TTn, YES1, YES2, YES4,YES6	Case only study (gene copy number and gene expression correlation)	Human Oligo Chip 30K (AceGene), Validation: QPCR			17611672
ESCC_2938	58157	NGB	Amplification	Chr14:77731834-77737655	0.004			10:00:00	Cell line:TE1, TE2, TE3, TE10, TE13, TTn, YES1, YES2, YES4,YES6	Case only study (gene copy number and gene expression correlation)	Human Oligo Chip 30K (AceGene), Validation: QPCR			17611672
ESCC_2939	51111	SUV420H1	Amplification	Chr11:67933186-67981068	0			10:00:00	Cell line:TE1, TE2, TE3, TE10, TE13, TTn, YES1, YES2, YES4,YES6	Case only study (gene copy number and gene expression correlation)	Human Oligo Chip 30K (AceGene), Validation: QPCR			17611672
ESCC_318	8500	PPFIA1	Amplification	Chr11:70217433-70230607	0.005			10:00:00	Cell line:TE1, TE2, TE3, TE10, TE13, TTn, YES1, YES2, YES4,YES6	Case only study (gene copy number and gene expression correlation)	Human Oligo Chip 30K (AceGene), Validation: QPCR			17611672
ESCC_661	25879	WDSOF1	Amplification	Chr8:104426942-104455680	0.005			10:00:00	Cell line:TE1, TE2, TE3, TE10, TE13, TTn, YES1, YES2, YES4,YES6	Case only study (gene copy number and gene expression correlation)	Human Oligo Chip 30K (AceGene), Validation: QPCR			17611672
ESCC_2453	10992	SF3B2	Amplification	Chr11:65819816-65821319	0.012			10:00:00	Cell line:TE1, TE2, TE3, TE10, TE13, TTn, YES1, YES2, YES4,YES6	Case only study (gene copy number and gene expression correlation)	Human Oligo Chip 30K (AceGene), Validation: QPCR			17611672
[truncated: 112 more rows]

## Sheet: Proteomics
EsccId	GeneId	GeneSymbolUsedByAuthor	Regulation	BiologicalMaterial	SampleSize	AnalysisDesign	FoldChange	Pvalue	ExperimentalMethod	Population	GMapId	PMID
[truncated: 810 more rows]

[truncated: 3 more sheets: Methlylation, Histone Modification, miRNA]
