# Supplementary material for: ESCC ATLAS: A population wide compendium of biomarkers for Esophageal Squamous Cell Carcinoma
Source: Sci Rep. 2018 Aug 24;8:12715. doi: 10.1038/s41598-018-30579-3 (PMC6109081; doi:10.1038/s41598-018-30579-3)
Supplement: Supplementary file 3 — Dataset 3 [file 41598_2018_30579_MOESM3_ESM.xlsx]

## Sheet: BiologicalProcess
population	ensembl_gene_id	entrezgene	gene_biotype	external_gene_name	go_id	go_term	unique_go
Australian	ENSG00000096968	3717	protein_coding	JAK2	GO:0000165	MAPK cascade	yes
Australian	ENSG00000065559	6416	protein_coding	MAP2K4	GO:0000165	MAPK cascade	yes
Australian	ENSG00000091436	51776	protein_coding	MAP3K20	GO:0000165	MAPK cascade	yes
Australian	ENSG00000172575	10125	protein_coding	RASGRP1	GO:0000165	MAPK cascade	yes
Australian	ENSG00000068078	2261	protein_coding	FGFR3	GO:0000165	MAPK cascade	yes
Australian	ENSG00000132155	5894	protein_coding	RAF1	GO:0000165	MAPK cascade	yes
Australian	ENSG00000177885	2885	protein_coding	GRB2	GO:0000165	MAPK cascade	yes
Australian	ENSG00000010810	2534	protein_coding	FYN	GO:0000165	MAPK cascade	yes
Australian	ENSG00000107643	5599	protein_coding	MAPK8	GO:0000165	MAPK cascade	yes
Australian	ENSG00000077782	2260	protein_coding	FGFR1	GO:0000165	MAPK cascade	yes
Australian	ENSG00000085511	4216	protein_coding	MAP3K4	GO:0000165	MAPK cascade	yes
Australian	ENSG00000096968	3717	protein_coding	JAK2	GO:0006468	protein phosphorylation	no
Australian	ENSG00000081320	9262	protein_coding	STK17B	GO:0006468	protein phosphorylation	no
Australian	ENSG00000065559	6416	protein_coding	MAP2K4	GO:0006468	protein phosphorylation	no
Australian	ENSG00000091436	51776	protein_coding	MAP3K20	GO:0006468	protein phosphorylation	no
Australian	ENSG00000277273	1022	protein_coding	CDK7	GO:0006468	protein phosphorylation	no
Australian	ENSG00000134318	9475	protein_coding	ROCK2	GO:0006468	protein phosphorylation	no
Australian	ENSG00000067606	5590	protein_coding	PRKCZ	GO:0006468	protein phosphorylation	no
Australian	ENSG00000070759	10420	protein_coding	TESK2	GO:0006468	protein phosphorylation	no
Australian	ENSG00000068078	2261	protein_coding	FGFR3	GO:0006468	protein phosphorylation	no
Australian	ENSG00000105287	25865	protein_coding	PRKD2	GO:0006468	protein phosphorylation	no
Australian	ENSG00000132155	5894	protein_coding	RAF1	GO:0006468	protein phosphorylation	no
Australian	ENSG00000010810	2534	protein_coding	FYN	GO:0006468	protein phosphorylation	no
Australian	ENSG00000163932	5580	protein_coding	PRKCD	GO:0006468	protein phosphorylation	no
Australian	ENSG00000107643	5599	protein_coding	MAPK8	GO:0006468	protein phosphorylation	no
Australian	ENSG00000077782	2260	protein_coding	FGFR1	GO:0006468	protein phosphorylation	no
Australian	ENSG00000064393	28996	protein_coding	HIPK2	GO:0006468	protein phosphorylation	no
Australian	ENSG00000171132	5581	protein_coding	PRKCE	GO:0006468	protein phosphorylation	no
Australian	ENSG00000151422	2241	protein_coding	FER	GO:0006468	protein phosphorylation	no
Australian	ENSG00000101336	3055	protein_coding	HCK	GO:0006468	protein phosphorylation	no
Australian	ENSG00000085511	4216	protein_coding	MAP3K4	GO:0006468	protein phosphorylation	no
Australian	ENSG00000104375	6788	protein_coding	STK3	GO:0006468	protein phosphorylation	no
Australian	ENSG00000096968	3717	protein_coding	JAK2	GO:0006915	apoptotic process	no
Australian	ENSG00000081320	9262	protein_coding	STK17B	GO:0006915	apoptotic process	no
Australian	ENSG00000065559	6416	protein_coding	MAP2K4	GO:0006915	apoptotic process	no
Australian	ENSG00000130222	10912	protein_coding	GADD45G	GO:0006915	apoptotic process	no
Australian	ENSG00000068078	2261	protein_coding	FGFR3	GO:0006915	apoptotic process	no
Australian	ENSG00000132155	5894	protein_coding	RAF1	GO:0006915	apoptotic process	no
Australian	ENSG00000111321	4055	protein_coding	LTBR	GO:0006915	apoptotic process	no
Australian	ENSG00000163932	5580	protein_coding	PRKCD	GO:0006915	apoptotic process	no
Australian	ENSG00000172936	4615	protein_coding	MYD88	GO:0006915	apoptotic process	no
Australian	ENSG00000113575	5515	protein_coding	PPP2CA	GO:0006915	apoptotic process	no
Australian	ENSG00000099860	4616	protein_coding	GADD45B	GO:0006915	apoptotic process	no
Australian	ENSG00000064393	28996	protein_coding	HIPK2	GO:0006915	apoptotic process	no
Australian	ENSG00000171132	5581	protein_coding	PRKCE	GO:0006915	apoptotic process	no
Australian	ENSG00000104375	6788	protein_coding	STK3	GO:0006915	apoptotic process	no
Australian	ENSG00000116288	11315	protein_coding	PARK7	GO:0006954	inflammatory response	no
Australian	ENSG00000067606	5590	protein_coding	PRKCZ	GO:0006954	inflammatory response	no
Australian	ENSG00000078902	54472	protein_coding	TOLLIP	GO:0006954	inflammatory response	no
Australian	ENSG00000181104	2149	protein_coding	F2R	GO:0006954	inflammatory response	no
Australian	ENSG00000111321	4055	protein_coding	LTBR	GO:0006954	inflammatory response	no
Australian	ENSG00000169403	5724	protein_coding	PTAFR	GO:0006954	inflammatory response	no
Australian	ENSG00000136238	5879	protein_coding	RAC1	GO:0006954	inflammatory response	no
Australian	ENSG00000172936	4615	protein_coding	MYD88	GO:0006954	inflammatory response	no
Australian	ENSG00000123609	9111	protein_coding	NMI	GO:0006954	inflammatory response	no
Australian	ENSG00000101336	3055	protein_coding	HCK	GO:0006954	inflammatory response	no
Australian	ENSG00000096968	3717	protein_coding	JAK2	GO:0007165	signal transduction	yes
Australian	ENSG00000138031	109	protein_coding	ADCY3	GO:0007165	signal transduction	yes
Australian	ENSG00000065559	6416	protein_coding	MAP2K4	GO:0007165	signal transduction	yes
Australian	ENSG00000151617	1909	protein_coding	EDNRA	GO:0007165	signal transduction	yes
Australian	ENSG00000143622	6016	protein_coding	RIT1	GO:0007165	signal transduction	yes
Australian	ENSG00000138039	3973	protein_coding	LHCGR	GO:0007165	signal transduction	yes
Australian	ENSG00000077044	8527	protein_coding	DGKD	GO:0007165	signal transduction	yes
Australian	ENSG00000067606	5590	protein_coding	PRKCZ	GO:0007165	signal transduction	yes
Australian	ENSG00000172575	10125	protein_coding	RASGRP1	GO:0007165	signal transduction	yes
Australian	ENSG00000125249	5911	protein_coding	RAP2A	GO:0007165	signal transduction	yes
Australian	ENSG00000141738	2886	protein_coding	GRB7	GO:0007165	signal transduction	yes
Australian	ENSG00000078902	54472	protein_coding	TOLLIP	GO:0007165	signal transduction	yes
Australian	ENSG00000123728	57826	protein_coding	RAP2C	GO:0007165	signal transduction	yes
Australian	ENSG00000132155	5894	protein_coding	RAF1	GO:0007165	signal transduction	yes
Australian	ENSG00000106615	6009	protein_coding	RHEB	GO:0007165	signal transduction	yes
Australian	ENSG00000145703	10788	protein_coding	IQGAP2	GO:0007165	signal transduction	yes
Australian	ENSG00000181104	2149	protein_coding	F2R	GO:0007165	signal transduction	yes
Australian	ENSG00000111321	4055	protein_coding	LTBR	GO:0007165	signal transduction	yes
Australian	ENSG00000163932	5580	protein_coding	PRKCD	GO:0007165	signal transduction	yes
Australian	ENSG00000169403	5724	protein_coding	PTAFR	GO:0007165	signal transduction	yes
Australian	ENSG00000172936	4615	protein_coding	MYD88	GO:0007165	signal transduction	yes
Australian	ENSG00000154822	23228	protein_coding	PLCL2	GO:0007165	signal transduction	yes
Australian	ENSG00000156052	2776	protein_coding	GNAQ	GO:0007165	signal transduction	yes
Australian	ENSG00000171132	5581	protein_coding	PRKCE	GO:0007165	signal transduction	yes
Australian	ENSG00000182621	23236	protein_coding	PLCB1	GO:0007165	signal transduction	yes
Australian	ENSG00000128340	5880	protein_coding	RAC2	GO:0007165	signal transduction	yes
Australian	ENSG00000151422	2241	protein_coding	FER	GO:0007165	signal transduction	yes
Australian	ENSG00000164050	5364	protein_coding	PLXNB1	GO:0007165	signal transduction	yes
Australian	ENSG00000170425	136	protein_coding	ADORA2B	GO:0007165	signal transduction	yes
Australian	ENSG00000111252	10019	protein_coding	SH2B3	GO:0007165	signal transduction	yes
Australian	ENSG00000164949	2669	protein_coding	GEM	GO:0007165	signal transduction	yes
Australian	ENSG00000104375	6788	protein_coding	STK3	GO:0007165	signal transduction	yes
Australian	ENSG00000096968	3717	protein_coding	JAK2	GO:0008284	positive regulation of cell proliferation	no
Australian	ENSG00000099942	1399	protein_coding	CRKL	GO:0008284	positive regulation of cell proliferation	no
Australian	ENSG00000067606	5590	protein_coding	PRKCZ	GO:0008284	positive regulation of cell proliferation	no
Australian	ENSG00000068078	2261	protein_coding	FGFR3	GO:0008284	positive regulation of cell proliferation	no
Australian	ENSG00000181104	2149	protein_coding	F2R	GO:0008284	positive regulation of cell proliferation	no
Australian	ENSG00000119185	9270	protein_coding	ITGB1BP1	GO:0008284	positive regulation of cell proliferation	no
Australian	ENSG00000077782	2260	protein_coding	FGFR1	GO:0008284	positive regulation of cell proliferation	no
Australian	ENSG00000064393	28996	protein_coding	HIPK2	GO:0008284	positive regulation of cell proliferation	no
Australian	ENSG00000128340	5880	protein_coding	RAC2	GO:0008284	positive regulation of cell proliferation	no
Australian	ENSG00000151422	2241	protein_coding	FER	GO:0008284	positive regulation of cell proliferation	no
Australian	ENSG00000101336	3055	protein_coding	HCK	GO:0008284	positive regulation of cell proliferation	no
Australian	ENSG00000123595	9367	protein_coding	RAB9A	GO:0015031	protein transport	yes
Australian	ENSG00000099246	22931	protein_coding	RAB18	GO:0015031	protein transport	yes
Australian	ENSG00000166747	164	protein_coding	AP1G1	GO:0015031	protein transport	yes
Australian	ENSG00000144566	5868	protein_coding	RAB5A	GO:0015031	protein transport	yes
Australian	ENSG00000183020	161	protein_coding	AP2A2	GO:0015031	protein transport	yes
Australian	ENSG00000077044	8527	protein_coding	DGKD	GO:0015031	protein transport	yes
Australian	ENSG00000111540	5869	protein_coding	RAB5B	GO:0015031	protein transport	yes
Australian	ENSG00000100083	26088	protein_coding	GGA1	GO:0015031	protein transport	yes
Australian	ENSG00000182287	8905	protein_coding	AP1S2	GO:0015031	protein transport	yes
Australian	ENSG00000071189	23161	protein_coding	SNX13	GO:0015031	protein transport	yes
Australian	ENSG00000119185	9270	protein_coding	ITGB1BP1	GO:0015031	protein transport	yes
Australian	ENSG00000100280	162	protein_coding	AP1B1	GO:0015031	protein transport	yes
Australian	ENSG00000112210	51715	protein_coding	RAB23	GO:0015031	protein transport	yes
Australian	ENSG00000112335	8724	protein_coding	SNX3	GO:0015031	protein transport	yes
Australian	ENSG00000119396	51552	protein_coding	RAB14	GO:0015031	protein transport	yes
Australian	ENSG00000152700	51128	protein_coding	SAR1B	GO:0015031	protein transport	yes
Australian	ENSG00000104388	5862	protein_coding	RAB2A	GO:0015031	protein transport	yes
Australian	ENSG00000096968	3717	protein_coding	JAK2	GO:0016310	phosphorylation	no
Australian	ENSG00000081320	9262	protein_coding	STK17B	GO:0016310	phosphorylation	no
Australian	ENSG00000065559	6416	protein_coding	MAP2K4	GO:0016310	phosphorylation	no
Australian	ENSG00000065357	1606	protein_coding	DGKA	GO:0016310	phosphorylation	no
Australian	ENSG00000091436	51776	protein_coding	MAP3K20	GO:0016310	phosphorylation	no
Australian	ENSG00000277273	1022	protein_coding	CDK7	GO:0016310	phosphorylation	no
Australian	ENSG00000134318	9475	protein_coding	ROCK2	GO:0016310	phosphorylation	no
Australian	ENSG00000077044	8527	protein_coding	DGKD	GO:0016310	phosphorylation	no
Australian	ENSG00000067606	5590	protein_coding	PRKCZ	GO:0016310	phosphorylation	no
Australian	ENSG00000070759	10420	protein_coding	TESK2	GO:0016310	phosphorylation	no
Australian	ENSG00000068078	2261	protein_coding	FGFR3	GO:0016310	phosphorylation	no
Australian	ENSG00000105287	25865	protein_coding	PRKD2	GO:0016310	phosphorylation	no
Australian	ENSG00000078902	54472	protein_coding	TOLLIP	GO:0016310	phosphorylation	no
Australian	ENSG00000132155	5894	protein_coding	RAF1	GO:0016310	phosphorylation	no
Australian	ENSG00000010810	2534	protein_coding	FYN	GO:0016310	phosphorylation	no
Australian	ENSG00000163932	5580	protein_coding	PRKCD	GO:0016310	phosphorylation	no
Australian	ENSG00000107643	5599	protein_coding	MAPK8	GO:0016310	phosphorylation	no
Australian	ENSG00000077782	2260	protein_coding	FGFR1	GO:0016310	phosphorylation	no
Australian	ENSG00000064393	28996	protein_coding	HIPK2	GO:0016310	phosphorylation	no
Australian	ENSG00000171132	5581	protein_coding	PRKCE	GO:0016310	phosphorylation	no
Australian	ENSG00000151422	2241	protein_coding	FER	GO:0016310	phosphorylation	no
Australian	ENSG00000101336	3055	protein_coding	HCK	GO:0016310	phosphorylation	no
Australian	ENSG00000139144	5288	protein_coding	PIK3C2G	GO:0016310	phosphorylation	no
Australian	ENSG00000085511	4216	protein_coding	MAP3K4	GO:0016310	phosphorylation	no
Australian	ENSG00000104375	6788	protein_coding	STK3	GO:0016310	phosphorylation	no
Australian	ENSG00000096968	3717	protein_coding	JAK2	GO:0030154	cell differentiation	yes
Australian	ENSG00000091436	51776	protein_coding	MAP3K20	GO:0030154	cell differentiation	yes
Australian	ENSG00000130222	10912	protein_coding	GADD45G	GO:0030154	cell differentiation	yes
Australian	ENSG00000172575	10125	protein_coding	RASGRP1	GO:0030154	cell differentiation	yes
Australian	ENSG00000132155	5894	protein_coding	RAF1	GO:0030154	cell differentiation	yes
Australian	ENSG00000177885	2885	protein_coding	GRB2	GO:0030154	cell differentiation	yes
Australian	ENSG00000010810	2534	protein_coding	FYN	GO:0030154	cell differentiation	yes
Australian	ENSG00000119185	9270	protein_coding	ITGB1BP1	GO:0030154	cell differentiation	yes
Australian	ENSG00000099860	4616	protein_coding	GADD45B	GO:0030154	cell differentiation	yes
Australian	ENSG00000155926	6503	protein_coding	SLA	GO:0030154	cell differentiation	yes
Australian	ENSG00000151422	2241	protein_coding	FER	GO:0030154	cell differentiation	yes
Australian	ENSG00000101336	3055	protein_coding	HCK	GO:0030154	cell differentiation	yes
Australian	ENSG00000111252	10019	protein_coding	SH2B3	GO:0030154	cell differentiation	yes
Australian	ENSG00000065357	1606	protein_coding	DGKA	GO:0030168	platelet activation	yes
Australian	ENSG00000077044	8527	protein_coding	DGKD	GO:0030168	platelet activation	yes
Australian	ENSG00000132155	5894	protein_coding	RAF1	GO:0030168	platelet activation	yes
Australian	ENSG00000181104	2149	protein_coding	F2R	GO:0030168	platelet activation	yes
Australian	ENSG00000010810	2534	protein_coding	FYN	GO:0030168	platelet activation	yes
Australian	ENSG00000163932	5580	protein_coding	PRKCD	GO:0030168	platelet activation	yes
Australian	ENSG00000136238	5879	protein_coding	RAC1	GO:0030168	platelet activation	yes
Australian	ENSG00000156052	2776	protein_coding	GNAQ	GO:0030168	platelet activation	yes
Australian	ENSG00000171132	5581	protein_coding	PRKCE	GO:0030168	platelet activation	yes
Australian	ENSG00000128340	5880	protein_coding	RAC2	GO:0030168	platelet activation	yes
Australian	ENSG00000043462	3937	protein_coding	LCP2	GO:0030168	platelet activation	yes
Australian	ENSG00000096968	3717	protein_coding	JAK2	GO:0035556	intracellular signal transduction	yes
Australian	ENSG00000081320	9262	protein_coding	STK17B	GO:0035556	intracellular signal transduction	yes
Australian	ENSG00000138031	109	protein_coding	ADCY3	GO:0035556	intracellular signal transduction	yes
Australian	ENSG00000065357	1606	protein_coding	DGKA	GO:0035556	intracellular signal transduction	yes
Australian	ENSG00000091436	51776	protein_coding	MAP3K20	GO:0035556	intracellular signal transduction	yes
Australian	ENSG00000161202	1857	protein_coding	DVL3	GO:0035556	intracellular signal transduction	yes
Australian	ENSG00000102048	140462	protein_coding	ASB9	GO:0035556	intracellular signal transduction	yes
Australian	ENSG00000099942	1399	protein_coding	CRKL	GO:0035556	intracellular signal transduction	yes
Australian	ENSG00000134318	9475	protein_coding	ROCK2	GO:0035556	intracellular signal transduction	yes
Australian	ENSG00000077044	8527	protein_coding	DGKD	GO:0035556	intracellular signal transduction	yes
Australian	ENSG00000067606	5590	protein_coding	PRKCZ	GO:0035556	intracellular signal transduction	yes
Australian	ENSG00000070759	10420	protein_coding	TESK2	GO:0035556	intracellular signal transduction	yes
Australian	ENSG00000172575	10125	protein_coding	RASGRP1	GO:0035556	intracellular signal transduction	yes
Australian	ENSG00000105287	25865	protein_coding	PRKD2	GO:0035556	intracellular signal transduction	yes
Australian	ENSG00000100842	10278	protein_coding	EFS	GO:0035556	intracellular signal transduction	yes
Australian	ENSG00000078902	54472	protein_coding	TOLLIP	GO:0035556	intracellular signal transduction	yes
Australian	ENSG00000132155	5894	protein_coding	RAF1	GO:0035556	intracellular signal transduction	yes
Australian	ENSG00000198722	10497	protein_coding	UNC13B	GO:0035556	intracellular signal transduction	yes
Australian	ENSG00000010810	2534	protein_coding	FYN	GO:0035556	intracellular signal transduction	yes
Australian	ENSG00000119185	9270	protein_coding	ITGB1BP1	GO:0035556	intracellular signal transduction	yes
Australian	ENSG00000163932	5580	protein_coding	PRKCD	GO:0035556	intracellular signal transduction	yes
Australian	ENSG00000136238	5879	protein_coding	RAC1	GO:0035556	intracellular signal transduction	yes
Australian	ENSG00000163697	323	protein_coding	APBB2	GO:0035556	intracellular signal transduction	yes
Australian	ENSG00000154822	23228	protein_coding	PLCL2	GO:0035556	intracellular signal transduction	yes
Australian	ENSG00000171132	5581	protein_coding	PRKCE	GO:0035556	intracellular signal transduction	yes
Australian	ENSG00000182621	23236	protein_coding	PLCB1	GO:0035556	intracellular signal transduction	yes
Australian	ENSG00000151422	2241	protein_coding	FER	GO:0035556	intracellular signal transduction	yes
Australian	ENSG00000164050	5364	protein_coding	PLXNB1	GO:0035556	intracellular signal transduction	yes
Australian	ENSG00000111252	10019	protein_coding	SH2B3	GO:0035556	intracellular signal transduction	yes
Australian	ENSG00000043462	3937	protein_coding	LCP2	GO:0035556	intracellular signal transduction	yes
Australian	ENSG00000085511	4216	protein_coding	MAP3K4	GO:0035556	intracellular signal transduction	yes
Australian	ENSG00000104375	6788	protein_coding	STK3	GO:0035556	intracellular signal transduction	yes
Australian	ENSG00000096968	3717	protein_coding	JAK2	GO:0043065	positive regulation of apoptotic process	no
Australian	ENSG00000065559	6416	protein_coding	MAP2K4	GO:0043065	positive regulation of apoptotic process	no
Australian	ENSG00000091436	51776	protein_coding	MAP3K20	GO:0043065	positive regulation of apoptotic process	no
Australian	ENSG00000130222	10912	protein_coding	GADD45G	GO:0043065	positive regulation of apoptotic process	no
Australian	ENSG00000198722	10497	protein_coding	UNC13B	GO:0043065	positive regulation of apoptotic process	no
Australian	ENSG00000107643	5599	protein_coding	MAPK8	GO:0043065	positive regulation of apoptotic process	no
Australian	ENSG00000136238	5879	protein_coding	RAC1	GO:0043065	positive regulation of apoptotic process	no
Australian	ENSG00000163697	323	protein_coding	APBB2	GO:0043065	positive regulation of apoptotic process	no
Australian	ENSG00000099860	4616	protein_coding	GADD45B	GO:0043065	positive regulation of apoptotic process	no
Australian	ENSG00000104375	6788	protein_coding	STK3	GO:0043065	positive regulation of apoptotic process	no
Australian	ENSG00000116288	11315	protein_coding	PARK7	GO:0043066	negative regulation of apoptotic process	no
Australian	ENSG00000115641	2274	protein_coding	FHL2	GO:0043066	negative regulation of apoptotic process	no
Australian	ENSG00000172175	10892	protein_coding	MALT1	GO:0043066	negative regulation of apoptotic process	no
Australian	ENSG00000067606	5590	protein_coding	PRKCZ	GO:0043066	negative regulation of apoptotic process	no
Australian	ENSG00000132155	5894	protein_coding	RAF1	GO:0043066	negative regulation of apoptotic process	no
Australian	ENSG00000107643	5599	protein_coding	MAPK8	GO:0043066	negative regulation of apoptotic process	no
Australian	ENSG00000033800	8554	protein_coding	PIAS1	GO:0043066	negative regulation of apoptotic process	no
Australian	ENSG00000172936	4615	protein_coding	MYD88	GO:0043066	negative regulation of apoptotic process	no
Australian	ENSG00000163697	323	protein_coding	APBB2	GO:0043066	negative regulation of apoptotic process	no
Australian	ENSG00000101336	3055	protein_coding	HCK	GO:0043066	negative regulation of apoptotic process	no
Australian	ENSG00000099246	22931	protein_coding	RAB18	GO:0043312	neutrophil degranulation	no
Australian	ENSG00000069974	5873	protein_coding	RAB27A	GO:0043312	neutrophil degranulation	no
Australian	ENSG00000183020	161	protein_coding	AP2A2	GO:0043312	neutrophil degranulation	no
Australian	ENSG00000078902	54472	protein_coding	TOLLIP	GO:0043312	neutrophil degranulation	no
Australian	ENSG00000111540	5869	protein_coding	RAB5B	GO:0043312	neutrophil degranulation	no
Australian	ENSG00000123728	57826	protein_coding	RAP2C	GO:0043312	neutrophil degranulation	no
Australian	ENSG00000145703	10788	protein_coding	IQGAP2	GO:0043312	neutrophil degranulation	no
Australian	ENSG00000163932	5580	protein_coding	PRKCD	GO:0043312	neutrophil degranulation	no
Australian	ENSG00000169403	5724	protein_coding	PTAFR	GO:0043312	neutrophil degranulation	no
Australian	ENSG00000136238	5879	protein_coding	RAC1	GO:0043312	neutrophil degranulation	no
Australian	ENSG00000119396	51552	protein_coding	RAB14	GO:0043312	neutrophil degranulation	no
Australian	ENSG00000096968	3717	protein_coding	JAK2	GO:0043547	positive regulation of GTPase activity	yes
Australian	ENSG00000161202	1857	protein_coding	DVL3	GO:0043547	positive regulation of GTPase activity	yes
Australian	ENSG00000171700	10287	protein_coding	RGS19	GO:0043547	positive regulation of GTPase activity	yes
Australian	ENSG00000172575	10125	protein_coding	RASGRP1	GO:0043547	positive regulation of GTPase activity	yes
Australian	ENSG00000068078	2261	protein_coding	FGFR3	GO:0043547	positive regulation of GTPase activity	yes
Australian	ENSG00000071189	23161	protein_coding	SNX13	GO:0043547	positive regulation of GTPase activity	yes
Australian	ENSG00000177885	2885	protein_coding	GRB2	GO:0043547	positive regulation of GTPase activity	yes
Australian	ENSG00000010810	2534	protein_coding	FYN	GO:0043547	positive regulation of GTPase activity	yes
Australian	ENSG00000077782	2260	protein_coding	FGFR1	GO:0043547	positive regulation of GTPase activity	yes
Australian	ENSG00000156052	2776	protein_coding	GNAQ	GO:0043547	positive regulation of GTPase activity	yes
Australian	ENSG00000182621	23236	protein_coding	PLCB1	GO:0043547	positive regulation of GTPase activity	yes
Australian	ENSG00000164050	5364	protein_coding	PLXNB1	GO:0043547	positive regulation of GTPase activity	yes
Australian	ENSG00000096968	3717	protein_coding	JAK2	GO:0045087	innate immune response	yes
Australian	ENSG00000172175	10892	protein_coding	MALT1	GO:0045087	innate immune response	yes
Australian	ENSG00000078902	54472	protein_coding	TOLLIP	GO:0045087	innate immune response	yes
Australian	ENSG00000112343	10475	protein_coding	TRIM38	GO:0045087	innate immune response	yes
Australian	ENSG00000177885	2885	protein_coding	GRB2	GO:0045087	innate immune response	yes
Australian	ENSG00000010810	2534	protein_coding	FYN	GO:0045087	innate immune response	yes
Australian	ENSG00000172936	4615	protein_coding	MYD88	GO:0045087	innate immune response	yes
Australian	ENSG00000155926	6503	protein_coding	SLA	GO:0045087	innate immune response	yes
Australian	ENSG00000151422	2241	protein_coding	FER	GO:0045087	innate immune response	yes
Australian	ENSG00000101336	3055	protein_coding	HCK	GO:0045087	innate immune response	yes
Australian	ENSG00000123595	9367	protein_coding	RAB9A	GO:0061024	membrane organization	yes
Australian	ENSG00000099246	22931	protein_coding	RAB18	GO:0061024	membrane organization	yes
Australian	ENSG00000144566	5868	protein_coding	RAB5A	GO:0061024	membrane organization	yes
Australian	ENSG00000069974	5873	protein_coding	RAB27A	GO:0061024	membrane organization	yes
Australian	ENSG00000183020	161	protein_coding	AP2A2	GO:0061024	membrane organization	yes
Australian	ENSG00000111540	5869	protein_coding	RAB5B	GO:0061024	membrane organization	yes
Australian	ENSG00000100083	26088	protein_coding	GGA1	GO:0061024	membrane organization	yes
Australian	ENSG00000177885	2885	protein_coding	GRB2	GO:0061024	membrane organization	yes
Australian	ENSG00000128245	7533	protein_coding	YWHAH	GO:0061024	membrane organization	yes
Australian	ENSG00000119396	51552	protein_coding	RAB14	GO:0061024	membrane organization	yes
Chinese	ENSG00000134480	902	protein_coding	CCNH	GO:0000082	G1/S transition of mitotic cell cycle	yes
Chinese	ENSG00000139687	5925	protein_coding	RB1	GO:0000082	G1/S transition of mitotic cell cycle	yes
Chinese	ENSG00000123374	1017	protein_coding	CDK2	GO:0000082	G1/S transition of mitotic cell cycle	yes
Chinese	ENSG00000101773	5932	protein_coding	RBBP8	GO:0000082	G1/S transition of mitotic cell cycle	yes
Chinese	ENSG00000124762	1026	protein_coding	CDKN1A	GO:0000082	G1/S transition of mitotic cell cycle	yes
Chinese	ENSG00000110092	595	protein_coding	CCND1	GO:0000082	G1/S transition of mitotic cell cycle	yes
Chinese	ENSG00000132383	6117	protein_coding	RPA1	GO:0000082	G1/S transition of mitotic cell cycle	yes
Chinese	ENSG00000147889	1029	protein_coding	CDKN2A	GO:0000082	G1/S transition of mitotic cell cycle	yes
Chinese	ENSG00000115170	90	protein_coding	ACVR1	GO:0000082	G1/S transition of mitotic cell cycle	yes
Chinese	ENSG00000100297	4174	protein_coding	MCM5	GO:0000082	G1/S transition of mitotic cell cycle	yes
Chinese	ENSG00000164045	993	protein_coding	CDC25A	GO:0000082	G1/S transition of mitotic cell cycle	yes
Chinese	ENSG00000104738	4173	protein_coding	MCM4	GO:0000082	G1/S transition of mitotic cell cycle	yes
Chinese	ENSG00000145604	6502	protein_coding	SKP2	GO:0000082	G1/S transition of mitotic cell cycle	yes
Chinese	ENSG00000101224	994	protein_coding	CDC25B	GO:0000086	G2/M transition of mitotic cell cycle	yes
Chinese	ENSG00000134480	902	protein_coding	CCNH	GO:0000086	G2/M transition of mitotic cell cycle	yes
Chinese	ENSG00000101367	22919	protein_coding	MAPRE1	GO:0000086	G2/M transition of mitotic cell cycle	yes
Chinese	ENSG00000129474	84962	protein_coding	AJUBA	GO:0000086	G2/M transition of mitotic cell cycle	yes
Chinese	ENSG00000123374	1017	protein_coding	CDK2	GO:0000086	G2/M transition of mitotic cell cycle	yes
Chinese	ENSG00000183765	11200	protein_coding	CHEK2	GO:0000086	G2/M transition of mitotic cell cycle	yes
Chinese	ENSG00000085563	5243	protein_coding	ABCB1	GO:0000086	G2/M transition of mitotic cell cycle	yes
Chinese	ENSG00000124762	1026	protein_coding	CDKN1A	GO:0000086	G2/M transition of mitotic cell cycle	yes
Chinese	ENSG00000147883	1030	protein_coding	CDKN2B	GO:0000086	G2/M transition of mitotic cell cycle	yes
Chinese	ENSG00000213923	1454	protein_coding	CSNK1E	GO:0000086	G2/M transition of mitotic cell cycle	yes
Chinese	ENSG00000170312	983	protein_coding	CDK1	GO:0000086	G2/M transition of mitotic cell cycle	yes
Chinese	ENSG00000164045	993	protein_coding	CDC25A	GO:0000086	G2/M transition of mitotic cell cycle	yes
Chinese	ENSG00000149554	1111	protein_coding	CHEK1	GO:0000086	G2/M transition of mitotic cell cycle	yes
Chinese	ENSG00000145604	6502	protein_coding	SKP2	GO:0000086	G2/M transition of mitotic cell cycle	yes
Chinese	ENSG00000276561	3665	protein_coding	IRF7	GO:0000122	negative regulation of transcription from RNA polymerase II promoter	no
Chinese	ENSG00000137203	7020	protein_coding	TFAP2A	GO:0000122	negative regulation of transcription from RNA polymerase II promoter	no
Chinese	ENSG00000080503	6595	protein_coding	SMARCA2	GO:0000122	negative regulation of transcription from RNA polymerase II promoter	no
Chinese	ENSG00000080839	5933	protein_coding	RBL1	GO:0000122	negative regulation of transcription from RNA polymerase II promoter	no
Chinese	ENSG00000020633	864	protein_coding	RUNX3	GO:0000122	negative regulation of transcription from RNA polymerase II promoter	no
Chinese	ENSG00000078900	7161	protein_coding	TP73	GO:0000122	negative regulation of transcription from RNA polymerase II promoter	no
Chinese	ENSG00000030419	22807	protein_coding	IKZF2	GO:0000122	negative regulation of transcription from RNA polymerase II promoter	no
Chinese	ENSG00000165556	1045	protein_coding	CDX2	GO:0000122	negative regulation of transcription from RNA polymerase II promoter	no
Chinese	ENSG00000139687	5925	protein_coding	RB1	GO:0000122	negative regulation of transcription from RNA polymerase II promoter	no
Chinese	ENSG00000129474	84962	protein_coding	AJUBA	GO:0000122	negative regulation of transcription from RNA polymerase II promoter	no
Chinese	ENSG00000141052	93649	protein_coding	MYOCD	GO:0000122	negative regulation of transcription from RNA polymerase II promoter	no
Chinese	ENSG00000066468	2263	protein_coding	FGFR2	GO:0000122	negative regulation of transcription from RNA polymerase II promoter	no
Chinese	ENSG00000112576	896	protein_coding	CCND3	GO:0000122	negative regulation of transcription from RNA polymerase II promoter	no
Chinese	ENSG00000115641	2274	protein_coding	FHL2	GO:0000122	negative regulation of transcription from RNA polymerase II promoter	no
Chinese	ENSG00000141510	7157	protein_coding	TP53	GO:0000122	negative regulation of transcription from RNA polymerase II promoter	no
Chinese	ENSG00000123374	1017	protein_coding	CDK2	GO:0000122	negative regulation of transcription from RNA polymerase II promoter	no
Chinese	ENSG00000186153	51741	protein_coding	WWOX	GO:0000122	negative regulation of transcription from RNA polymerase II promoter	no
Chinese	ENSG00000101773	5932	protein_coding	RBBP8	GO:0000122	negative regulation of transcription from RNA polymerase II promoter	no
Chinese	ENSG00000100968	4776	protein_coding	NFATC4	GO:0000122	negative regulation of transcription from RNA polymerase II promoter	no
Chinese	ENSG00000178999	9212	protein_coding	AURKB	GO:0000122	negative regulation of transcription from RNA polymerase II promoter	no
Chinese	ENSG00000169016	1876	protein_coding	E2F6	GO:0000122	negative regulation of transcription from RNA polymerase II promoter	no
Chinese	ENSG00000184937	7490	protein_coding	WT1	GO:0000122	negative regulation of transcription from RNA polymerase II promoter	no
Chinese	ENSG00000016082	3670	protein_coding	ISL1	GO:0000122	negative regulation of transcription from RNA polymerase II promoter	no
Chinese	ENSG00000148677	27063	protein_coding	ANKRD1	GO:0000122	negative regulation of transcription from RNA polymerase II promoter	no
Chinese	ENSG00000168610	6774	protein_coding	STAT3	GO:0000122	negative regulation of transcription from RNA polymerase II promoter	no
Chinese	ENSG00000103423	9093	protein_coding	DNAJA3	GO:0000122	negative regulation of transcription from RNA polymerase II promoter	no
Chinese	ENSG00000087510	7022	protein_coding	TFAP2C	GO:0000122	negative regulation of transcription from RNA polymerase II promoter	no
Chinese	ENSG00000174744	25855	protein_coding	BRMS1	GO:0000122	negative regulation of transcription from RNA polymerase II promoter	no
Chinese	ENSG00000110092	595	protein_coding	CCND1	GO:0000122	negative regulation of transcription from RNA polymerase II promoter	no
Chinese	ENSG00000175354	5771	protein_coding	PTPN2	GO:0000122	negative regulation of transcription from RNA polymerase II promoter	no
Chinese	ENSG00000135679	4193	protein_coding	MDM2	GO:0000122	negative regulation of transcription from RNA polymerase II promoter	no
Chinese	ENSG00000048052	9734	protein_coding	HDAC9	GO:0000122	negative regulation of transcription from RNA polymerase II promoter	no
Chinese	ENSG00000168036	1499	protein_coding	CTNNB1	GO:0000122	negative regulation of transcription from RNA polymerase II promoter	no
Chinese	ENSG00000057657	639	protein_coding	PRDM1	GO:0000122	negative regulation of transcription from RNA polymerase II promoter	no
Chinese	ENSG00000177565	79718	protein_coding	TBL1XR1	GO:0000122	negative regulation of transcription from RNA polymerase II promoter	no
Chinese	ENSG00000159388	7832	protein_coding	BTG2	GO:0000122	negative regulation of transcription from RNA polymerase II promoter	no
Chinese	ENSG00000100393	2033	protein_coding	EP300	GO:0000122	negative regulation of transcription from RNA polymerase II promoter	no
Chinese	ENSG00000161298	84911	protein_coding	ZNF382	GO:0000122	negative regulation of transcription from RNA polymerase II promoter	no
Chinese	ENSG00000063438	57491	protein_coding	AHRR	GO:0000122	negative regulation of transcription from RNA polymerase II promoter	no
Chinese	ENSG00000169714	7555	protein_coding	CNBP	GO:0000122	negative regulation of transcription from RNA polymerase II promoter	no
Chinese	ENSG00000257923	1523	protein_coding	CUX1	GO:0000122	negative regulation of transcription from RNA polymerase II promoter	no
Chinese	ENSG00000156273	571	protein_coding	BACH1	GO:0000122	negative regulation of transcription from RNA polymerase II promoter	no
Chinese	ENSG00000156273	100379661	protein_coding	BACH1	GO:0000122	negative regulation of transcription from RNA polymerase II promoter	no
Chinese	ENSG00000077092	5915	protein_coding	RARB	GO:0000122	negative regulation of transcription from RNA polymerase II promoter	no
Chinese	ENSG00000129173	79733	protein_coding	E2F8	GO:0000122	negative regulation of transcription from RNA polymerase II promoter	no
Chinese	ENSG00000100811	7528	protein_coding	YY1	GO:0000122	negative regulation of transcription from RNA polymerase II promoter	no
Chinese	ENSG00000125740	2354	protein_coding	FOSB	GO:0000122	negative regulation of transcription from RNA polymerase II promoter	no
Chinese	ENSG00000104881	10848	protein_coding	PPP1R13L	GO:0000122	negative regulation of transcription from RNA polymerase II promoter	no
Chinese	ENSG00000265972	10628	protein_coding	TXNIP	GO:0000122	negative regulation of transcription from RNA polymerase II promoter	no
Chinese	ENSG00000119508	8013	protein_coding	NR4A3	GO:0000122	negative regulation of transcription from RNA polymerase II promoter	no
Chinese	ENSG00000125968	3397	protein_coding	ID1	GO:0000122	negative regulation of transcription from RNA polymerase II promoter	no
Chinese	ENSG00000198625	4194	protein_coding	MDM4	GO:0000122	negative regulation of transcription from RNA polymerase II promoter	no
Chinese	ENSG00000120616	80314	protein_coding	EPC1	GO:0000122	negative regulation of transcription from RNA polymerase II promoter	no
Chinese	ENSG00000127616	6597	protein_coding	SMARCA4	GO:0000122	negative regulation of transcription from RNA polymerase II promoter	no
Chinese	ENSG00000092820	7430	protein_coding	EZR	GO:0000122	negative regulation of transcription from RNA polymerase II promoter	no
Chinese	ENSG00000065978	4904	protein_coding	YBX1	GO:0000122	negative regulation of transcription from RNA polymerase II promoter	no
Chinese	ENSG00000073282	8626	protein_coding	TP63	GO:0000122	negative regulation of transcription from RNA polymerase II promoter	no
Chinese	ENSG00000110693	55553	protein_coding	SOX6	GO:0000122	negative regulation of transcription from RNA polymerase II promoter	no
Chinese	ENSG00000164442	10370	protein_coding	CITED2	GO:0000122	negative regulation of transcription from RNA polymerase II promoter	no
Chinese	ENSG00000136160	1910	protein_coding	EDNRB	GO:0000122	negative regulation of transcription from RNA polymerase II promoter	no
Chinese	ENSG00000105329	7040	protein_coding	TGFB1	GO:0000122	negative regulation of transcription from RNA polymerase II promoter	no
Chinese	ENSG00000139372	6996	protein_coding	TDG	GO:0000122	negative regulation of transcription from RNA polymerase II promoter	no
Chinese	ENSG00000120738	1958	protein_coding	EGR1	GO:0000122	negative regulation of transcription from RNA polymerase II promoter	no
Chinese	ENSG00000145934	57451	protein_coding	TENM2	GO:0000122	negative regulation of transcription from RNA polymerase II promoter	no
Chinese	ENSG00000105974	857	protein_coding	CAV1	GO:0000122	negative regulation of transcription from RNA polymerase II promoter	no
Chinese	ENSG00000141027	9611	protein_coding	NCOR1	GO:0000122	negative regulation of transcription from RNA polymerase II promoter	no
Chinese	ENSG00000136603	6498	protein_coding	SKIL	GO:0000122	negative regulation of transcription from RNA polymerase II promoter	no
Chinese	ENSG00000138795	51176	protein_coding	LEF1	GO:0000122	negative regulation of transcription from RNA polymerase II promoter	no
Chinese	ENSG00000111247	10635	protein_coding	RAD51AP1	GO:0000724	double-strand break repair via homologous recombination	yes
Chinese	ENSG00000073050	NA	protein_coding	XRCC1	GO:0000724	double-strand break repair via homologous recombination	yes
Chinese	ENSG00000163312	113510	protein_coding	HELQ	GO:0000724	double-strand break repair via homologous recombination	yes
Chinese	ENSG00000101773	5932	protein_coding	RBBP8	GO:0000724	double-strand break repair via homologous recombination	yes
Chinese	ENSG00000002016	5893	protein_coding	RAD52	GO:0000724	double-strand break repair via homologous recombination	yes
Chinese	ENSG00000139618	675	protein_coding	BRCA2	GO:0000724	double-strand break repair via homologous recombination	yes
Chinese	ENSG00000130997	353497	protein_coding	POLN	GO:0000724	double-strand break repair via homologous recombination	yes
Chinese	ENSG00000132383	6117	protein_coding	RPA1	GO:0000724	double-strand break repair via homologous recombination	yes
Chinese	ENSG00000165392	7486	protein_coding	WRN	GO:0000724	double-strand break repair via homologous recombination	yes
Chinese	ENSG00000020922	4361	protein_coding	MRE11	GO:0000724	double-strand break repair via homologous recombination	yes
Chinese	ENSG00000100811	7528	protein_coding	YY1	GO:0000724	double-strand break repair via homologous recombination	yes
Chinese	ENSG00000051341	10721	protein_coding	POLQ	GO:0000724	double-strand break repair via homologous recombination	yes
Chinese	ENSG00000085999	8438	protein_coding	RAD54L	GO:0000724	double-strand break repair via homologous recombination	yes
Chinese	ENSG00000168496	2237	protein_coding	FEN1	GO:0000724	double-strand break repair via homologous recombination	yes
Chinese	ENSG00000012048	672	protein_coding	BRCA1	GO:0000724	double-strand break repair via homologous recombination	yes
Chinese	ENSG00000197275	25788	protein_coding	RAD54B	GO:0000724	double-strand break repair via homologous recombination	yes
Chinese	ENSG00000020633	864	protein_coding	RUNX3	GO:0001503	ossification	yes
Chinese	ENSG00000140937	1009	protein_coding	CDH11	GO:0001503	ossification	yes
Chinese	ENSG00000112175	653	protein_coding	BMP5	GO:0001503	ossification	yes
Chinese	ENSG00000159216	861	protein_coding	RUNX1	GO:0001503	ossification	yes
Chinese	ENSG00000159216	100506403	protein_coding	RUNX1	GO:0001503	ossification	yes
Chinese	ENSG00000100985	4318	protein_coding	MMP9	GO:0001503	ossification	yes
Chinese	ENSG00000101938	91851	protein_coding	CHRDL1	GO:0001503	ossification	yes
Chinese	ENSG00000116985	656	protein_coding	BMP8B	GO:0001503	ossification	yes
Chinese	ENSG00000113658	4090	protein_coding	SMAD5	GO:0001503	ossification	yes
Chinese	ENSG00000188763	8326	protein_coding	FZD9	GO:0001503	ossification	yes
Chinese	ENSG00000171791	596	protein_coding	BCL2	GO:0001503	ossification	yes
Chinese	ENSG00000167244	3481	protein_coding	IGF2	GO:0001503	ossification	yes
Chinese	ENSG00000124813	860	protein_coding	RUNX2	GO:0001503	ossification	yes
Chinese	ENSG00000156427	8817	protein_coding	FGF18	GO:0001503	ossification	yes
Chinese	ENSG00000156103	4325	protein_coding	MMP16	GO:0001503	ossification	yes
Chinese	ENSG00000113140	6678	protein_coding	SPARC	GO:0001503	ossification	yes
Chinese	ENSG00000112062	1432	protein_coding	MAPK14	GO:0001525	angiogenesis	no
Chinese	ENSG00000066468	2263	protein_coding	FGFR2	GO:0001525	angiogenesis	no
Chinese	ENSG00000187091	5333	protein_coding	PLCD1	GO:0001525	angiogenesis	no
Chinese	ENSG00000087245	4313	protein_coding	MMP2	GO:0001525	angiogenesis	no
Chinese	ENSG00000197461	5154	protein_coding	PDGFA	GO:0001525	angiogenesis	no
Chinese	ENSG00000138061	1545	protein_coding	CYP1B1	GO:0001525	angiogenesis	no
Chinese	ENSG00000124882	2069	protein_coding	EREG	GO:0001525	angiogenesis	no
Chinese	ENSG00000125266	1948	protein_coding	EFNB2	GO:0001525	angiogenesis	no
Chinese	ENSG00000118257	8828	protein_coding	NRP2	GO:0001525	angiogenesis	no
Chinese	ENSG00000100219	7494	protein_coding	XBP1	GO:0001525	angiogenesis	no
Chinese	ENSG00000073756	5743	protein_coding	PTGS2	GO:0001525	angiogenesis	no
Chinese	ENSG00000154229	5578	protein_coding	PRKCA	GO:0001525	angiogenesis	no
Chinese	ENSG00000154928	2047	protein_coding	EPHB1	GO:0001525	angiogenesis	no
Chinese	ENSG00000125968	3397	protein_coding	ID1	GO:0001525	angiogenesis	no
Chinese	ENSG00000182718	302	protein_coding	ANXA2	GO:0001525	angiogenesis	no
Chinese	ENSG00000021645	9369	protein_coding	NRXN3	GO:0001525	angiogenesis	no
Chinese	ENSG00000156427	8817	protein_coding	FGF18	GO:0001525	angiogenesis	no
Chinese	ENSG00000136451	7716	protein_coding	VEZF1	GO:0001525	angiogenesis	no
Chinese	ENSG00000105974	857	protein_coding	CAV1	GO:0001525	angiogenesis	no
Chinese	ENSG00000106991	2022	protein_coding	ENG	GO:0001525	angiogenesis	no
Chinese	ENSG00000129474	84962	protein_coding	AJUBA	GO:0001666	response to hypoxia	no
Chinese	ENSG00000141052	93649	protein_coding	MYOCD	GO:0001666	response to hypoxia	no
Chinese	ENSG00000140465	1543	protein_coding	CYP1A1	GO:0001666	response to hypoxia	no
Chinese	ENSG00000073050	NA	protein_coding	XRCC1	GO:0001666	response to hypoxia	no
Chinese	ENSG00000087245	4313	protein_coding	MMP2	GO:0001666	response to hypoxia	no
Chinese	ENSG00000087250	4504	protein_coding	MT3	GO:0001666	response to hypoxia	no
Chinese	ENSG00000164305	836	protein_coding	CASP3	GO:0001666	response to hypoxia	no
Chinese	ENSG00000067560	387	protein_coding	RHOA	GO:0001666	response to hypoxia	no
Chinese	ENSG00000132155	5894	protein_coding	RAF1	GO:0001666	response to hypoxia	no
Chinese	ENSG00000163485	134	protein_coding	ADORA1	GO:0001666	response to hypoxia	no
Chinese	ENSG00000100393	2033	protein_coding	EP300	GO:0001666	response to hypoxia	no
Chinese	ENSG00000104884	2068	protein_coding	ERCC2	GO:0001666	response to hypoxia	no
Chinese	ENSG00000164442	10370	protein_coding	CITED2	GO:0001666	response to hypoxia	no
Chinese	ENSG00000105329	7040	protein_coding	TGFB1	GO:0001666	response to hypoxia	no
Chinese	ENSG00000166598	7184	protein_coding	HSP90B1	GO:0001666	response to hypoxia	no
Chinese	ENSG00000002330	572	protein_coding	BAD	GO:0001666	response to hypoxia	no
Chinese	ENSG00000143153	481	protein_coding	ATP1B1	GO:0001666	response to hypoxia	no
Chinese	ENSG00000120738	1958	protein_coding	EGR1	GO:0001666	response to hypoxia	no
Chinese	ENSG00000105974	857	protein_coding	CAV1	GO:0001666	response to hypoxia	no
Chinese	ENSG00000026103	355	protein_coding	FAS	GO:0001934	positive regulation of protein phosphorylation	yes
Chinese	ENSG00000240972	4282	protein_coding	MIF	GO:0001934	positive regulation of protein phosphorylation	yes
Chinese	ENSG00000112576	896	protein_coding	CCND3	GO:0001934	positive regulation of protein phosphorylation	yes
Chinese	ENSG00000141736	2064	protein_coding	ERBB2	GO:0001934	positive regulation of protein phosphorylation	yes
Chinese	ENSG00000087250	4504	protein_coding	MT3	GO:0001934	positive regulation of protein phosphorylation	yes
Chinese	ENSG00000183765	11200	protein_coding	CHEK2	GO:0001934	positive regulation of protein phosphorylation	yes
Chinese	ENSG00000100985	4318	protein_coding	MMP9	GO:0001934	positive regulation of protein phosphorylation	yes
Chinese	ENSG00000132155	5894	protein_coding	RAF1	GO:0001934	positive regulation of protein phosphorylation	yes
Chinese	ENSG00000110092	595	protein_coding	CCND1	GO:0001934	positive regulation of protein phosphorylation	yes
Chinese	ENSG00000148053	4915	protein_coding	NTRK2	GO:0001934	positive regulation of protein phosphorylation	yes
Chinese	ENSG00000136235	10457	protein_coding	GPNMB	GO:0001934	positive regulation of protein phosphorylation	yes
Chinese	ENSG00000107404	1855	protein_coding	DVL1	GO:0001934	positive regulation of protein phosphorylation	yes
Chinese	ENSG00000167244	3481	protein_coding	IGF2	GO:0001934	positive regulation of protein phosphorylation	yes
Chinese	ENSG00000206206	1616	protein_coding	DAXX	GO:0001934	positive regulation of protein phosphorylation	yes
Chinese	ENSG00000182718	302	protein_coding	ANXA2	GO:0001934	positive regulation of protein phosphorylation	yes
Chinese	ENSG00000114251	7474	protein_coding	WNT5A	GO:0001934	positive regulation of protein phosphorylation	yes
Chinese	ENSG00000136160	1910	protein_coding	EDNRB	GO:0001934	positive regulation of protein phosphorylation	yes
Chinese	ENSG00000105329	7040	protein_coding	TGFB1	GO:0001934	positive regulation of protein phosphorylation	yes
Chinese	ENSG00000109471	3558	protein_coding	IL2	GO:0001934	positive regulation of protein phosphorylation	yes
Chinese	ENSG00000106991	2022	protein_coding	ENG	GO:0001934	positive regulation of protein phosphorylation	yes
Chinese	ENSG00000133119	5983	protein_coding	RFC3	GO:0006260	DNA replication	yes
Chinese	ENSG00000101003	9837	protein_coding	GINS1	GO:0006260	DNA replication	yes
Chinese	ENSG00000132646	5111	protein_coding	PCNA	GO:0006260	DNA replication	yes
Chinese	ENSG00000123374	1017	protein_coding	CDK2	GO:0006260	DNA replication	yes
Chinese	ENSG00000171848	6241	protein_coding	RRM2	GO:0006260	DNA replication	yes
Chinese	ENSG00000101773	5932	protein_coding	RBBP8	GO:0006260	DNA replication	yes
Chinese	ENSG00000163781	11073	protein_coding	TOPBP1	GO:0006260	DNA replication	yes
Chinese	ENSG00000130997	353497	protein_coding	POLN	GO:0006260	DNA replication	yes
Chinese	ENSG00000132383	6117	protein_coding	RPA1	GO:0006260	DNA replication	yes
Chinese	ENSG00000165392	7486	protein_coding	WRN	GO:0006260	DNA replication	yes
Chinese	ENSG00000020922	4361	protein_coding	MRE11	GO:0006260	DNA replication	yes
Chinese	ENSG00000172613	5883	protein_coding	RAD9A	GO:0006260	DNA replication	yes
Chinese	ENSG00000070501	5423	protein_coding	POLB	GO:0006260	DNA replication	yes
Chinese	ENSG00000111445	5985	protein_coding	RFC5	GO:0006260	DNA replication	yes
Chinese	ENSG00000100297	4174	protein_coding	MCM5	GO:0006260	DNA replication	yes
Chinese	ENSG00000136492	83990	protein_coding	BRIP1	GO:0006260	DNA replication	yes
Chinese	ENSG00000170312	983	protein_coding	CDK1	GO:0006260	DNA replication	yes
Chinese	ENSG00000164045	993	protein_coding	CDC25A	GO:0006260	DNA replication	yes
Chinese	ENSG00000051341	10721	protein_coding	POLQ	GO:0006260	DNA replication	yes
Chinese	ENSG00000104738	4173	protein_coding	MCM4	GO:0006260	DNA replication	yes
Chinese	ENSG00000132740	3508	protein_coding	IGHMBP2	GO:0006260	DNA replication	yes
Chinese	ENSG00000149554	1111	protein_coding	CHEK1	GO:0006260	DNA replication	yes
Chinese	ENSG00000168496	2237	protein_coding	FEN1	GO:0006260	DNA replication	yes
Chinese	ENSG00000012048	672	protein_coding	BRCA1	GO:0006260	DNA replication	yes
Chinese	ENSG00000154767	7508	protein_coding	XPC	GO:0006281	DNA repair	yes
Chinese	ENSG00000123415	23583	protein_coding	SMUG1	GO:0006281	DNA repair	yes
Chinese	ENSG00000170430	4255	protein_coding	MGMT	GO:0006281	DNA repair	yes
Chinese	ENSG00000111247	10635	protein_coding	RAD51AP1	GO:0006281	DNA repair	yes
Chinese	ENSG00000095002	4436	protein_coding	MSH2	GO:0006281	DNA repair	yes
Chinese	ENSG00000073050	NA	protein_coding	XRCC1	GO:0006281	DNA repair	yes
Chinese	ENSG00000116717	1647	protein_coding	GADD45A	GO:0006281	DNA repair	yes
Chinese	ENSG00000163312	113510	protein_coding	HELQ	GO:0006281	DNA repair	yes
Chinese	ENSG00000132646	5111	protein_coding	PCNA	GO:0006281	DNA repair	yes
Chinese	ENSG00000123374	1017	protein_coding	CDK2	GO:0006281	DNA repair	yes
Chinese	ENSG00000101773	5932	protein_coding	RBBP8	GO:0006281	DNA repair	yes
Chinese	ENSG00000002016	5893	protein_coding	RAD52	GO:0006281	DNA repair	yes
Chinese	ENSG00000221829	2189	protein_coding	FANCG	GO:0006281	DNA repair	yes
Chinese	ENSG00000163781	11073	protein_coding	TOPBP1	GO:0006281	DNA repair	yes
Chinese	ENSG00000132781	4595	protein_coding	MUTYH	GO:0006281	DNA repair	yes
Chinese	ENSG00000139618	675	protein_coding	BRCA2	GO:0006281	DNA repair	yes
Chinese	ENSG00000183765	11200	protein_coding	CHEK2	GO:0006281	DNA repair	yes
Chinese	ENSG00000112039	2178	protein_coding	FANCE	GO:0006281	DNA repair	yes
Chinese	ENSG00000072501	8243	protein_coding	SMC1A	GO:0006281	DNA repair	yes
Chinese	ENSG00000130997	353497	protein_coding	POLN	GO:0006281	DNA repair	yes
Chinese	ENSG00000122512	5395	protein_coding	PMS2	GO:0006281	DNA repair	yes
Chinese	ENSG00000122512	107984056	protein_coding	PMS2	GO:0006281	DNA repair	yes
Chinese	ENSG00000159388	7832	protein_coding	BTG2	GO:0006281	DNA repair	yes
Chinese	ENSG00000132383	6117	protein_coding	RPA1	GO:0006281	DNA repair	yes
Chinese	ENSG00000156273	571	protein_coding	BACH1	GO:0006281	DNA repair	yes
Chinese	ENSG00000156273	100379661	protein_coding	BACH1	GO:0006281	DNA repair	yes
Chinese	ENSG00000104884	2068	protein_coding	ERCC2	GO:0006281	DNA repair	yes
Chinese	ENSG00000165392	7486	protein_coding	WRN	GO:0006281	DNA repair	yes
Chinese	ENSG00000020922	4361	protein_coding	MRE11	GO:0006281	DNA repair	yes
Chinese	ENSG00000100811	7528	protein_coding	YY1	GO:0006281	DNA repair	yes
Chinese	ENSG00000172613	5883	protein_coding	RAD9A	GO:0006281	DNA repair	yes
Chinese	ENSG00000070501	5423	protein_coding	POLB	GO:0006281	DNA repair	yes
Chinese	ENSG00000111358	2967	protein_coding	GTF2H3	GO:0006281	DNA repair	yes
Chinese	ENSG00000111445	5985	protein_coding	RFC5	GO:0006281	DNA repair	yes
Chinese	ENSG00000213923	1454	protein_coding	CSNK1E	GO:0006281	DNA repair	yes
Chinese	ENSG00000136492	83990	protein_coding	BRIP1	GO:0006281	DNA repair	yes
Chinese	ENSG00000170312	983	protein_coding	CDK1	GO:0006281	DNA repair	yes
Chinese	ENSG00000103152	4350	protein_coding	MPG	GO:0006281	DNA repair	yes
Chinese	ENSG00000051341	10721	protein_coding	POLQ	GO:0006281	DNA repair	yes
Chinese	ENSG00000139372	6996	protein_coding	TDG	GO:0006281	DNA repair	yes
Chinese	ENSG00000085999	8438	protein_coding	RAD54L	GO:0006281	DNA repair	yes
Chinese	ENSG00000253729	5591	protein_coding	PRKDC	GO:0006281	DNA repair	yes
Chinese	ENSG00000132740	3508	protein_coding	IGHMBP2	GO:0006281	DNA repair	yes
Chinese	ENSG00000149554	1111	protein_coding	CHEK1	GO:0006281	DNA repair	yes
Chinese	ENSG00000168496	2237	protein_coding	FEN1	GO:0006281	DNA repair	yes
Chinese	ENSG00000012048	672	protein_coding	BRCA1	GO:0006281	DNA repair	yes
Chinese	ENSG00000197275	25788	protein_coding	RAD54B	GO:0006281	DNA repair	yes
Chinese	ENSG00000123415	23583	protein_coding	SMUG1	GO:0006284	base-excision repair	yes
Chinese	ENSG00000073050	NA	protein_coding	XRCC1	GO:0006284	base-excision repair	yes
Chinese	ENSG00000141510	7157	protein_coding	TP53	GO:0006284	base-excision repair	yes
Chinese	ENSG00000132781	4595	protein_coding	MUTYH	GO:0006284	base-excision repair	yes
Chinese	ENSG00000132383	6117	protein_coding	RPA1	GO:0006284	base-excision repair	yes
Chinese	ENSG00000165392	7486	protein_coding	WRN	GO:0006284	base-excision repair	yes
Chinese	ENSG00000070501	5423	protein_coding	POLB	GO:0006284	base-excision repair	yes
Chinese	ENSG00000103152	4350	protein_coding	MPG	GO:0006284	base-excision repair	yes
Chinese	ENSG00000051341	10721	protein_coding	POLQ	GO:0006284	base-excision repair	yes
Chinese	ENSG00000139372	6996	protein_coding	TDG	GO:0006284	base-excision repair	yes
Chinese	ENSG00000168496	2237	protein_coding	FEN1	GO:0006284	base-excision repair	yes
Chinese	ENSG00000095002	4436	protein_coding	MSH2	GO:0006302	double-strand break repair	yes
Chinese	ENSG00000002016	5893	protein_coding	RAD52	GO:0006302	double-strand break repair	yes
Chinese	ENSG00000139618	675	protein_coding	BRCA2	GO:0006302	double-strand break repair	yes
Chinese	ENSG00000183765	11200	protein_coding	CHEK2	GO:0006302	double-strand break repair	yes
Chinese	ENSG00000165392	7486	protein_coding	WRN	GO:0006302	double-strand break repair	yes
Chinese	ENSG00000020922	4361	protein_coding	MRE11	GO:0006302	double-strand break repair	yes
Chinese	ENSG00000136492	83990	protein_coding	BRIP1	GO:0006302	double-strand break repair	yes
Chinese	ENSG00000051341	10721	protein_coding	POLQ	GO:0006302	double-strand break repair	yes
Chinese	ENSG00000085999	8438	protein_coding	RAD54L	GO:0006302	double-strand break repair	yes
Chinese	ENSG00000253729	5591	protein_coding	PRKDC	GO:0006302	double-strand break repair	yes
Chinese	ENSG00000168496	2237	protein_coding	FEN1	GO:0006302	double-strand break repair	yes
Chinese	ENSG00000012048	672	protein_coding	BRCA1	GO:0006302	double-strand break repair	yes
Chinese	ENSG00000276561	3665	protein_coding	IRF7	GO:0006351	transcription, DNA-templated	no
Chinese	ENSG00000131196	4772	protein_coding	NFATC1	GO:0006351	transcription, DNA-templated	no
Chinese	ENSG00000137203	7020	protein_coding	TFAP2A	GO:0006351	transcription, DNA-templated	no
Chinese	ENSG00000080503	6595	protein_coding	SMARCA2	GO:0006351	transcription, DNA-templated	no
Chinese	ENSG00000112062	1432	protein_coding	MAPK14	GO:0006351	transcription, DNA-templated	no
Chinese	ENSG00000135903	5077	protein_coding	PAX3	GO:0006351	transcription, DNA-templated	no
Chinese	ENSG00000080839	5933	protein_coding	RBL1	GO:0006351	transcription, DNA-templated	no
Chinese	ENSG00000020633	864	protein_coding	RUNX3	GO:0006351	transcription, DNA-templated	no
Chinese	ENSG00000198807	5083	protein_coding	PAX9	GO:0006351	transcription, DNA-templated	no
Chinese	ENSG00000078900	7161	protein_coding	TP73	GO:0006351	transcription, DNA-templated	no
Chinese	ENSG00000078399	3205	protein_coding	HOXA9	GO:0006351	transcription, DNA-templated	no
Chinese	ENSG00000030419	22807	protein_coding	IKZF2	GO:0006351	transcription, DNA-templated	no
Chinese	ENSG00000143171	6258	protein_coding	RXRG	GO:0006351	transcription, DNA-templated	no
Chinese	ENSG00000188290	57801	protein_coding	HES4	GO:0006351	transcription, DNA-templated	no
Chinese	ENSG00000134480	902	protein_coding	CCNH	GO:0006351	transcription, DNA-templated	no
Chinese	ENSG00000131668	56033	protein_coding	BARX1	GO:0006351	transcription, DNA-templated	no
Chinese	ENSG00000165556	1045	protein_coding	CDX2	GO:0006351	transcription, DNA-templated	no
Chinese	ENSG00000134323	4613	protein_coding	MYCN	GO:0006351	transcription, DNA-templated	no
Chinese	ENSG00000139687	5925	protein_coding	RB1	GO:0006351	transcription, DNA-templated	no
Chinese	ENSG00000129474	84962	protein_coding	AJUBA	GO:0006351	transcription, DNA-templated	no
Chinese	ENSG00000108001	253738	protein_coding	EBF3	GO:0006351	transcription, DNA-templated	no
Chinese	ENSG00000141052	93649	protein_coding	MYOCD	GO:0006351	transcription, DNA-templated	no
Chinese	ENSG00000167232	7644	protein_coding	ZNF91	GO:0006351	transcription, DNA-templated	no
Chinese	ENSG00000114166	8850	protein_coding	KAT2B	GO:0006351	transcription, DNA-templated	no
Chinese	ENSG00000136574	2626	protein_coding	GATA4	GO:0006351	transcription, DNA-templated	no
Chinese	ENSG00000115641	2274	protein_coding	FHL2	GO:0006351	transcription, DNA-templated	no
Chinese	ENSG00000141510	7157	protein_coding	TP53	GO:0006351	transcription, DNA-templated	no
Chinese	ENSG00000165119	3190	protein_coding	HNRNPK	GO:0006351	transcription, DNA-templated	no
Chinese	ENSG00000100968	4776	protein_coding	NFATC4	GO:0006351	transcription, DNA-templated	no
Chinese	ENSG00000169016	1876	protein_coding	E2F6	GO:0006351	transcription, DNA-templated	no
Chinese	ENSG00000141736	2064	protein_coding	ERBB2	GO:0006351	transcription, DNA-templated	no
Chinese	ENSG00000071794	6596	protein_coding	HLTF	GO:0006351	transcription, DNA-templated	no
Chinese	ENSG00000159216	861	protein_coding	RUNX1	GO:0006351	transcription, DNA-templated	no
Chinese	ENSG00000159216	100506403	protein_coding	RUNX1	GO:0006351	transcription, DNA-templated	no
Chinese	ENSG00000184937	7490	protein_coding	WT1	GO:0006351	transcription, DNA-templated	no
Chinese	ENSG00000189180	7581	protein_coding	ZNF33A	GO:0006351	transcription, DNA-templated	no
Chinese	ENSG00000016082	3670	protein_coding	ISL1	GO:0006351	transcription, DNA-templated	no
Chinese	ENSG00000183765	11200	protein_coding	CHEK2	GO:0006351	transcription, DNA-templated	no
Chinese	ENSG00000168610	6774	protein_coding	STAT3	GO:0006351	transcription, DNA-templated	no
Chinese	ENSG00000163635	6314	protein_coding	ATXN7	GO:0006351	transcription, DNA-templated	no
Chinese	ENSG00000115738	3398	protein_coding	ID2	GO:0006351	transcription, DNA-templated	no
Chinese	ENSG00000087510	7022	protein_coding	TFAP2C	GO:0006351	transcription, DNA-templated	no
Chinese	ENSG00000124151	8202	protein_coding	NCOA3	GO:0006351	transcription, DNA-templated	no
Chinese	ENSG00000196782	55534	protein_coding	MAML3	GO:0006351	transcription, DNA-templated	no
Chinese	ENSG00000174744	25855	protein_coding	BRMS1	GO:0006351	transcription, DNA-templated	no
Chinese	ENSG00000110092	595	protein_coding	CCND1	GO:0006351	transcription, DNA-templated	no
Chinese	ENSG00000100219	7494	protein_coding	XBP1	GO:0006351	transcription, DNA-templated	no
Chinese	ENSG00000048052	9734	protein_coding	HDAC9	GO:0006351	transcription, DNA-templated	no
Chinese	ENSG00000168036	1499	protein_coding	CTNNB1	GO:0006351	transcription, DNA-templated	no
Chinese	ENSG00000103479	5934	protein_coding	RBL2	GO:0006351	transcription, DNA-templated	no
Chinese	ENSG00000057657	639	protein_coding	PRDM1	GO:0006351	transcription, DNA-templated	no
Chinese	ENSG00000177565	79718	protein_coding	TBL1XR1	GO:0006351	transcription, DNA-templated	no
Chinese	ENSG00000105516	1628	protein_coding	DBP	GO:0006351	transcription, DNA-templated	no
Chinese	ENSG00000113658	4090	protein_coding	SMAD5	GO:0006351	transcription, DNA-templated	no
Chinese	ENSG00000159388	7832	protein_coding	BTG2	GO:0006351	transcription, DNA-templated	no
Chinese	ENSG00000100393	2033	protein_coding	EP300	GO:0006351	transcription, DNA-templated	no
Chinese	ENSG00000161298	84911	protein_coding	ZNF382	GO:0006351	transcription, DNA-templated	no
Chinese	ENSG00000063438	57491	protein_coding	AHRR	GO:0006351	transcription, DNA-templated	no
Chinese	ENSG00000169714	7555	protein_coding	CNBP	GO:0006351	transcription, DNA-templated	no
Chinese	ENSG00000257923	1523	protein_coding	CUX1	GO:0006351	transcription, DNA-templated	no
Chinese	ENSG00000156273	571	protein_coding	BACH1	GO:0006351	transcription, DNA-templated	no
Chinese	ENSG00000156273	100379661	protein_coding	BACH1	GO:0006351	transcription, DNA-templated	no
Chinese	ENSG00000104884	2068	protein_coding	ERCC2	GO:0006351	transcription, DNA-templated	no
Chinese	ENSG00000077092	5915	protein_coding	RARB	GO:0006351	transcription, DNA-templated	no
Chinese	ENSG00000129173	79733	protein_coding	E2F8	GO:0006351	transcription, DNA-templated	no
Chinese	ENSG00000063978	6047	protein_coding	RNF4	GO:0006351	transcription, DNA-templated	no
Chinese	ENSG00000147889	1029	protein_coding	CDKN2A	GO:0006351	transcription, DNA-templated	no
Chinese	ENSG00000100811	7528	protein_coding	YY1	GO:0006351	transcription, DNA-templated	no
Chinese	ENSG00000104881	10848	protein_coding	PPP1R13L	GO:0006351	transcription, DNA-templated	no
Chinese	ENSG00000137574	96764	protein_coding	TGS1	GO:0006351	transcription, DNA-templated	no
Chinese	ENSG00000140350	8125	protein_coding	ANP32A	GO:0006351	transcription, DNA-templated	no
Chinese	ENSG00000111358	2967	protein_coding	GTF2H3	GO:0006351	transcription, DNA-templated	no
Chinese	ENSG00000176399	63951	protein_coding	DMRTA1	GO:0006351	transcription, DNA-templated	no
Chinese	ENSG00000265972	10628	protein_coding	TXNIP	GO:0006351	transcription, DNA-templated	no
Chinese	ENSG00000006432	4293	protein_coding	MAP3K9	GO:0006351	transcription, DNA-templated	no
Chinese	ENSG00000119508	8013	protein_coding	NR4A3	GO:0006351	transcription, DNA-templated	no
Chinese	ENSG00000273841	6880	protein_coding	TAF9	GO:0006351	transcription, DNA-templated	no
Chinese	ENSG00000116539	55870	protein_coding	ASH1L	GO:0006351	transcription, DNA-templated	no
Chinese	ENSG00000125968	3397	protein_coding	ID1	GO:0006351	transcription, DNA-templated	no
Chinese	ENSG00000206206	1616	protein_coding	DAXX	GO:0006351	transcription, DNA-templated	no
Chinese	ENSG00000119969	3070	protein_coding	HELLS	GO:0006351	transcription, DNA-templated	no
Chinese	ENSG00000120616	80314	protein_coding	EPC1	GO:0006351	transcription, DNA-templated	no
Chinese	ENSG00000127616	6597	protein_coding	SMARCA4	GO:0006351	transcription, DNA-templated	no
Chinese	ENSG00000133740	1875	protein_coding	E2F5	GO:0006351	transcription, DNA-templated	no
Chinese	ENSG00000126767	2002	protein_coding	ELK1	GO:0006351	transcription, DNA-templated	no
Chinese	ENSG00000130700	140628	protein_coding	GATA5	GO:0006351	transcription, DNA-templated	no
Chinese	ENSG00000124813	860	protein_coding	RUNX2	GO:0006351	transcription, DNA-templated	no
Chinese	ENSG00000065978	4904	protein_coding	YBX1	GO:0006351	transcription, DNA-templated	no
Chinese	ENSG00000073282	8626	protein_coding	TP63	GO:0006351	transcription, DNA-templated	no
Chinese	ENSG00000110693	55553	protein_coding	SOX6	GO:0006351	transcription, DNA-templated	no
Chinese	ENSG00000125618	7849	protein_coding	PAX8	GO:0006351	transcription, DNA-templated	no
Chinese	ENSG00000164442	10370	protein_coding	CITED2	GO:0006351	transcription, DNA-templated	no
Chinese	ENSG00000136451	7716	protein_coding	VEZF1	GO:0006351	transcription, DNA-templated	no
Chinese	ENSG00000139372	6996	protein_coding	TDG	GO:0006351	transcription, DNA-templated	no
Chinese	ENSG00000120738	1958	protein_coding	EGR1	GO:0006351	transcription, DNA-templated	no
Chinese	ENSG00000145934	57451	protein_coding	TENM2	GO:0006351	transcription, DNA-templated	no
Chinese	ENSG00000141027	9611	protein_coding	NCOR1	GO:0006351	transcription, DNA-templated	no
Chinese	ENSG00000128272	468	protein_coding	ATF4	GO:0006351	transcription, DNA-templated	no
Chinese	ENSG00000132740	3508	protein_coding	IGHMBP2	GO:0006351	transcription, DNA-templated	no
Chinese	ENSG00000012048	672	protein_coding	BRCA1	GO:0006351	transcription, DNA-templated	no
Chinese	ENSG00000151702	2313	protein_coding	FLI1	GO:0006351	transcription, DNA-templated	no
Chinese	ENSG00000138795	51176	protein_coding	LEF1	GO:0006351	transcription, DNA-templated	no
Chinese	ENSG00000280908	23569	protein_coding	PADI4	GO:0006351	transcription, DNA-templated	no
Chinese	ENSG00000283060	3399	protein_coding	ID3	GO:0006351	transcription, DNA-templated	no
Chinese	ENSG00000276561	3665	protein_coding	IRF7	GO:0006355	regulation of transcription, DNA-templated	no
Chinese	ENSG00000131196	4772	protein_coding	NFATC1	GO:0006355	regulation of transcription, DNA-templated	no
Chinese	ENSG00000137203	7020	protein_coding	TFAP2A	GO:0006355	regulation of transcription, DNA-templated	no
Chinese	ENSG00000080503	6595	protein_coding	SMARCA2	GO:0006355	regulation of transcription, DNA-templated	no
Chinese	ENSG00000112062	1432	protein_coding	MAPK14	GO:0006355	regulation of transcription, DNA-templated	no
Chinese	ENSG00000135903	5077	protein_coding	PAX3	GO:0006355	regulation of transcription, DNA-templated	no
Chinese	ENSG00000080839	5933	protein_coding	RBL1	GO:0006355	regulation of transcription, DNA-templated	no
Chinese	ENSG00000020633	864	protein_coding	RUNX3	GO:0006355	regulation of transcription, DNA-templated	no
Chinese	ENSG00000198807	5083	protein_coding	PAX9	GO:0006355	regulation of transcription, DNA-templated	no
Chinese	ENSG00000009307	7812	protein_coding	CSDE1	GO:0006355	regulation of transcription, DNA-templated	no
Chinese	ENSG00000078900	7161	protein_coding	TP73	GO:0006355	regulation of transcription, DNA-templated	no
Chinese	ENSG00000078399	3205	protein_coding	HOXA9	GO:0006355	regulation of transcription, DNA-templated	no
Chinese	ENSG00000030419	22807	protein_coding	IKZF2	GO:0006355	regulation of transcription, DNA-templated	no
Chinese	ENSG00000143171	6258	protein_coding	RXRG	GO:0006355	regulation of transcription, DNA-templated	no
Chinese	ENSG00000188290	57801	protein_coding	HES4	GO:0006355	regulation of transcription, DNA-templated	no
Chinese	ENSG00000134480	902	protein_coding	CCNH	GO:0006355	regulation of transcription, DNA-templated	no
Chinese	ENSG00000131668	56033	protein_coding	BARX1	GO:0006355	regulation of transcription, DNA-templated	no
Chinese	ENSG00000165556	1045	protein_coding	CDX2	GO:0006355	regulation of transcription, DNA-templated	no
Chinese	ENSG00000134323	4613	protein_coding	MYCN	GO:0006355	regulation of transcription, DNA-templated	no
Chinese	ENSG00000139687	5925	protein_coding	RB1	GO:0006355	regulation of transcription, DNA-templated	no
Chinese	ENSG00000129474	84962	protein_coding	AJUBA	GO:0006355	regulation of transcription, DNA-templated	no
Chinese	ENSG00000108001	253738	protein_coding	EBF3	GO:0006355	regulation of transcription, DNA-templated	no
Chinese	ENSG00000141052	93649	protein_coding	MYOCD	GO:0006355	regulation of transcription, DNA-templated	no
Chinese	ENSG00000167232	7644	protein_coding	ZNF91	GO:0006355	regulation of transcription, DNA-templated	no
Chinese	ENSG00000114166	8850	protein_coding	KAT2B	GO:0006355	regulation of transcription, DNA-templated	no
Chinese	ENSG00000136574	2626	protein_coding	GATA4	GO:0006355	regulation of transcription, DNA-templated	no
Chinese	ENSG00000115641	2274	protein_coding	FHL2	GO:0006355	regulation of transcription, DNA-templated	no
Chinese	ENSG00000141510	7157	protein_coding	TP53	GO:0006355	regulation of transcription, DNA-templated	no
Chinese	ENSG00000165119	3190	protein_coding	HNRNPK	GO:0006355	regulation of transcription, DNA-templated	no
Chinese	ENSG00000100968	4776	protein_coding	NFATC4	GO:0006355	regulation of transcription, DNA-templated	no
Chinese	ENSG00000169016	1876	protein_coding	E2F6	GO:0006355	regulation of transcription, DNA-templated	no
Chinese	ENSG00000141736	2064	protein_coding	ERBB2	GO:0006355	regulation of transcription, DNA-templated	no
Chinese	ENSG00000071794	6596	protein_coding	HLTF	GO:0006355	regulation of transcription, DNA-templated	no
Chinese	ENSG00000159216	861	protein_coding	RUNX1	GO:0006355	regulation of transcription, DNA-templated	no
Chinese	ENSG00000159216	100506403	protein_coding	RUNX1	GO:0006355	regulation of transcription, DNA-templated	no
Chinese	ENSG00000184937	7490	protein_coding	WT1	GO:0006355	regulation of transcription, DNA-templated	no
Chinese	ENSG00000170345	2353	protein_coding	FOS	GO:0006355	regulation of transcription, DNA-templated	no
Chinese	ENSG00000189180	7581	protein_coding	ZNF33A	GO:0006355	regulation of transcription, DNA-templated	no
Chinese	ENSG00000016082	3670	protein_coding	ISL1	GO:0006355	regulation of transcription, DNA-templated	no
Chinese	ENSG00000183765	11200	protein_coding	CHEK2	GO:0006355	regulation of transcription, DNA-templated	no
Chinese	ENSG00000168610	6774	protein_coding	STAT3	GO:0006355	regulation of transcription, DNA-templated	no
Chinese	ENSG00000163635	6314	protein_coding	ATXN7	GO:0006355	regulation of transcription, DNA-templated	no
Chinese	ENSG00000115738	3398	protein_coding	ID2	GO:0006355	regulation of transcription, DNA-templated	no
Chinese	ENSG00000087510	7022	protein_coding	TFAP2C	GO:0006355	regulation of transcription, DNA-templated	no
Chinese	ENSG00000124151	8202	protein_coding	NCOA3	GO:0006355	regulation of transcription, DNA-templated	no
Chinese	ENSG00000196782	55534	protein_coding	MAML3	GO:0006355	regulation of transcription, DNA-templated	no
Chinese	ENSG00000174744	25855	protein_coding	BRMS1	GO:0006355	regulation of transcription, DNA-templated	no
Chinese	ENSG00000110092	595	protein_coding	CCND1	GO:0006355	regulation of transcription, DNA-templated	no
Chinese	ENSG00000100219	7494	protein_coding	XBP1	GO:0006355	regulation of transcription, DNA-templated	no
Chinese	ENSG00000048052	9734	protein_coding	HDAC9	GO:0006355	regulation of transcription, DNA-templated	no
Chinese	ENSG00000168036	1499	protein_coding	CTNNB1	GO:0006355	regulation of transcription, DNA-templated	no
Chinese	ENSG00000103479	5934	protein_coding	RBL2	GO:0006355	regulation of transcription, DNA-templated	no
Chinese	ENSG00000057657	639	protein_coding	PRDM1	GO:0006355	regulation of transcription, DNA-templated	no
Chinese	ENSG00000177565	79718	protein_coding	TBL1XR1	GO:0006355	regulation of transcription, DNA-templated	no
Chinese	ENSG00000105516	1628	protein_coding	DBP	GO:0006355	regulation of transcription, DNA-templated	no
Chinese	ENSG00000113658	4090	protein_coding	SMAD5	GO:0006355	regulation of transcription, DNA-templated	no
Chinese	ENSG00000159388	7832	protein_coding	BTG2	GO:0006355	regulation of transcription, DNA-templated	no
Chinese	ENSG00000100393	2033	protein_coding	EP300	GO:0006355	regulation of transcription, DNA-templated	no
Chinese	ENSG00000161298	84911	protein_coding	ZNF382	GO:0006355	regulation of transcription, DNA-templated	no
Chinese	ENSG00000063438	57491	protein_coding	AHRR	GO:0006355	regulation of transcription, DNA-templated	no
Chinese	ENSG00000169714	7555	protein_coding	CNBP	GO:0006355	regulation of transcription, DNA-templated	no
Chinese	ENSG00000257923	1523	protein_coding	CUX1	GO:0006355	regulation of transcription, DNA-templated	no
Chinese	ENSG00000156273	571	protein_coding	BACH1	GO:0006355	regulation of transcription, DNA-templated	no
Chinese	ENSG00000156273	100379661	protein_coding	BACH1	GO:0006355	regulation of transcription, DNA-templated	no
Chinese	ENSG00000104884	2068	protein_coding	ERCC2	GO:0006355	regulation of transcription, DNA-templated	no
Chinese	ENSG00000077092	5915	protein_coding	RARB	GO:0006355	regulation of transcription, DNA-templated	no
Chinese	ENSG00000129173	79733	protein_coding	E2F8	GO:0006355	regulation of transcription, DNA-templated	no
Chinese	ENSG00000063978	6047	protein_coding	RNF4	GO:0006355	regulation of transcription, DNA-templated	no
Chinese	ENSG00000147889	1029	protein_coding	CDKN2A	GO:0006355	regulation of transcription, DNA-templated	no
Chinese	ENSG00000100811	7528	protein_coding	YY1	GO:0006355	regulation of transcription, DNA-templated	no
Chinese	ENSG00000125740	2354	protein_coding	FOSB	GO:0006355	regulation of transcription, DNA-templated	no
Chinese	ENSG00000104881	10848	protein_coding	PPP1R13L	GO:0006355	regulation of transcription, DNA-templated	no
Chinese	ENSG00000137574	96764	protein_coding	TGS1	GO:0006355	regulation of transcription, DNA-templated	no
Chinese	ENSG00000140350	8125	protein_coding	ANP32A	GO:0006355	regulation of transcription, DNA-templated	no
Chinese	ENSG00000111358	2967	protein_coding	GTF2H3	GO:0006355	regulation of transcription, DNA-templated	no
Chinese	ENSG00000176399	63951	protein_coding	DMRTA1	GO:0006355	regulation of transcription, DNA-templated	no
Chinese	ENSG00000265972	10628	protein_coding	TXNIP	GO:0006355	regulation of transcription, DNA-templated	no
Chinese	ENSG00000006432	4293	protein_coding	MAP3K9	GO:0006355	regulation of transcription, DNA-templated	no
Chinese	ENSG00000119508	8013	protein_coding	NR4A3	GO:0006355	regulation of transcription, DNA-templated	no
Chinese	ENSG00000273841	6880	protein_coding	TAF9	GO:0006355	regulation of transcription, DNA-templated	no
Chinese	ENSG00000116539	55870	protein_coding	ASH1L	GO:0006355	regulation of transcription, DNA-templated	no
Chinese	ENSG00000125968	3397	protein_coding	ID1	GO:0006355	regulation of transcription, DNA-templated	no
Chinese	ENSG00000167244	3481	protein_coding	IGF2	GO:0006355	regulation of transcription, DNA-templated	no
Chinese	ENSG00000206206	1616	protein_coding	DAXX	GO:0006355	regulation of transcription, DNA-templated	no
Chinese	ENSG00000119969	3070	protein_coding	HELLS	GO:0006355	regulation of transcription, DNA-templated	no
Chinese	ENSG00000120616	80314	protein_coding	EPC1	GO:0006355	regulation of transcription, DNA-templated	no
Chinese	ENSG00000127616	6597	protein_coding	SMARCA4	GO:0006355	regulation of transcription, DNA-templated	no
Chinese	ENSG00000133740	1875	protein_coding	E2F5	GO:0006355	regulation of transcription, DNA-templated	no
Chinese	ENSG00000126767	2002	protein_coding	ELK1	GO:0006355	regulation of transcription, DNA-templated	no
Chinese	ENSG00000130700	140628	protein_coding	GATA5	GO:0006355	regulation of transcription, DNA-templated	no
Chinese	ENSG00000124813	860	protein_coding	RUNX2	GO:0006355	regulation of transcription, DNA-templated	no
Chinese	ENSG00000065978	4904	protein_coding	YBX1	GO:0006355	regulation of transcription, DNA-templated	no
Chinese	ENSG00000073282	8626	protein_coding	TP63	GO:0006355	regulation of transcription, DNA-templated	no
Chinese	ENSG00000110693	55553	protein_coding	SOX6	GO:0006355	regulation of transcription, DNA-templated	no
Chinese	ENSG00000125618	7849	protein_coding	PAX8	GO:0006355	regulation of transcription, DNA-templated	no
Chinese	ENSG00000164442	10370	protein_coding	CITED2	GO:0006355	regulation of transcription, DNA-templated	no
Chinese	ENSG00000136451	7716	protein_coding	VEZF1	GO:0006355	regulation of transcription, DNA-templated	no
Chinese	ENSG00000139372	6996	protein_coding	TDG	GO:0006355	regulation of transcription, DNA-templated	no
Chinese	ENSG00000120738	1958	protein_coding	EGR1	GO:0006355	regulation of transcription, DNA-templated	no
Chinese	ENSG00000145934	57451	protein_coding	TENM2	GO:0006355	regulation of transcription, DNA-templated	no
Chinese	ENSG00000141027	9611	protein_coding	NCOR1	GO:0006355	regulation of transcription, DNA-templated	no
Chinese	ENSG00000175592	8061	protein_coding	FOSL1	GO:0006355	regulation of transcription, DNA-templated	no
Chinese	ENSG00000106991	2022	protein_coding	ENG	GO:0006355	regulation of transcription, DNA-templated	no
Chinese	ENSG00000110395	867	protein_coding	CBL	GO:0006355	regulation of transcription, DNA-templated	no
Chinese	ENSG00000128272	468	protein_coding	ATF4	GO:0006355	regulation of transcription, DNA-templated	no
Chinese	ENSG00000132740	3508	protein_coding	IGHMBP2	GO:0006355	regulation of transcription, DNA-templated	no
Chinese	ENSG00000012048	672	protein_coding	BRCA1	GO:0006355	regulation of transcription, DNA-templated	no
Chinese	ENSG00000151702	2313	protein_coding	FLI1	GO:0006355	regulation of transcription, DNA-templated	no
Chinese	ENSG00000138795	51176	protein_coding	LEF1	GO:0006355	regulation of transcription, DNA-templated	no
Chinese	ENSG00000280908	23569	protein_coding	PADI4	GO:0006355	regulation of transcription, DNA-templated	no
Chinese	ENSG00000283060	3399	protein_coding	ID3	GO:0006355	regulation of transcription, DNA-templated	no
Chinese	ENSG00000137203	7020	protein_coding	TFAP2A	GO:0006357	regulation of transcription from RNA polymerase II promoter	yes
Chinese	ENSG00000080503	6595	protein_coding	SMARCA2	GO:0006357	regulation of transcription from RNA polymerase II promoter	yes
Chinese	ENSG00000112062	1432	protein_coding	MAPK14	GO:0006357	regulation of transcription from RNA polymerase II promoter	yes
Chinese	ENSG00000135903	5077	protein_coding	PAX3	GO:0006357	regulation of transcription from RNA polymerase II promoter	yes
Chinese	ENSG00000080839	5933	protein_coding	RBL1	GO:0006357	regulation of transcription from RNA polymerase II promoter	yes
Chinese	ENSG00000020633	864	protein_coding	RUNX3	GO:0006357	regulation of transcription from RNA polymerase II promoter	yes
Chinese	ENSG00000131668	56033	protein_coding	BARX1	GO:0006357	regulation of transcription from RNA polymerase II promoter	yes
Chinese	ENSG00000165556	1045	protein_coding	CDX2	GO:0006357	regulation of transcription from RNA polymerase II promoter	yes
Chinese	ENSG00000134323	4613	protein_coding	MYCN	GO:0006357	regulation of transcription from RNA polymerase II promoter	yes
Chinese	ENSG00000139687	5925	protein_coding	RB1	GO:0006357	regulation of transcription from RNA polymerase II promoter	yes
Chinese	ENSG00000141052	93649	protein_coding	MYOCD	GO:0006357	regulation of transcription from RNA polymerase II promoter	yes
Chinese	ENSG00000115641	2274	protein_coding	FHL2	GO:0006357	regulation of transcription from RNA polymerase II promoter	yes
Chinese	ENSG00000165119	3190	protein_coding	HNRNPK	GO:0006357	regulation of transcription from RNA polymerase II promoter	yes
Chinese	ENSG00000101773	5932	protein_coding	RBBP8	GO:0006357	regulation of transcription from RNA polymerase II promoter	yes
Chinese	ENSG00000141736	2064	protein_coding	ERBB2	GO:0006357	regulation of transcription from RNA polymerase II promoter	yes
Chinese	ENSG00000071794	6596	protein_coding	HLTF	GO:0006357	regulation of transcription from RNA polymerase II promoter	yes
Chinese	ENSG00000184937	7490	protein_coding	WT1	GO:0006357	regulation of transcription from RNA polymerase II promoter	yes
Chinese	ENSG00000067560	387	protein_coding	RHOA	GO:0006357	regulation of transcription from RNA polymerase II promoter	yes
Chinese	ENSG00000170345	2353	protein_coding	FOS	GO:0006357	regulation of transcription from RNA polymerase II promoter	yes
Chinese	ENSG00000148677	27063	protein_coding	ANKRD1	GO:0006357	regulation of transcription from RNA polymerase II promoter	yes
Chinese	ENSG00000168610	6774	protein_coding	STAT3	GO:0006357	regulation of transcription from RNA polymerase II promoter	yes
Chinese	ENSG00000124762	1026	protein_coding	CDKN1A	GO:0006357	regulation of transcription from RNA polymerase II promoter	yes
Chinese	ENSG00000087510	7022	protein_coding	TFAP2C	GO:0006357	regulation of transcription from RNA polymerase II promoter	yes
Chinese	ENSG00000168036	1499	protein_coding	CTNNB1	GO:0006357	regulation of transcription from RNA polymerase II promoter	yes
Chinese	ENSG00000103479	5934	protein_coding	RBL2	GO:0006357	regulation of transcription from RNA polymerase II promoter	yes
Chinese	ENSG00000105516	1628	protein_coding	DBP	GO:0006357	regulation of transcription from RNA polymerase II promoter	yes
Chinese	ENSG00000257923	1523	protein_coding	CUX1	GO:0006357	regulation of transcription from RNA polymerase II promoter	yes
Chinese	ENSG00000100811	7528	protein_coding	YY1	GO:0006357	regulation of transcription from RNA polymerase II promoter	yes
Chinese	ENSG00000108946	5573	protein_coding	PRKAR1A	GO:0006357	regulation of transcription from RNA polymerase II promoter	yes
Chinese	ENSG00000125740	2354	protein_coding	FOSB	GO:0006357	regulation of transcription from RNA polymerase II promoter	yes
Chinese	ENSG00000120616	80314	protein_coding	EPC1	GO:0006357	regulation of transcription from RNA polymerase II promoter	yes
Chinese	ENSG00000127616	6597	protein_coding	SMARCA4	GO:0006357	regulation of transcription from RNA polymerase II promoter	yes
Chinese	ENSG00000136492	83990	protein_coding	BRIP1	GO:0006357	regulation of transcription from RNA polymerase II promoter	yes
Chinese	ENSG00000124813	860	protein_coding	RUNX2	GO:0006357	regulation of transcription from RNA polymerase II promoter	yes
Chinese	ENSG00000136451	7716	protein_coding	VEZF1	GO:0006357	regulation of transcription from RNA polymerase II promoter	yes
Chinese	ENSG00000175592	8061	protein_coding	FOSL1	GO:0006357	regulation of transcription from RNA polymerase II promoter	yes
Chinese	ENSG00000128272	468	protein_coding	ATF4	GO:0006357	regulation of transcription from RNA polymerase II promoter	yes
Chinese	ENSG00000012048	672	protein_coding	BRCA1	GO:0006357	regulation of transcription from RNA polymerase II promoter	yes
Chinese	ENSG00000151702	2313	protein_coding	FLI1	GO:0006357	regulation of transcription from RNA polymerase II promoter	yes
Chinese	ENSG00000138795	51176	protein_coding	LEF1	GO:0006357	regulation of transcription from RNA polymerase II promoter	yes
Chinese	ENSG00000276561	3665	protein_coding	IRF7	GO:0006366	transcription from RNA polymerase II promoter	no
Chinese	ENSG00000131196	4772	protein_coding	NFATC1	GO:0006366	transcription from RNA polymerase II promoter	no
Chinese	ENSG00000137203	7020	protein_coding	TFAP2A	GO:0006366	transcription from RNA polymerase II promoter	no
Chinese	ENSG00000080503	6595	protein_coding	SMARCA2	GO:0006366	transcription from RNA polymerase II promoter	no
Chinese	ENSG00000135903	5077	protein_coding	PAX3	GO:0006366	transcription from RNA polymerase II promoter	no
Chinese	ENSG00000020633	864	protein_coding	RUNX3	GO:0006366	transcription from RNA polymerase II promoter	no
Chinese	ENSG00000198807	5083	protein_coding	PAX9	GO:0006366	transcription from RNA polymerase II promoter	no
Chinese	ENSG00000078900	7161	protein_coding	TP73	GO:0006366	transcription from RNA polymerase II promoter	no
Chinese	ENSG00000134480	902	protein_coding	CCNH	GO:0006366	transcription from RNA polymerase II promoter	no
Chinese	ENSG00000131668	56033	protein_coding	BARX1	GO:0006366	transcription from RNA polymerase II promoter	no
Chinese	ENSG00000165556	1045	protein_coding	CDX2	GO:0006366	transcription from RNA polymerase II promoter	no
Chinese	ENSG00000108001	253738	protein_coding	EBF3	GO:0006366	transcription from RNA polymerase II promoter	no
Chinese	ENSG00000141052	93649	protein_coding	MYOCD	GO:0006366	transcription from RNA polymerase II promoter	no
Chinese	ENSG00000136574	2626	protein_coding	GATA4	GO:0006366	transcription from RNA polymerase II promoter	no
Chinese	ENSG00000141510	7157	protein_coding	TP53	GO:0006366	transcription from RNA polymerase II promoter	no
Chinese	ENSG00000165119	3190	protein_coding	HNRNPK	GO:0006366	transcription from RNA polymerase II promoter	no
Chinese	ENSG00000186153	51741	protein_coding	WWOX	GO:0006366	transcription from RNA polymerase II promoter	no
Chinese	ENSG00000100968	4776	protein_coding	NFATC4	GO:0006366	transcription from RNA polymerase II promoter	no
Chinese	ENSG00000071794	6596	protein_coding	HLTF	GO:0006366	transcription from RNA polymerase II promoter	no
Chinese	ENSG00000159216	861	protein_coding	RUNX1	GO:0006366	transcription from RNA polymerase II promoter	no
Chinese	ENSG00000159216	100506403	protein_coding	RUNX1	GO:0006366	transcription from RNA polymerase II promoter	no
Chinese	ENSG00000184937	7490	protein_coding	WT1	GO:0006366	transcription from RNA polymerase II promoter	no
Chinese	ENSG00000170345	2353	protein_coding	FOS	GO:0006366	transcription from RNA polymerase II promoter	no
Chinese	ENSG00000016082	3670	protein_coding	ISL1	GO:0006366	transcription from RNA polymerase II promoter	no
Chinese	ENSG00000148677	27063	protein_coding	ANKRD1	GO:0006366	transcription from RNA polymerase II promoter	no
Chinese	ENSG00000168610	6774	protein_coding	STAT3	GO:0006366	transcription from RNA polymerase II promoter	no
Chinese	ENSG00000087510	7022	protein_coding	TFAP2C	GO:0006366	transcription from RNA polymerase II promoter	no
Chinese	ENSG00000100219	7494	protein_coding	XBP1	GO:0006366	transcription from RNA polymerase II promoter	no
Chinese	ENSG00000105516	1628	protein_coding	DBP	GO:0006366	transcription from RNA polymerase II promoter	no
Chinese	ENSG00000100393	2033	protein_coding	EP300	GO:0006366	transcription from RNA polymerase II promoter	no
Chinese	ENSG00000156273	571	protein_coding	BACH1	GO:0006366	transcription from RNA polymerase II promoter	no
Chinese	ENSG00000156273	100379661	protein_coding	BACH1	GO:0006366	transcription from RNA polymerase II promoter	no
Chinese	ENSG00000104884	2068	protein_coding	ERCC2	GO:0006366	transcription from RNA polymerase II promoter	no
Chinese	ENSG00000125740	2354	protein_coding	FOSB	GO:0006366	transcription from RNA polymerase II promoter	no
Chinese	ENSG00000111358	2967	protein_coding	GTF2H3	GO:0006366	transcription from RNA polymerase II promoter	no
Chinese	ENSG00000107404	1855	protein_coding	DVL1	GO:0006366	transcription from RNA polymerase II promoter	no
Chinese	ENSG00000273841	6880	protein_coding	TAF9	GO:0006366	transcription from RNA polymerase II promoter	no
Chinese	ENSG00000116539	55870	protein_coding	ASH1L	GO:0006366	transcription from RNA polymerase II promoter	no
Chinese	ENSG00000127616	6597	protein_coding	SMARCA4	GO:0006366	transcription from RNA polymerase II promoter	no
Chinese	ENSG00000126767	2002	protein_coding	ELK1	GO:0006366	transcription from RNA polymerase II promoter	no
Chinese	ENSG00000130700	140628	protein_coding	GATA5	GO:0006366	transcription from RNA polymerase II promoter	no
Chinese	ENSG00000124813	860	protein_coding	RUNX2	GO:0006366	transcription from RNA polymerase II promoter	no
Chinese	ENSG00000065978	4904	protein_coding	YBX1	GO:0006366	transcription from RNA polymerase II promoter	no
Chinese	ENSG00000073282	8626	protein_coding	TP63	GO:0006366	transcription from RNA polymerase II promoter	no
Chinese	ENSG00000125618	7849	protein_coding	PAX8	GO:0006366	transcription from RNA polymerase II promoter	no
Chinese	ENSG00000164442	10370	protein_coding	CITED2	GO:0006366	transcription from RNA polymerase II promoter	no
Chinese	ENSG00000136451	7716	protein_coding	VEZF1	GO:0006366	transcription from RNA polymerase II promoter	no
Chinese	ENSG00000120738	1958	protein_coding	EGR1	GO:0006366	transcription from RNA polymerase II promoter	no
Chinese	ENSG00000141027	9611	protein_coding	NCOR1	GO:0006366	transcription from RNA polymerase II promoter	no
Chinese	ENSG00000175592	8061	protein_coding	FOSL1	GO:0006366	transcription from RNA polymerase II promoter	no
Chinese	ENSG00000128272	468	protein_coding	ATF4	GO:0006366	transcription from RNA polymerase II promoter	no
Chinese	ENSG00000151702	2313	protein_coding	FLI1	GO:0006366	transcription from RNA polymerase II promoter	no
Chinese	ENSG00000138795	51176	protein_coding	LEF1	GO:0006366	transcription from RNA polymerase II promoter	no
Chinese	ENSG00000112062	1432	protein_coding	MAPK14	GO:0006468	protein phosphorylation	no
Chinese	ENSG00000169679	699	protein_coding	BUB1	GO:0006468	protein phosphorylation	no
Chinese	ENSG00000020633	864	protein_coding	RUNX3	GO:0006468	protein phosphorylation	no
Chinese	ENSG00000101224	994	protein_coding	CDC25B	GO:0006468	protein phosphorylation	no
Chinese	ENSG00000134480	902	protein_coding	CCNH	GO:0006468	protein phosphorylation	no
Chinese	ENSG00000122025	2322	protein_coding	FLT3	GO:0006468	protein phosphorylation	no
Chinese	ENSG00000100749	7443	protein_coding	VRK1	GO:0006468	protein phosphorylation	no
Chinese	ENSG00000066468	2263	protein_coding	FGFR2	GO:0006468	protein phosphorylation	no
Chinese	ENSG00000198648	27347	protein_coding	STK39	GO:0006468	protein phosphorylation	no
Chinese	ENSG00000123374	1017	protein_coding	CDK2	GO:0006468	protein phosphorylation	no
Chinese	ENSG00000178999	9212	protein_coding	AURKB	GO:0006468	protein phosphorylation	no
Chinese	ENSG00000141736	2064	protein_coding	ERBB2	GO:0006468	protein phosphorylation	no
Chinese	ENSG00000183765	11200	protein_coding	CHEK2	GO:0006468	protein phosphorylation	no
Chinese	ENSG00000132155	5894	protein_coding	RAF1	GO:0006468	protein phosphorylation	no
Chinese	ENSG00000110092	595	protein_coding	CCND1	GO:0006468	protein phosphorylation	no
Chinese	ENSG00000134853	5156	protein_coding	PDGFRA	GO:0006468	protein phosphorylation	no
Chinese	ENSG00000154229	5578	protein_coding	PRKCA	GO:0006468	protein phosphorylation	no
Chinese	ENSG00000148053	4915	protein_coding	NTRK2	GO:0006468	protein phosphorylation	no
Chinese	ENSG00000113658	4090	protein_coding	SMAD5	GO:0006468	protein phosphorylation	no
Chinese	ENSG00000154928	2047	protein_coding	EPHB1	GO:0006468	protein phosphorylation	no
Chinese	ENSG00000156970	701	protein_coding	BUB1B	GO:0006468	protein phosphorylation	no
Chinese	ENSG00000104884	2068	protein_coding	ERCC2	GO:0006468	protein phosphorylation	no
Chinese	ENSG00000078142	5289	protein_coding	PIK3C3	GO:0006468	protein phosphorylation	no
Chinese	ENSG00000082701	2932	protein_coding	GSK3B	GO:0006468	protein phosphorylation	no
Chinese	ENSG00000197329	57162	protein_coding	PELI1	GO:0006468	protein phosphorylation	no
Chinese	ENSG00000102225	5127	protein_coding	CDK16	GO:0006468	protein phosphorylation	no
Chinese	ENSG00000101213	5753	protein_coding	PTK6	GO:0006468	protein phosphorylation	no
Chinese	ENSG00000113712	1452	protein_coding	CSNK1A1	GO:0006468	protein phosphorylation	no
Chinese	ENSG00000006432	4293	protein_coding	MAP3K9	GO:0006468	protein phosphorylation	no
Chinese	ENSG00000115170	90	protein_coding	ACVR1	GO:0006468	protein phosphorylation	no
Chinese	ENSG00000008086	6792	protein_coding	CDKL5	GO:0006468	protein phosphorylation	no
Chinese	ENSG00000196730	1612	protein_coding	DAPK1	GO:0006468	protein phosphorylation	no
Chinese	ENSG00000184216	3654	protein_coding	IRAK1	GO:0006468	protein phosphorylation	no
Chinese	ENSG00000213923	1454	protein_coding	CSNK1E	GO:0006468	protein phosphorylation	no
Chinese	ENSG00000170312	983	protein_coding	CDK1	GO:0006468	protein phosphorylation	no
Chinese	ENSG00000115085	7535	protein_coding	ZAP70	GO:0006468	protein phosphorylation	no
Chinese	ENSG00000114251	7474	protein_coding	WNT5A	GO:0006468	protein phosphorylation	no
Chinese	ENSG00000183421	54101	protein_coding	RIPK4	GO:0006468	protein phosphorylation	no
Chinese	ENSG00000105329	7040	protein_coding	TGFB1	GO:0006468	protein phosphorylation	no
Chinese	ENSG00000143674	84451	protein_coding	MAP3K21	GO:0006468	protein phosphorylation	no
Chinese	ENSG00000253729	5591	protein_coding	PRKDC	GO:0006468	protein phosphorylation	no
Chinese	ENSG00000163558	5584	protein_coding	PRKCI	GO:0006468	protein phosphorylation	no
Chinese	ENSG00000149554	1111	protein_coding	CHEK1	GO:0006468	protein phosphorylation	no
Chinese	ENSG00000173327	4296	protein_coding	MAP3K11	GO:0006468	protein phosphorylation	no
Chinese	ENSG00000013441	1195	protein_coding	CLK1	GO:0006468	protein phosphorylation	no
Chinese	ENSG00000091592	22861	protein_coding	NLRP1	GO:0006915	apoptotic process	no
Chinese	ENSG00000026103	355	protein_coding	FAS	GO:0006915	apoptotic process	no
Chinese	ENSG00000112062	1432	protein_coding	MAPK14	GO:0006915	apoptotic process	no
Chinese	ENSG00000135903	5077	protein_coding	PAX3	GO:0006915	apoptotic process	no
Chinese	ENSG00000169679	699	protein_coding	BUB1	GO:0006915	apoptotic process	no
Chinese	ENSG00000078900	7161	protein_coding	TP73	GO:0006915	apoptotic process	no
Chinese	ENSG00000183763	10293	protein_coding	TRAIP	GO:0006915	apoptotic process	no
Chinese	ENSG00000156299	7074	protein_coding	TIAM1	GO:0006915	apoptotic process	no
Chinese	ENSG00000249437	4671	protein_coding	NAIP	GO:0006915	apoptotic process	no
Chinese	ENSG00000139687	5925	protein_coding	RB1	GO:0006915	apoptotic process	no
Chinese	ENSG00000114416	8087	protein_coding	FXR1	GO:0006915	apoptotic process	no
Chinese	ENSG00000066468	2263	protein_coding	FGFR2	GO:0006915	apoptotic process	no
Chinese	ENSG00000186891	8784	protein_coding	TNFRSF18	GO:0006915	apoptotic process	no
Chinese	ENSG00000116717	1647	protein_coding	GADD45A	GO:0006915	apoptotic process	no
Chinese	ENSG00000141510	7157	protein_coding	TP53	GO:0006915	apoptotic process	no
Chinese	ENSG00000186153	51741	protein_coding	WWOX	GO:0006915	apoptotic process	no
Chinese	ENSG00000121858	8743	protein_coding	TNFSF10	GO:0006915	apoptotic process	no
Chinese	ENSG00000187323	1630	protein_coding	DCC	GO:0006915	apoptotic process	no
Chinese	ENSG00000116824	914	protein_coding	CD2	GO:0006915	apoptotic process	no
Chinese	ENSG00000087250	4504	protein_coding	MT3	GO:0006915	apoptotic process	no
Chinese	ENSG00000164305	836	protein_coding	CASP3	GO:0006915	apoptotic process	no
Chinese	ENSG00000183765	11200	protein_coding	CHEK2	GO:0006915	apoptotic process	no
Chinese	ENSG00000064012	841	protein_coding	CASP8	GO:0006915	apoptotic process	no
Chinese	ENSG00000103423	9093	protein_coding	DNAJA3	GO:0006915	apoptotic process	no
Chinese	ENSG00000132155	5894	protein_coding	RAF1	GO:0006915	apoptotic process	no
Chinese	ENSG00000174744	25855	protein_coding	BRMS1	GO:0006915	apoptotic process	no
Chinese	ENSG00000100219	7494	protein_coding	XBP1	GO:0006915	apoptotic process	no
Chinese	ENSG00000122862	5552	protein_coding	SRGN	GO:0006915	apoptotic process	no
Chinese	ENSG00000082512	7188	protein_coding	TRAF5	GO:0006915	apoptotic process	no
Chinese	ENSG00000154229	5578	protein_coding	PRKCA	GO:0006915	apoptotic process	no
Chinese	ENSG00000133048	1116	protein_coding	CHI3L1	GO:0006915	apoptotic process	no
Chinese	ENSG00000231408	4049	protein_coding	LTA	GO:0006915	apoptotic process	no
Chinese	ENSG00000156970	701	protein_coding	BUB1B	GO:0006915	apoptotic process	no
Chinese	ENSG00000100393	2033	protein_coding	EP300	GO:0006915	apoptotic process	no
Chinese	ENSG00000143546	6279	protein_coding	S100A8	GO:0006915	apoptotic process	no
Chinese	ENSG00000124207	1434	protein_coding	CSE1L	GO:0006915	apoptotic process	no
Chinese	ENSG00000104884	2068	protein_coding	ERCC2	GO:0006915	apoptotic process	no
Chinese	ENSG00000171791	596	protein_coding	BCL2	GO:0006915	apoptotic process	no
Chinese	ENSG00000147889	1029	protein_coding	CDKN2A	GO:0006915	apoptotic process	no
Chinese	ENSG00000189334	57402	protein_coding	S100A14	GO:0006915	apoptotic process	no
Chinese	ENSG00000070501	5423	protein_coding	POLB	GO:0006915	apoptotic process	no
Chinese	ENSG00000104881	10848	protein_coding	PPP1R13L	GO:0006915	apoptotic process	no
Chinese	ENSG00000164741	10395	protein_coding	DLC1	GO:0006915	apoptotic process	no
Chinese	ENSG00000006432	4293	protein_coding	MAP3K9	GO:0006915	apoptotic process	no
Chinese	ENSG00000145423	6423	protein_coding	SFRP2	GO:0006915	apoptotic process	no
Chinese	ENSG00000115008	3552	protein_coding	IL1A	GO:0006915	apoptotic process	no
Chinese	ENSG00000206206	1616	protein_coding	DAXX	GO:0006915	apoptotic process	no
Chinese	ENSG00000196730	1612	protein_coding	DAPK1	GO:0006915	apoptotic process	no
Chinese	ENSG00000170458	929	protein_coding	CD14	GO:0006915	apoptotic process	no
Chinese	ENSG00000243509	8771	protein_coding	TNFRSF6B	GO:0006915	apoptotic process	no
Chinese	ENSG00000170312	983	protein_coding	CDK1	GO:0006915	apoptotic process	no
Chinese	ENSG00000073282	8626	protein_coding	TP63	GO:0006915	apoptotic process	no
Chinese	ENSG00000176907	56892	protein_coding	C8orf4	GO:0006915	apoptotic process	no
Chinese	ENSG00000002330	572	protein_coding	BAD	GO:0006915	apoptotic process	no
Chinese	ENSG00000178934	3963	protein_coding	LGALS7B	GO:0006915	apoptotic process	no
Chinese	ENSG00000178934	653499	protein_coding	LGALS7B	GO:0006915	apoptotic process	no
Chinese	ENSG00000150593	27250	protein_coding	PDCD4	GO:0006915	apoptotic process	no
Chinese	ENSG00000115107	55240	protein_coding	STEAP3	GO:0006915	apoptotic process	no
Chinese	ENSG00000012048	672	protein_coding	BRCA1	GO:0006915	apoptotic process	no
Chinese	ENSG00000091592	22861	protein_coding	NLRP1	GO:0006919	activation of cysteine-type endopeptidase activity involved in apoptotic process	yes
Chinese	ENSG00000026103	355	protein_coding	FAS	GO:0006919	activation of cysteine-type endopeptidase activity involved in apoptotic process	yes
Chinese	ENSG00000121858	8743	protein_coding	TNFSF10	GO:0006919	activation of cysteine-type endopeptidase activity involved in apoptotic process	yes
Chinese	ENSG00000164305	836	protein_coding	CASP3	GO:0006919	activation of cysteine-type endopeptidase activity involved in apoptotic process	yes
Chinese	ENSG00000064012	841	protein_coding	CASP8	GO:0006919	activation of cysteine-type endopeptidase activity involved in apoptotic process	yes
Chinese	ENSG00000181104	2149	protein_coding	F2R	GO:0006919	activation of cysteine-type endopeptidase activity involved in apoptotic process	yes
Chinese	ENSG00000143546	6279	protein_coding	S100A8	GO:0006919	activation of cysteine-type endopeptidase activity involved in apoptotic process	yes
Chinese	ENSG00000147889	1029	protein_coding	CDKN2A	GO:0006919	activation of cysteine-type endopeptidase activity involved in apoptotic process	yes
Chinese	ENSG00000164741	10395	protein_coding	DLC1	GO:0006919	activation of cysteine-type endopeptidase activity involved in apoptotic process	yes
Chinese	ENSG00000002330	572	protein_coding	BAD	GO:0006919	activation of cysteine-type endopeptidase activity involved in apoptotic process	yes
Chinese	ENSG00000091592	22861	protein_coding	NLRP1	GO:0006954	inflammatory response	no
Chinese	ENSG00000026103	355	protein_coding	FAS	GO:0006954	inflammatory response	no
Chinese	ENSG00000184371	1435	protein_coding	CSF1	GO:0006954	inflammatory response	no
Chinese	ENSG00000249437	4671	protein_coding	NAIP	GO:0006954	inflammatory response	no
Chinese	ENSG00000163661	5806	protein_coding	PTX3	GO:0006954	inflammatory response	no
Chinese	ENSG00000240972	4282	protein_coding	MIF	GO:0006954	inflammatory response	no
Chinese	ENSG00000186891	8784	protein_coding	TNFRSF18	GO:0006954	inflammatory response	no
Chinese	ENSG00000100968	4776	protein_coding	NFATC4	GO:0006954	inflammatory response	no
Chinese	ENSG00000163736	5473	protein_coding	PPBP	GO:0006954	inflammatory response	no
Chinese	ENSG00000135046	301	protein_coding	ANXA1	GO:0006954	inflammatory response	no
Chinese	ENSG00000170345	2353	protein_coding	FOS	GO:0006954	inflammatory response	no
Chinese	ENSG00000168610	6774	protein_coding	STAT3	GO:0006954	inflammatory response	no
Chinese	ENSG00000176170	8877	protein_coding	SPHK1	GO:0006954	inflammatory response	no
Chinese	ENSG00000181104	2149	protein_coding	F2R	GO:0006954	inflammatory response	no
Chinese	ENSG00000048052	9734	protein_coding	HDAC9	GO:0006954	inflammatory response	no
Chinese	ENSG00000073756	5743	protein_coding	PTGS2	GO:0006954	inflammatory response	no
Chinese	ENSG00000163485	134	protein_coding	ADORA1	GO:0006954	inflammatory response	no
Chinese	ENSG00000133048	1116	protein_coding	CHI3L1	GO:0006954	inflammatory response	no
Chinese	ENSG00000090382	4069	protein_coding	LYZ	GO:0006954	inflammatory response	no
Chinese	ENSG00000164251	2150	protein_coding	F2RL1	GO:0006954	inflammatory response	no
Chinese	ENSG00000143546	6279	protein_coding	S100A8	GO:0006954	inflammatory response	no
Chinese	ENSG00000274233	6352	protein_coding	CCL5	GO:0006954	inflammatory response	no
Chinese	ENSG00000070501	5423	protein_coding	POLB	GO:0006954	inflammatory response	no
Chinese	ENSG00000169194	3596	protein_coding	IL13	GO:0006954	inflammatory response	no
Chinese	ENSG00000115008	3552	protein_coding	IL1A	GO:0006954	inflammatory response	no
Chinese	ENSG00000170458	929	protein_coding	CD14	GO:0006954	inflammatory response	no
Chinese	ENSG00000243509	8771	protein_coding	TNFRSF6B	GO:0006954	inflammatory response	no
Chinese	ENSG00000136689	3557	protein_coding	IL1RN	GO:0006954	inflammatory response	no
Chinese	ENSG00000105329	7040	protein_coding	TGFB1	GO:0006954	inflammatory response	no
Chinese	ENSG00000276561	3665	protein_coding	IRF7	GO:0006974	cellular response to DNA damage stimulus	yes
Chinese	ENSG00000112062	1432	protein_coding	MAPK14	GO:0006974	cellular response to DNA damage stimulus	yes
Chinese	ENSG00000078900	7161	protein_coding	TP73	GO:0006974	cellular response to DNA damage stimulus	yes
Chinese	ENSG00000154767	7508	protein_coding	XPC	GO:0006974	cellular response to DNA damage stimulus	yes
Chinese	ENSG00000123415	23583	protein_coding	SMUG1	GO:0006974	cellular response to DNA damage stimulus	yes
Chinese	ENSG00000170430	4255	protein_coding	MGMT	GO:0006974	cellular response to DNA damage stimulus	yes
Chinese	ENSG00000111247	10635	protein_coding	RAD51AP1	GO:0006974	cellular response to DNA damage stimulus	yes
Chinese	ENSG00000095002	4436	protein_coding	MSH2	GO:0006974	cellular response to DNA damage stimulus	yes
Chinese	ENSG00000073050	NA	protein_coding	XRCC1	GO:0006974	cellular response to DNA damage stimulus	yes
Chinese	ENSG00000116717	1647	protein_coding	GADD45A	GO:0006974	cellular response to DNA damage stimulus	yes
Chinese	ENSG00000163312	113510	protein_coding	HELQ	GO:0006974	cellular response to DNA damage stimulus	yes
Chinese	ENSG00000141510	7157	protein_coding	TP53	GO:0006974	cellular response to DNA damage stimulus	yes
Chinese	ENSG00000132646	5111	protein_coding	PCNA	GO:0006974	cellular response to DNA damage stimulus	yes
Chinese	ENSG00000123374	1017	protein_coding	CDK2	GO:0006974	cellular response to DNA damage stimulus	yes
Chinese	ENSG00000101773	5932	protein_coding	RBBP8	GO:0006974	cellular response to DNA damage stimulus	yes
Chinese	ENSG00000002016	5893	protein_coding	RAD52	GO:0006974	cellular response to DNA damage stimulus	yes
Chinese	ENSG00000221829	2189	protein_coding	FANCG	GO:0006974	cellular response to DNA damage stimulus	yes
Chinese	ENSG00000163781	11073	protein_coding	TOPBP1	GO:0006974	cellular response to DNA damage stimulus	yes
Chinese	ENSG00000132781	4595	protein_coding	MUTYH	GO:0006974	cellular response to DNA damage stimulus	yes
Chinese	ENSG00000164305	836	protein_coding	CASP3	GO:0006974	cellular response to DNA damage stimulus	yes
Chinese	ENSG00000139618	675	protein_coding	BRCA2	GO:0006974	cellular response to DNA damage stimulus	yes
Chinese	ENSG00000183765	11200	protein_coding	CHEK2	GO:0006974	cellular response to DNA damage stimulus	yes
Chinese	ENSG00000112039	2178	protein_coding	FANCE	GO:0006974	cellular response to DNA damage stimulus	yes
Chinese	ENSG00000124762	1026	protein_coding	CDKN1A	GO:0006974	cellular response to DNA damage stimulus	yes
Chinese	ENSG00000110092	595	protein_coding	CCND1	GO:0006974	cellular response to DNA damage stimulus	yes
Chinese	ENSG00000072501	8243	protein_coding	SMC1A	GO:0006974	cellular response to DNA damage stimulus	yes
Chinese	ENSG00000130997	353497	protein_coding	POLN	GO:0006974	cellular response to DNA damage stimulus	yes
Chinese	ENSG00000122512	5395	protein_coding	PMS2	GO:0006974	cellular response to DNA damage stimulus	yes
Chinese	ENSG00000122512	107984056	protein_coding	PMS2	GO:0006974	cellular response to DNA damage stimulus	yes
Chinese	ENSG00000159388	7832	protein_coding	BTG2	GO:0006974	cellular response to DNA damage stimulus	yes
Chinese	ENSG00000132383	6117	protein_coding	RPA1	GO:0006974	cellular response to DNA damage stimulus	yes
Chinese	ENSG00000104884	2068	protein_coding	ERCC2	GO:0006974	cellular response to DNA damage stimulus	yes
Chinese	ENSG00000171791	596	protein_coding	BCL2	GO:0006974	cellular response to DNA damage stimulus	yes
Chinese	ENSG00000165392	7486	protein_coding	WRN	GO:0006974	cellular response to DNA damage stimulus	yes
Chinese	ENSG00000020922	4361	protein_coding	MRE11	GO:0006974	cellular response to DNA damage stimulus	yes
Chinese	ENSG00000100811	7528	protein_coding	YY1	GO:0006974	cellular response to DNA damage stimulus	yes
Chinese	ENSG00000172613	5883	protein_coding	RAD9A	GO:0006974	cellular response to DNA damage stimulus	yes
Chinese	ENSG00000070501	5423	protein_coding	POLB	GO:0006974	cellular response to DNA damage stimulus	yes
Chinese	ENSG00000111358	2967	protein_coding	GTF2H3	GO:0006974	cellular response to DNA damage stimulus	yes
Chinese	ENSG00000273841	6880	protein_coding	TAF9	GO:0006974	cellular response to DNA damage stimulus	yes
Chinese	ENSG00000136492	83990	protein_coding	BRIP1	GO:0006974	cellular response to DNA damage stimulus	yes
Chinese	ENSG00000103152	4350	protein_coding	MPG	GO:0006974	cellular response to DNA damage stimulus	yes
Chinese	ENSG00000051341	10721	protein_coding	POLQ	GO:0006974	cellular response to DNA damage stimulus	yes
Chinese	ENSG00000139372	6996	protein_coding	TDG	GO:0006974	cellular response to DNA damage stimulus	yes
Chinese	ENSG00000085999	8438	protein_coding	RAD54L	GO:0006974	cellular response to DNA damage stimulus	yes
Chinese	ENSG00000253729	5591	protein_coding	PRKDC	GO:0006974	cellular response to DNA damage stimulus	yes
Chinese	ENSG00000110395	867	protein_coding	CBL	GO:0006974	cellular response to DNA damage stimulus	yes
Chinese	ENSG00000149554	1111	protein_coding	CHEK1	GO:0006974	cellular response to DNA damage stimulus	yes
Chinese	ENSG00000134982	324	protein_coding	APC	GO:0006974	cellular response to DNA damage stimulus	yes
Chinese	ENSG00000168496	2237	protein_coding	FEN1	GO:0006974	cellular response to DNA damage stimulus	yes
Chinese	ENSG00000012048	672	protein_coding	BRCA1	GO:0006974	cellular response to DNA damage stimulus	yes
Chinese	ENSG00000197275	25788	protein_coding	RAD54B	GO:0006974	cellular response to DNA damage stimulus	yes
Chinese	ENSG00000175793	2810	protein_coding	SFN	GO:0006977	DNA damage response, signal transduction by p53 class mediator resulting in cell cycle arrest	yes
Chinese	ENSG00000116717	1647	protein_coding	GADD45A	GO:0006977	DNA damage response, signal transduction by p53 class mediator resulting in cell cycle arrest	yes
Chinese	ENSG00000141510	7157	protein_coding	TP53	GO:0006977	DNA damage response, signal transduction by p53 class mediator resulting in cell cycle arrest	yes
Chinese	ENSG00000132646	5111	protein_coding	PCNA	GO:0006977	DNA damage response, signal transduction by p53 class mediator resulting in cell cycle arrest	yes
Chinese	ENSG00000123374	1017	protein_coding	CDK2	GO:0006977	DNA damage response, signal transduction by p53 class mediator resulting in cell cycle arrest	yes
Chinese	ENSG00000183765	11200	protein_coding	CHEK2	GO:0006977	DNA damage response, signal transduction by p53 class mediator resulting in cell cycle arrest	yes
Chinese	ENSG00000124762	1026	protein_coding	CDKN1A	GO:0006977	DNA damage response, signal transduction by p53 class mediator resulting in cell cycle arrest	yes
Chinese	ENSG00000135679	4193	protein_coding	MDM2	GO:0006977	DNA damage response, signal transduction by p53 class mediator resulting in cell cycle arrest	yes
Chinese	ENSG00000103479	5934	protein_coding	RBL2	GO:0006977	DNA damage response, signal transduction by p53 class mediator resulting in cell cycle arrest	yes
Chinese	ENSG00000159388	7832	protein_coding	BTG2	GO:0006977	DNA damage response, signal transduction by p53 class mediator resulting in cell cycle arrest	yes
Chinese	ENSG00000100393	2033	protein_coding	EP300	GO:0006977	DNA damage response, signal transduction by p53 class mediator resulting in cell cycle arrest	yes
Chinese	ENSG00000129173	79733	protein_coding	E2F8	GO:0006977	DNA damage response, signal transduction by p53 class mediator resulting in cell cycle arrest	yes
Chinese	ENSG00000198625	4194	protein_coding	MDM4	GO:0006977	DNA damage response, signal transduction by p53 class mediator resulting in cell cycle arrest	yes
Chinese	ENSG00000170312	983	protein_coding	CDK1	GO:0006977	DNA damage response, signal transduction by p53 class mediator resulting in cell cycle arrest	yes
Chinese	ENSG00000023909	2730	protein_coding	GCLM	GO:0006979	response to oxidative stress	no
Chinese	ENSG00000132646	5111	protein_coding	PCNA	GO:0006979	response to oxidative stress	no
Chinese	ENSG00000087250	4504	protein_coding	MT3	GO:0006979	response to oxidative stress	no
Chinese	ENSG00000023839	1244	protein_coding	ABCC2	GO:0006979	response to oxidative stress	no
Chinese	ENSG00000117592	9588	protein_coding	PRDX6	GO:0006979	response to oxidative stress	no
Chinese	ENSG00000073756	5743	protein_coding	PTGS2	GO:0006979	response to oxidative stress	no
Chinese	ENSG00000104884	2068	protein_coding	ERCC2	GO:0006979	response to oxidative stress	no
Chinese	ENSG00000167815	7001	protein_coding	PRDX2	GO:0006979	response to oxidative stress	no
Chinese	ENSG00000171791	596	protein_coding	BCL2	GO:0006979	response to oxidative stress	no
Chinese	ENSG00000165392	7486	protein_coding	WRN	GO:0006979	response to oxidative stress	no
Chinese	ENSG00000117450	5052	protein_coding	PRDX1	GO:0006979	response to oxidative stress	no
Chinese	ENSG00000265972	10628	protein_coding	TXNIP	GO:0006979	response to oxidative stress	no
Chinese	ENSG00000211445	2878	protein_coding	GPX3	GO:0006979	response to oxidative stress	no
Chinese	ENSG00000120129	1843	protein_coding	DUSP1	GO:0006979	response to oxidative stress	no
Chinese	ENSG00000169679	699	protein_coding	BUB1	GO:0007049	cell cycle	no
Chinese	ENSG00000080839	5933	protein_coding	RBL1	GO:0007049	cell cycle	no
Chinese	ENSG00000101224	994	protein_coding	CDC25B	GO:0007049	cell cycle	no
Chinese	ENSG00000078900	7161	protein_coding	TP73	GO:0007049	cell cycle	no
Chinese	ENSG00000134480	902	protein_coding	CCNH	GO:0007049	cell cycle	no
Chinese	ENSG00000136824	10592	protein_coding	SMC2	GO:0007049	cell cycle	no
Chinese	ENSG00000139687	5925	protein_coding	RB1	GO:0007049	cell cycle	no
Chinese	ENSG00000161800	29127	protein_coding	RACGAP1	GO:0007049	cell cycle	no
Chinese	ENSG00000101367	22919	protein_coding	MAPRE1	GO:0007049	cell cycle	no
Chinese	ENSG00000100749	7443	protein_coding	VRK1	GO:0007049	cell cycle	no
Chinese	ENSG00000129474	84962	protein_coding	AJUBA	GO:0007049	cell cycle	no
Chinese	ENSG00000112576	896	protein_coding	CCND3	GO:0007049	cell cycle	no
Chinese	ENSG00000114166	8850	protein_coding	KAT2B	GO:0007049	cell cycle	no
Chinese	ENSG00000111859	4739	protein_coding	NEDD9	GO:0007049	cell cycle	no
Chinese	ENSG00000116717	1647	protein_coding	GADD45A	GO:0007049	cell cycle	no
Chinese	ENSG00000122952	11130	protein_coding	ZWINT	GO:0007049	cell cycle	no
Chinese	ENSG00000198901	9055	protein_coding	PRC1	GO:0007049	cell cycle	no
Chinese	ENSG00000141510	7157	protein_coding	TP53	GO:0007049	cell cycle	no
Chinese	ENSG00000123374	1017	protein_coding	CDK2	GO:0007049	cell cycle	no
Chinese	ENSG00000101773	5932	protein_coding	RBBP8	GO:0007049	cell cycle	no
Chinese	ENSG00000178999	9212	protein_coding	AURKB	GO:0007049	cell cycle	no
Chinese	ENSG00000169016	1876	protein_coding	E2F6	GO:0007049	cell cycle	no
Chinese	ENSG00000067560	387	protein_coding	RHOA	GO:0007049	cell cycle	no
Chinese	ENSG00000184916	3714	protein_coding	JAG2	GO:0007049	cell cycle	no
Chinese	ENSG00000139618	675	protein_coding	BRCA2	GO:0007049	cell cycle	no
Chinese	ENSG00000183765	11200	protein_coding	CHEK2	GO:0007049	cell cycle	no
Chinese	ENSG00000124762	1026	protein_coding	CDKN1A	GO:0007049	cell cycle	no
Chinese	ENSG00000138160	3832	protein_coding	KIF11	GO:0007049	cell cycle	no
Chinese	ENSG00000121152	23397	protein_coding	NCAPH	GO:0007049	cell cycle	no
Chinese	ENSG00000110092	595	protein_coding	CCND1	GO:0007049	cell cycle	no
Chinese	ENSG00000072501	8243	protein_coding	SMC1A	GO:0007049	cell cycle	no
Chinese	ENSG00000103479	5934	protein_coding	RBL2	GO:0007049	cell cycle	no
Chinese	ENSG00000156970	701	protein_coding	BUB1B	GO:0007049	cell cycle	no
Chinese	ENSG00000100393	2033	protein_coding	EP300	GO:0007049	cell cycle	no
Chinese	ENSG00000068028	11186	protein_coding	RASSF1	GO:0007049	cell cycle	no
Chinese	ENSG00000078142	5289	protein_coding	PIK3C3	GO:0007049	cell cycle	no
Chinese	ENSG00000129173	79733	protein_coding	E2F8	GO:0007049	cell cycle	no
Chinese	ENSG00000147883	1030	protein_coding	CDKN2B	GO:0007049	cell cycle	no
Chinese	ENSG00000147889	1029	protein_coding	CDKN2A	GO:0007049	cell cycle	no
Chinese	ENSG00000113712	1452	protein_coding	CSNK1A1	GO:0007049	cell cycle	no
Chinese	ENSG00000265972	10628	protein_coding	TXNIP	GO:0007049	cell cycle	no
Chinese	ENSG00000100297	4174	protein_coding	MCM5	GO:0007049	cell cycle	no
Chinese	ENSG00000119969	3070	protein_coding	HELLS	GO:0007049	cell cycle	no
Chinese	ENSG00000170312	983	protein_coding	CDK1	GO:0007049	cell cycle	no
Chinese	ENSG00000164045	993	protein_coding	CDC25A	GO:0007049	cell cycle	no
Chinese	ENSG00000117724	1063	protein_coding	CENPF	GO:0007049	cell cycle	no
Chinese	ENSG00000073282	8626	protein_coding	TP63	GO:0007049	cell cycle	no
Chinese	ENSG00000120129	1843	protein_coding	DUSP1	GO:0007049	cell cycle	no
Chinese	ENSG00000104738	4173	protein_coding	MCM4	GO:0007049	cell cycle	no
Chinese	ENSG00000115107	55240	protein_coding	STEAP3	GO:0007049	cell cycle	no
Chinese	ENSG00000149554	1111	protein_coding	CHEK1	GO:0007049	cell cycle	no
Chinese	ENSG00000012048	672	protein_coding	BRCA1	GO:0007049	cell cycle	no
Chinese	ENSG00000078900	7161	protein_coding	TP73	GO:0007050	cell cycle arrest	yes
Chinese	ENSG00000273707	1028	protein_coding	CDKN1C	GO:0007050	cell cycle arrest	yes
Chinese	ENSG00000139687	5925	protein_coding	RB1	GO:0007050	cell cycle arrest	yes
Chinese	ENSG00000095002	4436	protein_coding	MSH2	GO:0007050	cell cycle arrest	yes
Chinese	ENSG00000114166	8850	protein_coding	KAT2B	GO:0007050	cell cycle arrest	yes
Chinese	ENSG00000116717	1647	protein_coding	GADD45A	GO:0007050	cell cycle arrest	yes
Chinese	ENSG00000141510	7157	protein_coding	TP53	GO:0007050	cell cycle arrest	yes
Chinese	ENSG00000124762	1026	protein_coding	CDKN1A	GO:0007050	cell cycle arrest	yes
Chinese	ENSG00000068028	11186	protein_coding	RASSF1	GO:0007050	cell cycle arrest	yes
Chinese	ENSG00000147883	1030	protein_coding	CDKN2B	GO:0007050	cell cycle arrest	yes
Chinese	ENSG00000147889	1029	protein_coding	CDKN2A	GO:0007050	cell cycle arrest	yes
Chinese	ENSG00000105329	7040	protein_coding	TGFB1	GO:0007050	cell cycle arrest	yes
Chinese	ENSG00000136603	6498	protein_coding	SKIL	GO:0007050	cell cycle arrest	yes
Chinese	ENSG00000134982	324	protein_coding	APC	GO:0007050	cell cycle arrest	yes
Chinese	ENSG00000057294	5318	protein_coding	PKP2	GO:0007155	cell adhesion	no
Chinese	ENSG00000140937	1009	protein_coding	CDH11	GO:0007155	cell adhesion	no
Chinese	ENSG00000129474	84962	protein_coding	AJUBA	GO:0007155	cell adhesion	no
Chinese	ENSG00000138650	57575	protein_coding	PCDH10	GO:0007155	cell adhesion	no
Chinese	ENSG00000111859	4739	protein_coding	NEDD9	GO:0007155	cell adhesion	no
Chinese	ENSG00000091409	3655	protein_coding	ITGA6	GO:0007155	cell adhesion	no
Chinese	ENSG00000067141	4756	protein_coding	NEO1	GO:0007155	cell adhesion	no
Chinese	ENSG00000116824	914	protein_coding	CD2	GO:0007155	cell adhesion	no
Chinese	ENSG00000100852	394	protein_coding	ARHGAP5	GO:0007155	cell adhesion	no
Chinese	ENSG00000197565	1288	protein_coding	COL4A6	GO:0007155	cell adhesion	no
Chinese	ENSG00000168028	3921	protein_coding	RPSA	GO:0007155	cell adhesion	no
Chinese	ENSG00000067560	387	protein_coding	RHOA	GO:0007155	cell adhesion	no
Chinese	ENSG00000138061	1545	protein_coding	CYP1B1	GO:0007155	cell adhesion	no
Chinese	ENSG00000046604	1829	protein_coding	DSG2	GO:0007155	cell adhesion	no
Chinese	ENSG00000125266	1948	protein_coding	EFNB2	GO:0007155	cell adhesion	no
Chinese	ENSG00000118257	8828	protein_coding	NRP2	GO:0007155	cell adhesion	no
Chinese	ENSG00000151914	667	protein_coding	DST	GO:0007155	cell adhesion	no
Chinese	ENSG00000146938	57502	protein_coding	NLGN4X	GO:0007155	cell adhesion	no
Chinese	ENSG00000273993	5796	protein_coding	PTPRK	GO:0007155	cell adhesion	no
Chinese	ENSG00000168036	1499	protein_coding	CTNNB1	GO:0007155	cell adhesion	no
Chinese	ENSG00000112902	9037	protein_coding	SEMA5A	GO:0007155	cell adhesion	no
Chinese	ENSG00000138185	953	protein_coding	ENTPD1	GO:0007155	cell adhesion	no
Chinese	ENSG00000154229	5578	protein_coding	PRKCA	GO:0007155	cell adhesion	no
Chinese	ENSG00000154928	2047	protein_coding	EPHB1	GO:0007155	cell adhesion	no
Chinese	ENSG00000136235	10457	protein_coding	GPNMB	GO:0007155	cell adhesion	no
Chinese	ENSG00000077522	88	protein_coding	ACTN2	GO:0007155	cell adhesion	no
Chinese	ENSG00000066032	1496	protein_coding	CTNNA2	GO:0007155	cell adhesion	no
Chinese	ENSG00000053747	3909	protein_coding	LAMA3	GO:0007155	cell adhesion	no
Chinese	ENSG00000132470	3691	protein_coding	ITGB4	GO:0007155	cell adhesion	no
Chinese	ENSG00000062038	1001	protein_coding	CDH3	GO:0007155	cell adhesion	no
Chinese	ENSG00000105371	3386	protein_coding	ICAM4	GO:0007155	cell adhesion	no
Chinese	ENSG00000039068	999	protein_coding	CDH1	GO:0007155	cell adhesion	no
Chinese	ENSG00000076662	3385	protein_coding	ICAM3	GO:0007155	cell adhesion	no
Chinese	ENSG00000185008	6092	protein_coding	ROBO2	GO:0007155	cell adhesion	no
Chinese	ENSG00000184144	6900	protein_coding	CNTN2	GO:0007155	cell adhesion	no
Chinese	ENSG00000021645	9369	protein_coding	NRXN3	GO:0007155	cell adhesion	no
Chinese	ENSG00000116147	7143	protein_coding	TNR	GO:0007155	cell adhesion	no
Chinese	ENSG00000143153	481	protein_coding	ATP1B1	GO:0007155	cell adhesion	no
Chinese	ENSG00000109471	3558	protein_coding	IL2	GO:0007155	cell adhesion	no
Chinese	ENSG00000026508	960	protein_coding	CD44	GO:0007155	cell adhesion	no
Chinese	ENSG00000145934	57451	protein_coding	TENM2	GO:0007155	cell adhesion	no
Chinese	ENSG00000106991	2022	protein_coding	ENG	GO:0007155	cell adhesion	no
Chinese	ENSG00000160862	563	protein_coding	AZGP1	GO:0007155	cell adhesion	no
Chinese	ENSG00000134982	324	protein_coding	APC	GO:0007155	cell adhesion	no
Chinese	ENSG00000112062	1432	protein_coding	MAPK14	GO:0007166	cell surface receptor signaling pathway	yes
Chinese	ENSG00000172270	682	protein_coding	BSG	GO:0007166	cell surface receptor signaling pathway	yes
Chinese	ENSG00000069122	221395	protein_coding	ADGRF5	GO:0007166	cell surface receptor signaling pathway	yes
Chinese	ENSG00000240972	4282	protein_coding	MIF	GO:0007166	cell surface receptor signaling pathway	yes
Chinese	ENSG00000121858	8743	protein_coding	TNFSF10	GO:0007166	cell surface receptor signaling pathway	yes
Chinese	ENSG00000117114	23266	protein_coding	ADGRL2	GO:0007166	cell surface receptor signaling pathway	yes
Chinese	ENSG00000105668	11045	protein_coding	UPK1A	GO:0007166	cell surface receptor signaling pathway	yes
Chinese	ENSG00000116824	914	protein_coding	CD2	GO:0007166	cell surface receptor signaling pathway	yes
Chinese	ENSG00000141736	2064	protein_coding	ERBB2	GO:0007166	cell surface receptor signaling pathway	yes
Chinese	ENSG00000240505	23495	protein_coding	TNFRSF13B	GO:0007166	cell surface receptor signaling pathway	yes
Chinese	ENSG00000135046	301	protein_coding	ANXA1	GO:0007166	cell surface receptor signaling pathway	yes
Chinese	ENSG00000064012	841	protein_coding	CASP8	GO:0007166	cell surface receptor signaling pathway	yes
Chinese	ENSG00000164930	8323	protein_coding	FZD6	GO:0007166	cell surface receptor signaling pathway	yes
Chinese	ENSG00000180914	5021	protein_coding	OXTR	GO:0007166	cell surface receptor signaling pathway	yes
Chinese	ENSG00000169252	154	protein_coding	ADRB2	GO:0007166	cell surface receptor signaling pathway	yes
Chinese	ENSG00000188763	8326	protein_coding	FZD9	GO:0007166	cell surface receptor signaling pathway	yes
Chinese	ENSG00000113712	1452	protein_coding	CSNK1A1	GO:0007166	cell surface receptor signaling pathway	yes
Chinese	ENSG00000157005	6750	protein_coding	SST	GO:0007166	cell surface receptor signaling pathway	yes
Chinese	ENSG00000170458	929	protein_coding	CD14	GO:0007166	cell surface receptor signaling pathway	yes
Chinese	ENSG00000136160	1910	protein_coding	EDNRB	GO:0007166	cell surface receptor signaling pathway	yes
Chinese	ENSG00000110395	867	protein_coding	CBL	GO:0007166	cell surface receptor signaling pathway	yes
Chinese	ENSG00000131668	56033	protein_coding	BARX1	GO:0007267	cell-cell signaling	yes
Chinese	ENSG00000138650	57575	protein_coding	PCDH10	GO:0007267	cell-cell signaling	yes
Chinese	ENSG00000066468	2263	protein_coding	FGFR2	GO:0007267	cell-cell signaling	yes
Chinese	ENSG00000134200	7252	protein_coding	TSHB	GO:0007267	cell-cell signaling	yes
Chinese	ENSG00000136574	2626	protein_coding	GATA4	GO:0007267	cell-cell signaling	yes
Chinese	ENSG00000143590	1944	protein_coding	EFNA3	GO:0007267	cell-cell signaling	yes
Chinese	ENSG00000185652	4908	protein_coding	NTF3	GO:0007267	cell-cell signaling	yes
Chinese	ENSG00000141433	116	protein_coding	ADCYAP1	GO:0007267	cell-cell signaling	yes
Chinese	ENSG00000121858	8743	protein_coding	TNFSF10	GO:0007267	cell-cell signaling	yes
Chinese	ENSG00000197461	5154	protein_coding	PDGFA	GO:0007267	cell-cell signaling	yes
Chinese	ENSG00000124882	2069	protein_coding	EREG	GO:0007267	cell-cell signaling	yes
Chinese	ENSG00000108947	1949	protein_coding	EFNB3	GO:0007267	cell-cell signaling	yes
Chinese	ENSG00000125266	1948	protein_coding	EFNB2	GO:0007267	cell-cell signaling	yes
Chinese	ENSG00000087510	7022	protein_coding	TFAP2C	GO:0007267	cell-cell signaling	yes
Chinese	ENSG00000120337	8995	protein_coding	TNFSF18	GO:0007267	cell-cell signaling	yes
Chinese	ENSG00000145824	9547	protein_coding	CXCL14	GO:0007267	cell-cell signaling	yes
Chinese	ENSG00000112902	9037	protein_coding	SEMA5A	GO:0007267	cell-cell signaling	yes
Chinese	ENSG00000163485	134	protein_coding	ADORA1	GO:0007267	cell-cell signaling	yes
Chinese	ENSG00000231408	4049	protein_coding	LTA	GO:0007267	cell-cell signaling	yes
Chinese	ENSG00000169252	154	protein_coding	ADRB2	GO:0007267	cell-cell signaling	yes
Chinese	ENSG00000136235	10457	protein_coding	GPNMB	GO:0007267	cell-cell signaling	yes
Chinese	ENSG00000274233	6352	protein_coding	CCL5	GO:0007267	cell-cell signaling	yes
Chinese	ENSG00000169194	3596	protein_coding	IL13	GO:0007267	cell-cell signaling	yes
Chinese	ENSG00000145423	6423	protein_coding	SFRP2	GO:0007267	cell-cell signaling	yes
Chinese	ENSG00000116539	55870	protein_coding	ASH1L	GO:0007267	cell-cell signaling	yes
Chinese	ENSG00000157005	6750	protein_coding	SST	GO:0007267	cell-cell signaling	yes
Chinese	ENSG00000156427	8817	protein_coding	FGF18	GO:0007267	cell-cell signaling	yes
Chinese	ENSG00000109471	3558	protein_coding	IL2	GO:0007267	cell-cell signaling	yes
Chinese	ENSG00000086548	4680	protein_coding	CEACAM6	GO:0007267	cell-cell signaling	yes
Chinese	ENSG00000026103	355	protein_coding	FAS	GO:0007275	multicellular organism development	yes
Chinese	ENSG00000135903	5077	protein_coding	PAX3	GO:0007275	multicellular organism development	yes
Chinese	ENSG00000181541	10586	protein_coding	MAB21L2	GO:0007275	multicellular organism development	yes
Chinese	ENSG00000198807	5083	protein_coding	PAX9	GO:0007275	multicellular organism development	yes
Chinese	ENSG00000078399	3205	protein_coding	HOXA9	GO:0007275	multicellular organism development	yes
Chinese	ENSG00000188290	57801	protein_coding	HES4	GO:0007275	multicellular organism development	yes
Chinese	ENSG00000111846	2651	protein_coding	GCNT2	GO:0007275	multicellular organism development	yes
Chinese	ENSG00000188157	375790	protein_coding	AGRN	GO:0007275	multicellular organism development	yes
Chinese	ENSG00000165556	1045	protein_coding	CDX2	GO:0007275	multicellular organism development	yes
Chinese	ENSG00000161800	29127	protein_coding	RACGAP1	GO:0007275	multicellular organism development	yes
Chinese	ENSG00000114416	8087	protein_coding	FXR1	GO:0007275	multicellular organism development	yes
Chinese	ENSG00000108001	253738	protein_coding	EBF3	GO:0007275	multicellular organism development	yes
Chinese	ENSG00000186891	8784	protein_coding	TNFRSF18	GO:0007275	multicellular organism development	yes
Chinese	ENSG00000112175	653	protein_coding	BMP5	GO:0007275	multicellular organism development	yes
Chinese	ENSG00000141510	7157	protein_coding	TP53	GO:0007275	multicellular organism development	yes
Chinese	ENSG00000123374	1017	protein_coding	CDK2	GO:0007275	multicellular organism development	yes
Chinese	ENSG00000187323	1630	protein_coding	DCC	GO:0007275	multicellular organism development	yes
Chinese	ENSG00000082684	54437	protein_coding	SEMA5B	GO:0007275	multicellular organism development	yes
Chinese	ENSG00000197461	5154	protein_coding	PDGFA	GO:0007275	multicellular organism development	yes
Chinese	ENSG00000184916	3714	protein_coding	JAG2	GO:0007275	multicellular organism development	yes
Chinese	ENSG00000016082	3670	protein_coding	ISL1	GO:0007275	multicellular organism development	yes
Chinese	ENSG00000124882	2069	protein_coding	EREG	GO:0007275	multicellular organism development	yes
Chinese	ENSG00000108947	1949	protein_coding	EFNB3	GO:0007275	multicellular organism development	yes
Chinese	ENSG00000125266	1948	protein_coding	EFNB2	GO:0007275	multicellular organism development	yes
Chinese	ENSG00000132155	5894	protein_coding	RAF1	GO:0007275	multicellular organism development	yes
Chinese	ENSG00000115738	3398	protein_coding	ID2	GO:0007275	multicellular organism development	yes
Chinese	ENSG00000118257	8828	protein_coding	NRP2	GO:0007275	multicellular organism development	yes
Chinese	ENSG00000164930	8323	protein_coding	FZD6	GO:0007275	multicellular organism development	yes
Chinese	ENSG00000100219	7494	protein_coding	XBP1	GO:0007275	multicellular organism development	yes
Chinese	ENSG00000131620	55107	protein_coding	ANO1	GO:0007275	multicellular organism development	yes
Chinese	ENSG00000112902	9037	protein_coding	SEMA5A	GO:0007275	multicellular organism development	yes
Chinese	ENSG00000134853	5156	protein_coding	PDGFRA	GO:0007275	multicellular organism development	yes
Chinese	ENSG00000101938	91851	protein_coding	CHRDL1	GO:0007275	multicellular organism development	yes
Chinese	ENSG00000116985	656	protein_coding	BMP8B	GO:0007275	multicellular organism development	yes
Chinese	ENSG00000148053	4915	protein_coding	NTRK2	GO:0007275	multicellular organism development	yes
Chinese	ENSG00000105516	1628	protein_coding	DBP	GO:0007275	multicellular organism development	yes
Chinese	ENSG00000136929	55363	protein_coding	HEMGN	GO:0007275	multicellular organism development	yes
Chinese	ENSG00000188763	8326	protein_coding	FZD9	GO:0007275	multicellular organism development	yes
Chinese	ENSG00000257923	1523	protein_coding	CUX1	GO:0007275	multicellular organism development	yes
Chinese	ENSG00000050165	27122	protein_coding	DKK3	GO:0007275	multicellular organism development	yes
Chinese	ENSG00000163638	56999	protein_coding	ADAMTS9	GO:0007275	multicellular organism development	yes
Chinese	ENSG00000082701	2932	protein_coding	GSK3B	GO:0007275	multicellular organism development	yes
Chinese	ENSG00000066032	1496	protein_coding	CTNNA2	GO:0007275	multicellular organism development	yes
Chinese	ENSG00000107404	1855	protein_coding	DVL1	GO:0007275	multicellular organism development	yes
Chinese	ENSG00000145423	6423	protein_coding	SFRP2	GO:0007275	multicellular organism development	yes
Chinese	ENSG00000125968	3397	protein_coding	ID1	GO:0007275	multicellular organism development	yes
Chinese	ENSG00000167244	3481	protein_coding	IGF2	GO:0007275	multicellular organism development	yes
Chinese	ENSG00000119969	3070	protein_coding	HELLS	GO:0007275	multicellular organism development	yes
Chinese	ENSG00000243509	8771	protein_coding	TNFRSF6B	GO:0007275	multicellular organism development	yes
Chinese	ENSG00000185008	6092	protein_coding	ROBO2	GO:0007275	multicellular organism development	yes
Chinese	ENSG00000109163	2798	protein_coding	GNRHR	GO:0007275	multicellular organism development	yes
Chinese	ENSG00000117724	1063	protein_coding	CENPF	GO:0007275	multicellular organism development	yes
Chinese	ENSG00000073282	8626	protein_coding	TP63	GO:0007275	multicellular organism development	yes
Chinese	ENSG00000110693	55553	protein_coding	SOX6	GO:0007275	multicellular organism development	yes
Chinese	ENSG00000104332	6422	protein_coding	SFRP1	GO:0007275	multicellular organism development	yes
Chinese	ENSG00000114251	7474	protein_coding	WNT5A	GO:0007275	multicellular organism development	yes
Chinese	ENSG00000125618	7849	protein_coding	PAX8	GO:0007275	multicellular organism development	yes
Chinese	ENSG00000164442	10370	protein_coding	CITED2	GO:0007275	multicellular organism development	yes
Chinese	ENSG00000162337	4041	protein_coding	LRP5	GO:0007275	multicellular organism development	yes
Chinese	ENSG00000283060	3399	protein_coding	ID3	GO:0007275	multicellular organism development	yes
Chinese	ENSG00000187323	1630	protein_coding	DCC	GO:0007411	axon guidance	yes
Chinese	ENSG00000067141	4756	protein_coding	NEO1	GO:0007411	axon guidance	yes
Chinese	ENSG00000108947	1949	protein_coding	EFNB3	GO:0007411	axon guidance	yes
Chinese	ENSG00000118257	8828	protein_coding	NRP2	GO:0007411	axon guidance	yes
Chinese	ENSG00000154229	5578	protein_coding	PRKCA	GO:0007411	axon guidance	yes
Chinese	ENSG00000154928	2047	protein_coding	EPHB1	GO:0007411	axon guidance	yes
Chinese	ENSG00000166225	10818	protein_coding	FRS2	GO:0007411	axon guidance	yes
Chinese	ENSG00000107404	1855	protein_coding	DVL1	GO:0007411	axon guidance	yes
Chinese	ENSG00000119508	8013	protein_coding	NR4A3	GO:0007411	axon guidance	yes
Chinese	ENSG00000151490	5800	protein_coding	PTPRO	GO:0007411	axon guidance	yes
Chinese	ENSG00000185008	6092	protein_coding	ROBO2	GO:0007411	axon guidance	yes
Chinese	ENSG00000184144	6900	protein_coding	CNTN2	GO:0007411	axon guidance	yes
Chinese	ENSG00000092820	7430	protein_coding	EZR	GO:0007411	axon guidance	yes
Chinese	ENSG00000021645	9369	protein_coding	NRXN3	GO:0007411	axon guidance	yes
Chinese	ENSG00000114251	7474	protein_coding	WNT5A	GO:0007411	axon guidance	yes
Chinese	ENSG00000116147	7143	protein_coding	TNR	GO:0007411	axon guidance	yes
Chinese	ENSG00000057294	5318	protein_coding	PKP2	GO:0007507	heart development	yes
Chinese	ENSG00000141052	93649	protein_coding	MYOCD	GO:0007507	heart development	yes
Chinese	ENSG00000132646	5111	protein_coding	PCNA	GO:0007507	heart development	yes
Chinese	ENSG00000100968	4776	protein_coding	NFATC4	GO:0007507	heart development	yes
Chinese	ENSG00000141736	2064	protein_coding	ERBB2	GO:0007507	heart development	yes
Chinese	ENSG00000164305	836	protein_coding	CASP3	GO:0007507	heart development	yes
Chinese	ENSG00000184937	7490	protein_coding	WT1	GO:0007507	heart development	yes
Chinese	ENSG00000016082	3670	protein_coding	ISL1	GO:0007507	heart development	yes
Chinese	ENSG00000132155	5894	protein_coding	RAF1	GO:0007507	heart development	yes
Chinese	ENSG00000118257	8828	protein_coding	NRP2	GO:0007507	heart development	yes
Chinese	ENSG00000180914	5021	protein_coding	OXTR	GO:0007507	heart development	yes
Chinese	ENSG00000135679	4193	protein_coding	MDM2	GO:0007507	heart development	yes
Chinese	ENSG00000048052	9734	protein_coding	HDAC9	GO:0007507	heart development	yes
Chinese	ENSG00000168036	1499	protein_coding	CTNNB1	GO:0007507	heart development	yes
Chinese	ENSG00000100393	2033	protein_coding	EP300	GO:0007507	heart development	yes
Chinese	ENSG00000108946	5573	protein_coding	PRKAR1A	GO:0007507	heart development	yes
Chinese	ENSG00000138193	51196	protein_coding	PLCE1	GO:0007507	heart development	yes
Chinese	ENSG00000115170	90	protein_coding	ACVR1	GO:0007507	heart development	yes
Chinese	ENSG00000125968	3397	protein_coding	ID1	GO:0007507	heart development	yes
Chinese	ENSG00000213145	1396	protein_coding	CRIP1	GO:0007507	heart development	yes
Chinese	ENSG00000185008	6092	protein_coding	ROBO2	GO:0007507	heart development	yes
Chinese	ENSG00000164442	10370	protein_coding	CITED2	GO:0007507	heart development	yes
Chinese	ENSG00000105329	7040	protein_coding	TGFB1	GO:0007507	heart development	yes
Chinese	ENSG00000106991	2022	protein_coding	ENG	GO:0007507	heart development	yes
Chinese	ENSG00000253729	5591	protein_coding	PRKDC	GO:0007507	heart development	yes
Chinese	ENSG00000113140	6678	protein_coding	SPARC	GO:0007507	heart development	yes
Chinese	ENSG00000115457	3485	protein_coding	IGFBP2	GO:0007568	aging	no
Chinese	ENSG00000023909	2730	protein_coding	GCLM	GO:0007568	aging	no
Chinese	ENSG00000140465	1543	protein_coding	CYP1A1	GO:0007568	aging	no
Chinese	ENSG00000178999	9212	protein_coding	AURKB	GO:0007568	aging	no
Chinese	ENSG00000011465	1634	protein_coding	DCN	GO:0007568	aging	no
Chinese	ENSG00000170345	2353	protein_coding	FOS	GO:0007568	aging	no
Chinese	ENSG00000168610	6774	protein_coding	STAT3	GO:0007568	aging	no
Chinese	ENSG00000113448	5144	protein_coding	PDE4D	GO:0007568	aging	no
Chinese	ENSG00000073756	5743	protein_coding	PTGS2	GO:0007568	aging	no
Chinese	ENSG00000104884	2068	protein_coding	ERCC2	GO:0007568	aging	no
Chinese	ENSG00000165392	7486	protein_coding	WRN	GO:0007568	aging	no
Chinese	ENSG00000070501	5423	protein_coding	POLB	GO:0007568	aging	no
Chinese	ENSG00000184216	3654	protein_coding	IRAK1	GO:0007568	aging	no
Chinese	ENSG00000186847	3861	protein_coding	KRT14	GO:0007568	aging	no
Chinese	ENSG00000073282	8626	protein_coding	TP63	GO:0007568	aging	no
Chinese	ENSG00000136160	1910	protein_coding	EDNRB	GO:0007568	aging	no
Chinese	ENSG00000105329	7040	protein_coding	TGFB1	GO:0007568	aging	no
Chinese	ENSG00000163347	9076	protein_coding	CLDN1	GO:0007568	aging	no
Chinese	ENSG00000240972	4282	protein_coding	MIF	GO:0007569	cell aging	yes
Chinese	ENSG00000141510	7157	protein_coding	TP53	GO:0007569	cell aging	yes
Chinese	ENSG00000139618	675	protein_coding	BRCA2	GO:0007569	cell aging	yes
Chinese	ENSG00000103423	9093	protein_coding	DNAJA3	GO:0007569	cell aging	yes
Chinese	ENSG00000171791	596	protein_coding	BCL2	GO:0007569	cell aging	yes
Chinese	ENSG00000165392	7486	protein_coding	WRN	GO:0007569	cell aging	yes
Chinese	ENSG00000170312	983	protein_coding	CDK1	GO:0007569	cell aging	yes
Chinese	ENSG00000073282	8626	protein_coding	TP63	GO:0007569	cell aging	yes
Chinese	ENSG00000164442	10370	protein_coding	CITED2	GO:0007569	cell aging	yes
Chinese	ENSG00000150593	27250	protein_coding	PDCD4	GO:0007569	cell aging	yes
Chinese	ENSG00000169679	699	protein_coding	BUB1	GO:0008283	cell proliferation	yes
Chinese	ENSG00000184371	1435	protein_coding	CSF1	GO:0008283	cell proliferation	yes
Chinese	ENSG00000183763	10293	protein_coding	TRAIP	GO:0008283	cell proliferation	yes
Chinese	ENSG00000101367	22919	protein_coding	MAPRE1	GO:0008283	cell proliferation	yes
Chinese	ENSG00000113384	64083	protein_coding	GOLPH3	GO:0008283	cell proliferation	yes
Chinese	ENSG00000240972	4282	protein_coding	MIF	GO:0008283	cell proliferation	yes
Chinese	ENSG00000140465	1543	protein_coding	CYP1A1	GO:0008283	cell proliferation	yes
Chinese	ENSG00000141510	7157	protein_coding	TP53	GO:0008283	cell proliferation	yes
Chinese	ENSG00000132646	5111	protein_coding	PCNA	GO:0008283	cell proliferation	yes
Chinese	ENSG00000178999	9212	protein_coding	AURKB	GO:0008283	cell proliferation	yes
Chinese	ENSG00000141736	2064	protein_coding	ERBB2	GO:0008283	cell proliferation	yes
Chinese	ENSG00000087250	4504	protein_coding	MT3	GO:0008283	cell proliferation	yes
Chinese	ENSG00000139618	675	protein_coding	BRCA2	GO:0008283	cell proliferation	yes
Chinese	ENSG00000168610	6774	protein_coding	STAT3	GO:0008283	cell proliferation	yes
Chinese	ENSG00000132155	5894	protein_coding	RAF1	GO:0008283	cell proliferation	yes
Chinese	ENSG00000159267	3141	protein_coding	HLCS	GO:0008283	cell proliferation	yes
Chinese	ENSG00000174669	3177	protein_coding	SLC29A2	GO:0008283	cell proliferation	yes
Chinese	ENSG00000168036	1499	protein_coding	CTNNB1	GO:0008283	cell proliferation	yes
Chinese	ENSG00000156970	701	protein_coding	BUB1B	GO:0008283	cell proliferation	yes
Chinese	ENSG00000124207	1434	protein_coding	CSE1L	GO:0008283	cell proliferation	yes
Chinese	ENSG00000104884	2068	protein_coding	ERCC2	GO:0008283	cell proliferation	yes
Chinese	ENSG00000171791	596	protein_coding	BCL2	GO:0008283	cell proliferation	yes
Chinese	ENSG00000129173	79733	protein_coding	E2F8	GO:0008283	cell proliferation	yes
Chinese	ENSG00000020922	4361	protein_coding	MRE11	GO:0008283	cell proliferation	yes
Chinese	ENSG00000117450	5052	protein_coding	PRDX1	GO:0008283	cell proliferation	yes
Chinese	ENSG00000138193	51196	protein_coding	PLCE1	GO:0008283	cell proliferation	yes
Chinese	ENSG00000115008	3552	protein_coding	IL1A	GO:0008283	cell proliferation	yes
Chinese	ENSG00000198625	4194	protein_coding	MDM4	GO:0008283	cell proliferation	yes
Chinese	ENSG00000213145	1396	protein_coding	CRIP1	GO:0008283	cell proliferation	yes
Chinese	ENSG00000170312	983	protein_coding	CDK1	GO:0008283	cell proliferation	yes
Chinese	ENSG00000164045	993	protein_coding	CDC25A	GO:0008283	cell proliferation	yes
Chinese	ENSG00000117724	1063	protein_coding	CENPF	GO:0008283	cell proliferation	yes
Chinese	ENSG00000164442	10370	protein_coding	CITED2	GO:0008283	cell proliferation	yes
Chinese	ENSG00000105329	7040	protein_coding	TGFB1	GO:0008283	cell proliferation	yes
Chinese	ENSG00000002330	572	protein_coding	BAD	GO:0008283	cell proliferation	yes
Chinese	ENSG00000253729	5591	protein_coding	PRKDC	GO:0008283	cell proliferation	yes
Chinese	ENSG00000145604	6502	protein_coding	SKP2	GO:0008283	cell proliferation	yes
Chinese	ENSG00000173327	4296	protein_coding	MAP3K11	GO:0008283	cell proliferation	yes
Chinese	ENSG00000013441	1195	protein_coding	CLK1	GO:0008283	cell proliferation	yes
Chinese	ENSG00000101224	994	protein_coding	CDC25B	GO:0008284	positive regulation of cell proliferation	no
Chinese	ENSG00000181541	10586	protein_coding	MAB21L2	GO:0008284	positive regulation of cell proliferation	no
Chinese	ENSG00000184371	1435	protein_coding	CSF1	GO:0008284	positive regulation of cell proliferation	no
Chinese	ENSG00000111846	2651	protein_coding	GCNT2	GO:0008284	positive regulation of cell proliferation	no
Chinese	ENSG00000156299	7074	protein_coding	TIAM1	GO:0008284	positive regulation of cell proliferation	no
Chinese	ENSG00000165556	1045	protein_coding	CDX2	GO:0008284	positive regulation of cell proliferation	no
Chinese	ENSG00000122025	2322	protein_coding	FLT3	GO:0008284	positive regulation of cell proliferation	no
Chinese	ENSG00000141052	93649	protein_coding	MYOCD	GO:0008284	positive regulation of cell proliferation	no
Chinese	ENSG00000066468	2263	protein_coding	FGFR2	GO:0008284	positive regulation of cell proliferation	no
Chinese	ENSG00000169047	3667	protein_coding	IRS1	GO:0008284	positive regulation of cell proliferation	no
Chinese	ENSG00000185652	4908	protein_coding	NTF3	GO:0008284	positive regulation of cell proliferation	no
Chinese	ENSG00000198901	9055	protein_coding	PRC1	GO:0008284	positive regulation of cell proliferation	no
Chinese	ENSG00000141433	116	protein_coding	ADCYAP1	GO:0008284	positive regulation of cell proliferation	no
Chinese	ENSG00000123374	1017	protein_coding	CDK2	GO:0008284	positive regulation of cell proliferation	no
Chinese	ENSG00000197461	5154	protein_coding	PDGFA	GO:0008284	positive regulation of cell proliferation	no
Chinese	ENSG00000016082	3670	protein_coding	ISL1	GO:0008284	positive regulation of cell proliferation	no
Chinese	ENSG00000124882	2069	protein_coding	EREG	GO:0008284	positive regulation of cell proliferation	no
Chinese	ENSG00000168610	6774	protein_coding	STAT3	GO:0008284	positive regulation of cell proliferation	no
Chinese	ENSG00000125266	1948	protein_coding	EFNB2	GO:0008284	positive regulation of cell proliferation	no
Chinese	ENSG00000110092	595	protein_coding	CCND1	GO:0008284	positive regulation of cell proliferation	no
Chinese	ENSG00000176170	8877	protein_coding	SPHK1	GO:0008284	positive regulation of cell proliferation	no
Chinese	ENSG00000100219	7494	protein_coding	XBP1	GO:0008284	positive regulation of cell proliferation	no
Chinese	ENSG00000181104	2149	protein_coding	F2R	GO:0008284	positive regulation of cell proliferation	no
Chinese	ENSG00000135679	4193	protein_coding	MDM2	GO:0008284	positive regulation of cell proliferation	no
Chinese	ENSG00000168036	1499	protein_coding	CTNNB1	GO:0008284	positive regulation of cell proliferation	no
Chinese	ENSG00000118193	9928	protein_coding	KIF14	GO:0008284	positive regulation of cell proliferation	no
Chinese	ENSG00000073756	5743	protein_coding	PTGS2	GO:0008284	positive regulation of cell proliferation	no
Chinese	ENSG00000134853	5156	protein_coding	PDGFRA	GO:0008284	positive regulation of cell proliferation	no
Chinese	ENSG00000148053	4915	protein_coding	NTRK2	GO:0008284	positive regulation of cell proliferation	no
Chinese	ENSG00000169714	7555	protein_coding	CNBP	GO:0008284	positive regulation of cell proliferation	no
Chinese	ENSG00000077092	5915	protein_coding	RARB	GO:0008284	positive regulation of cell proliferation	no
Chinese	ENSG00000171791	596	protein_coding	BCL2	GO:0008284	positive regulation of cell proliferation	no
Chinese	ENSG00000113070	1839	protein_coding	HBEGF	GO:0008284	positive regulation of cell proliferation	no
Chinese	ENSG00000182809	1397	protein_coding	CRIP2	GO:0008284	positive regulation of cell proliferation	no
Chinese	ENSG00000145423	6423	protein_coding	SFRP2	GO:0008284	positive regulation of cell proliferation	no
Chinese	ENSG00000167244	3481	protein_coding	IGF2	GO:0008284	positive regulation of cell proliferation	no
Chinese	ENSG00000124813	860	protein_coding	RUNX2	GO:0008284	positive regulation of cell proliferation	no
Chinese	ENSG00000156427	8817	protein_coding	FGF18	GO:0008284	positive regulation of cell proliferation	no
Chinese	ENSG00000104332	6422	protein_coding	SFRP1	GO:0008284	positive regulation of cell proliferation	no
Chinese	ENSG00000114251	7474	protein_coding	WNT5A	GO:0008284	positive regulation of cell proliferation	no
Chinese	ENSG00000136160	1910	protein_coding	EDNRB	GO:0008284	positive regulation of cell proliferation	no
Chinese	ENSG00000105329	7040	protein_coding	TGFB1	GO:0008284	positive regulation of cell proliferation	no
Chinese	ENSG00000109471	3558	protein_coding	IL2	GO:0008284	positive regulation of cell proliferation	no
Chinese	ENSG00000162337	4041	protein_coding	LRP5	GO:0008284	positive regulation of cell proliferation	no
Chinese	ENSG00000175592	8061	protein_coding	FOSL1	GO:0008284	positive regulation of cell proliferation	no
Chinese	ENSG00000086548	4680	protein_coding	CEACAM6	GO:0008284	positive regulation of cell proliferation	no
Chinese	ENSG00000138795	51176	protein_coding	LEF1	GO:0008284	positive regulation of cell proliferation	no
Chinese	ENSG00000137203	7020	protein_coding	TFAP2A	GO:0008285	negative regulation of cell proliferation	yes
Chinese	ENSG00000080503	6595	protein_coding	SMARCA2	GO:0008285	negative regulation of cell proliferation	yes
Chinese	ENSG00000057294	5318	protein_coding	PKP2	GO:0008285	negative regulation of cell proliferation	yes
Chinese	ENSG00000139687	5925	protein_coding	RB1	GO:0008285	negative regulation of cell proliferation	yes
Chinese	ENSG00000141052	93649	protein_coding	MYOCD	GO:0008285	negative regulation of cell proliferation	yes
Chinese	ENSG00000114166	8850	protein_coding	KAT2B	GO:0008285	negative regulation of cell proliferation	yes
Chinese	ENSG00000112175	653	protein_coding	BMP5	GO:0008285	negative regulation of cell proliferation	yes
Chinese	ENSG00000141510	7157	protein_coding	TP53	GO:0008285	negative regulation of cell proliferation	yes
Chinese	ENSG00000184937	7490	protein_coding	WT1	GO:0008285	negative regulation of cell proliferation	yes
Chinese	ENSG00000138061	1545	protein_coding	CYP1B1	GO:0008285	negative regulation of cell proliferation	yes
Chinese	ENSG00000124882	2069	protein_coding	EREG	GO:0008285	negative regulation of cell proliferation	yes
Chinese	ENSG00000168610	6774	protein_coding	STAT3	GO:0008285	negative regulation of cell proliferation	yes
Chinese	ENSG00000124762	1026	protein_coding	CDKN1A	GO:0008285	negative regulation of cell proliferation	yes
Chinese	ENSG00000103423	9093	protein_coding	DNAJA3	GO:0008285	negative regulation of cell proliferation	yes
Chinese	ENSG00000132155	5894	protein_coding	RAF1	GO:0008285	negative regulation of cell proliferation	yes
Chinese	ENSG00000173077	50514	protein_coding	DEC1	GO:0008285	negative regulation of cell proliferation	yes
Chinese	ENSG00000181104	2149	protein_coding	F2R	GO:0008285	negative regulation of cell proliferation	yes
Chinese	ENSG00000273993	5796	protein_coding	PTPRK	GO:0008285	negative regulation of cell proliferation	yes
Chinese	ENSG00000175354	5771	protein_coding	PTPN2	GO:0008285	negative regulation of cell proliferation	yes
Chinese	ENSG00000168036	1499	protein_coding	CTNNB1	GO:0008285	negative regulation of cell proliferation	yes
Chinese	ENSG00000073756	5743	protein_coding	PTGS2	GO:0008285	negative regulation of cell proliferation	yes
Chinese	ENSG00000163485	134	protein_coding	ADORA1	GO:0008285	negative regulation of cell proliferation	yes
Chinese	ENSG00000159388	7832	protein_coding	BTG2	GO:0008285	negative regulation of cell proliferation	yes
Chinese	ENSG00000136235	10457	protein_coding	GPNMB	GO:0008285	negative regulation of cell proliferation	yes
Chinese	ENSG00000077092	5915	protein_coding	RARB	GO:0008285	negative regulation of cell proliferation	yes
Chinese	ENSG00000171791	596	protein_coding	BCL2	GO:0008285	negative regulation of cell proliferation	yes
Chinese	ENSG00000147883	1030	protein_coding	CDKN2B	GO:0008285	negative regulation of cell proliferation	yes
Chinese	ENSG00000147889	1029	protein_coding	CDKN2A	GO:0008285	negative regulation of cell proliferation	yes
Chinese	ENSG00000164741	10395	protein_coding	DLC1	GO:0008285	negative regulation of cell proliferation	yes
Chinese	ENSG00000145423	6423	protein_coding	SFRP2	GO:0008285	negative regulation of cell proliferation	yes
Chinese	ENSG00000157005	6750	protein_coding	SST	GO:0008285	negative regulation of cell proliferation	yes
Chinese	ENSG00000115008	3552	protein_coding	IL1A	GO:0008285	negative regulation of cell proliferation	yes
Chinese	ENSG00000198625	4194	protein_coding	MDM4	GO:0008285	negative regulation of cell proliferation	yes
Chinese	ENSG00000136492	83990	protein_coding	BRIP1	GO:0008285	negative regulation of cell proliferation	yes
Chinese	ENSG00000130147	23677	protein_coding	SH3BP4	GO:0008285	negative regulation of cell proliferation	yes
Chinese	ENSG00000186575	4771	protein_coding	NF2	GO:0008285	negative regulation of cell proliferation	yes
Chinese	ENSG00000104332	6422	protein_coding	SFRP1	GO:0008285	negative regulation of cell proliferation	yes
Chinese	ENSG00000105329	7040	protein_coding	TGFB1	GO:0008285	negative regulation of cell proliferation	yes
Chinese	ENSG00000105971	858	protein_coding	CAV2	GO:0008285	negative regulation of cell proliferation	yes
Chinese	ENSG00000105974	857	protein_coding	CAV1	GO:0008285	negative regulation of cell proliferation	yes
Chinese	ENSG00000005020	8935	protein_coding	SKAP2	GO:0008285	negative regulation of cell proliferation	yes
Chinese	ENSG00000175592	8061	protein_coding	FOSL1	GO:0008285	negative regulation of cell proliferation	yes
Chinese	ENSG00000160862	563	protein_coding	AZGP1	GO:0008285	negative regulation of cell proliferation	yes
Chinese	ENSG00000134982	324	protein_coding	APC	GO:0008285	negative regulation of cell proliferation	yes
Chinese	ENSG00000009307	7812	protein_coding	CSDE1	GO:0008584	male gonad development	yes
Chinese	ENSG00000095002	4436	protein_coding	MSH2	GO:0008584	male gonad development	yes
Chinese	ENSG00000136574	2626	protein_coding	GATA4	GO:0008584	male gonad development	yes
Chinese	ENSG00000121858	8743	protein_coding	TNFSF10	GO:0008584	male gonad development	yes
Chinese	ENSG00000184937	7490	protein_coding	WT1	GO:0008584	male gonad development	yes
Chinese	ENSG00000087510	7022	protein_coding	TFAP2C	GO:0008584	male gonad development	yes
Chinese	ENSG00000171791	596	protein_coding	BCL2	GO:0008584	male gonad development	yes
Chinese	ENSG00000145423	6423	protein_coding	SFRP2	GO:0008584	male gonad development	yes
Chinese	ENSG00000136492	83990	protein_coding	BRIP1	GO:0008584	male gonad development	yes
Chinese	ENSG00000104332	6422	protein_coding	SFRP1	GO:0008584	male gonad development	yes
Chinese	ENSG00000114251	7474	protein_coding	WNT5A	GO:0008584	male gonad development	yes
Chinese	ENSG00000110395	867	protein_coding	CBL	GO:0008584	male gonad development	yes
Chinese	ENSG00000175793	2810	protein_coding	SFN	GO:0008630	intrinsic apoptotic signaling pathway in response to DNA damage	yes
Chinese	ENSG00000078900	7161	protein_coding	TP73	GO:0008630	intrinsic apoptotic signaling pathway in response to DNA damage	yes
Chinese	ENSG00000095002	4436	protein_coding	MSH2	GO:0008630	intrinsic apoptotic signaling pathway in response to DNA damage	yes
Chinese	ENSG00000100968	4776	protein_coding	NFATC4	GO:0008630	intrinsic apoptotic signaling pathway in response to DNA damage	yes
Chinese	ENSG00000139618	675	protein_coding	BRCA2	GO:0008630	intrinsic apoptotic signaling pathway in response to DNA damage	yes
Chinese	ENSG00000183765	11200	protein_coding	CHEK2	GO:0008630	intrinsic apoptotic signaling pathway in response to DNA damage	yes
Chinese	ENSG00000070501	5423	protein_coding	POLB	GO:0008630	intrinsic apoptotic signaling pathway in response to DNA damage	yes
Chinese	ENSG00000213145	1396	protein_coding	CRIP1	GO:0008630	intrinsic apoptotic signaling pathway in response to DNA damage	yes
Chinese	ENSG00000002330	572	protein_coding	BAD	GO:0008630	intrinsic apoptotic signaling pathway in response to DNA damage	yes
Chinese	ENSG00000253729	5591	protein_coding	PRKDC	GO:0008630	intrinsic apoptotic signaling pathway in response to DNA damage	yes
Chinese	ENSG00000012048	672	protein_coding	BRCA1	GO:0008630	intrinsic apoptotic signaling pathway in response to DNA damage	yes
Chinese	ENSG00000115457	3485	protein_coding	IGFBP2	GO:0009612	response to mechanical stimulus	yes
Chinese	ENSG00000136574	2626	protein_coding	GATA4	GO:0009612	response to mechanical stimulus	yes
Chinese	ENSG00000011465	1634	protein_coding	DCN	GO:0009612	response to mechanical stimulus	yes
Chinese	ENSG00000067560	387	protein_coding	RHOA	GO:0009612	response to mechanical stimulus	yes
Chinese	ENSG00000170345	2353	protein_coding	FOS	GO:0009612	response to mechanical stimulus	yes
Chinese	ENSG00000133048	1116	protein_coding	CHI3L1	GO:0009612	response to mechanical stimulus	yes
Chinese	ENSG00000159388	7832	protein_coding	BTG2	GO:0009612	response to mechanical stimulus	yes
Chinese	ENSG00000125740	2354	protein_coding	FOSB	GO:0009612	response to mechanical stimulus	yes
Chinese	ENSG00000169194	3596	protein_coding	IL13	GO:0009612	response to mechanical stimulus	yes
Chinese	ENSG00000265972	10628	protein_coding	TXNIP	GO:0009612	response to mechanical stimulus	yes
Chinese	ENSG00000164442	10370	protein_coding	CITED2	GO:0009612	response to mechanical stimulus	yes
Chinese	ENSG00000175592	8061	protein_coding	FOSL1	GO:0009612	response to mechanical stimulus	yes
Chinese	ENSG00000157103	6529	protein_coding	SLC6A1	GO:0009636	response to toxic substance	yes
Chinese	ENSG00000026103	355	protein_coding	FAS	GO:0009636	response to toxic substance	yes
Chinese	ENSG00000170430	4255	protein_coding	MGMT	GO:0009636	response to toxic substance	yes
Chinese	ENSG00000140465	1543	protein_coding	CYP1A1	GO:0009636	response to toxic substance	yes
Chinese	ENSG00000138061	1545	protein_coding	CYP1B1	GO:0009636	response to toxic substance	yes
Chinese	ENSG00000170345	2353	protein_coding	FOS	GO:0009636	response to toxic substance	yes
Chinese	ENSG00000124762	1026	protein_coding	CDKN1A	GO:0009636	response to toxic substance	yes
Chinese	ENSG00000135679	4193	protein_coding	MDM2	GO:0009636	response to toxic substance	yes
Chinese	ENSG00000171791	596	protein_coding	BCL2	GO:0009636	response to toxic substance	yes
Chinese	ENSG00000274233	6352	protein_coding	CCL5	GO:0009636	response to toxic substance	yes
Chinese	ENSG00000039068	999	protein_coding	CDH1	GO:0009636	response to toxic substance	yes
Chinese	ENSG00000136492	83990	protein_coding	BRIP1	GO:0009636	response to toxic substance	yes
Chinese	ENSG00000170312	983	protein_coding	CDK1	GO:0009636	response to toxic substance	yes
Chinese	ENSG00000084207	2950	protein_coding	GSTP1	GO:0009636	response to toxic substance	yes
Chinese	ENSG00000163347	9076	protein_coding	CLDN1	GO:0009636	response to toxic substance	yes
Chinese	ENSG00000277586	4747	protein_coding	NEFL	GO:0009636	response to toxic substance	yes
Chinese	ENSG00000135903	5077	protein_coding	PAX3	GO:0009887	animal organ morphogenesis	yes
Chinese	ENSG00000198807	5083	protein_coding	PAX9	GO:0009887	animal organ morphogenesis	yes
Chinese	ENSG00000165556	1045	protein_coding	CDX2	GO:0009887	animal organ morphogenesis	yes
Chinese	ENSG00000066468	2263	protein_coding	FGFR2	GO:0009887	animal organ morphogenesis	yes
Chinese	ENSG00000011465	1634	protein_coding	DCN	GO:0009887	animal organ morphogenesis	yes
Chinese	ENSG00000197461	5154	protein_coding	PDGFA	GO:0009887	animal organ morphogenesis	yes
Chinese	ENSG00000124882	2069	protein_coding	EREG	GO:0009887	animal organ morphogenesis	yes
Chinese	ENSG00000125266	1948	protein_coding	EFNB2	GO:0009887	animal organ morphogenesis	yes
Chinese	ENSG00000134853	5156	protein_coding	PDGFRA	GO:0009887	animal organ morphogenesis	yes
Chinese	ENSG00000154928	2047	protein_coding	EPHB1	GO:0009887	animal organ morphogenesis	yes
Chinese	ENSG00000100393	2033	protein_coding	EP300	GO:0009887	animal organ morphogenesis	yes
Chinese	ENSG00000171791	596	protein_coding	BCL2	GO:0009887	animal organ morphogenesis	yes
Chinese	ENSG00000133740	1875	protein_coding	E2F5	GO:0009887	animal organ morphogenesis	yes
Chinese	ENSG00000073282	8626	protein_coding	TP63	GO:0009887	animal organ morphogenesis	yes
Chinese	ENSG00000151702	2313	protein_coding	FLI1	GO:0009887	animal organ morphogenesis	yes
Chinese	ENSG00000157103	6529	protein_coding	SLC6A1	GO:0010033	response to organic substance	yes
Chinese	ENSG00000140465	1543	protein_coding	CYP1A1	GO:0010033	response to organic substance	yes
Chinese	ENSG00000073050	NA	protein_coding	XRCC1	GO:0010033	response to organic substance	yes
Chinese	ENSG00000125257	10257	protein_coding	ABCC4	GO:0010033	response to organic substance	yes
Chinese	ENSG00000123374	1017	protein_coding	CDK2	GO:0010033	response to organic substance	yes
Chinese	ENSG00000164305	836	protein_coding	CASP3	GO:0010033	response to organic substance	yes
Chinese	ENSG00000168610	6774	protein_coding	STAT3	GO:0010033	response to organic substance	yes
Chinese	ENSG00000124762	1026	protein_coding	CDKN1A	GO:0010033	response to organic substance	yes
Chinese	ENSG00000110092	595	protein_coding	CCND1	GO:0010033	response to organic substance	yes
Chinese	ENSG00000073756	5743	protein_coding	PTGS2	GO:0010033	response to organic substance	yes
Chinese	ENSG00000159388	7832	protein_coding	BTG2	GO:0010033	response to organic substance	yes
Chinese	ENSG00000039068	999	protein_coding	CDH1	GO:0010033	response to organic substance	yes
Chinese	ENSG00000213145	1396	protein_coding	CRIP1	GO:0010033	response to organic substance	yes
Chinese	ENSG00000114251	7474	protein_coding	WNT5A	GO:0010033	response to organic substance	yes
Chinese	ENSG00000105329	7040	protein_coding	TGFB1	GO:0010033	response to organic substance	yes
Chinese	ENSG00000002330	572	protein_coding	BAD	GO:0010033	response to organic substance	yes
Chinese	ENSG00000120129	1843	protein_coding	DUSP1	GO:0010033	response to organic substance	yes
Chinese	ENSG00000139318	1848	protein_coding	DUSP6	GO:0010033	response to organic substance	yes
Chinese	ENSG00000277586	4747	protein_coding	NEFL	GO:0010033	response to organic substance	yes
Chinese	ENSG00000157103	6529	protein_coding	SLC6A1	GO:0010243	response to organonitrogen compound	yes
Chinese	ENSG00000078900	7161	protein_coding	TP73	GO:0010243	response to organonitrogen compound	yes
Chinese	ENSG00000122025	2322	protein_coding	FLT3	GO:0010243	response to organonitrogen compound	yes
Chinese	ENSG00000125257	10257	protein_coding	ABCC4	GO:0010243	response to organonitrogen compound	yes
Chinese	ENSG00000124762	1026	protein_coding	CDKN1A	GO:0010243	response to organonitrogen compound	yes
Chinese	ENSG00000110092	595	protein_coding	CCND1	GO:0010243	response to organonitrogen compound	yes
Chinese	ENSG00000073756	5743	protein_coding	PTGS2	GO:0010243	response to organonitrogen compound	yes
Chinese	ENSG00000159388	7832	protein_coding	BTG2	GO:0010243	response to organonitrogen compound	yes
Chinese	ENSG00000157005	6750	protein_coding	SST	GO:0010243	response to organonitrogen compound	yes
Chinese	ENSG00000170312	983	protein_coding	CDK1	GO:0010243	response to organonitrogen compound	yes
Chinese	ENSG00000137203	7020	protein_coding	TFAP2A	GO:0010628	positive regulation of gene expression	no
Chinese	ENSG00000112062	1432	protein_coding	MAPK14	GO:0010628	positive regulation of gene expression	no
Chinese	ENSG00000184371	1435	protein_coding	CSF1	GO:0010628	positive regulation of gene expression	no
Chinese	ENSG00000134323	4613	protein_coding	MYCN	GO:0010628	positive regulation of gene expression	no
Chinese	ENSG00000141052	93649	protein_coding	MYOCD	GO:0010628	positive regulation of gene expression	no
Chinese	ENSG00000141510	7157	protein_coding	TP53	GO:0010628	positive regulation of gene expression	no
Chinese	ENSG00000141433	116	protein_coding	ADCYAP1	GO:0010628	positive regulation of gene expression	no
Chinese	ENSG00000141736	2064	protein_coding	ERBB2	GO:0010628	positive regulation of gene expression	no
Chinese	ENSG00000087250	4504	protein_coding	MT3	GO:0010628	positive regulation of gene expression	no
Chinese	ENSG00000106541	10551	protein_coding	AGR2	GO:0010628	positive regulation of gene expression	no
Chinese	ENSG00000168610	6774	protein_coding	STAT3	GO:0010628	positive regulation of gene expression	no
Chinese	ENSG00000125266	1948	protein_coding	EFNB2	GO:0010628	positive regulation of gene expression	no
Chinese	ENSG00000115738	3398	protein_coding	ID2	GO:0010628	positive regulation of gene expression	no
Chinese	ENSG00000124151	8202	protein_coding	NCOA3	GO:0010628	positive regulation of gene expression	no
Chinese	ENSG00000135679	4193	protein_coding	MDM2	GO:0010628	positive regulation of gene expression	no
Chinese	ENSG00000168036	1499	protein_coding	CTNNB1	GO:0010628	positive regulation of gene expression	no
Chinese	ENSG00000057657	639	protein_coding	PRDM1	GO:0010628	positive regulation of gene expression	no
Chinese	ENSG00000148053	4915	protein_coding	NTRK2	GO:0010628	positive regulation of gene expression	no
Chinese	ENSG00000100393	2033	protein_coding	EP300	GO:0010628	positive regulation of gene expression	no
Chinese	ENSG00000147889	1029	protein_coding	CDKN2A	GO:0010628	positive regulation of gene expression	no
Chinese	ENSG00000062038	1001	protein_coding	CDH3	GO:0010628	positive regulation of gene expression	no
Chinese	ENSG00000151150	288	protein_coding	ANK3	GO:0010628	positive regulation of gene expression	no
Chinese	ENSG00000125968	3397	protein_coding	ID1	GO:0010628	positive regulation of gene expression	no
Chinese	ENSG00000115008	3552	protein_coding	IL1A	GO:0010628	positive regulation of gene expression	no
Chinese	ENSG00000124813	860	protein_coding	RUNX2	GO:0010628	positive regulation of gene expression	no
Chinese	ENSG00000170312	983	protein_coding	CDK1	GO:0010628	positive regulation of gene expression	no
Chinese	ENSG00000092820	7430	protein_coding	EZR	GO:0010628	positive regulation of gene expression	no
Chinese	ENSG00000164442	10370	protein_coding	CITED2	GO:0010628	positive regulation of gene expression	no
Chinese	ENSG00000105329	7040	protein_coding	TGFB1	GO:0010628	positive regulation of gene expression	no
Chinese	ENSG00000105974	857	protein_coding	CAV1	GO:0010628	positive regulation of gene expression	no
Chinese	ENSG00000106991	2022	protein_coding	ENG	GO:0010628	positive regulation of gene expression	no
Chinese	ENSG00000128272	468	protein_coding	ATF4	GO:0010628	positive regulation of gene expression	no
Chinese	ENSG00000012048	672	protein_coding	BRCA1	GO:0010628	positive regulation of gene expression	no
Chinese	ENSG00000138795	51176	protein_coding	LEF1	GO:0010628	positive regulation of gene expression	no
Chinese	ENSG00000080839	5933	protein_coding	RBL1	GO:0010629	negative regulation of gene expression	no
Chinese	ENSG00000134323	4613	protein_coding	MYCN	GO:0010629	negative regulation of gene expression	no
Chinese	ENSG00000139687	5925	protein_coding	RB1	GO:0010629	negative regulation of gene expression	no
Chinese	ENSG00000240972	4282	protein_coding	MIF	GO:0010629	negative regulation of gene expression	no
Chinese	ENSG00000124762	1026	protein_coding	CDKN1A	GO:0010629	negative regulation of gene expression	no
Chinese	ENSG00000115738	3398	protein_coding	ID2	GO:0010629	negative regulation of gene expression	no
Chinese	ENSG00000135679	4193	protein_coding	MDM2	GO:0010629	negative regulation of gene expression	no
Chinese	ENSG00000168036	1499	protein_coding	CTNNB1	GO:0010629	negative regulation of gene expression	no
Chinese	ENSG00000103479	5934	protein_coding	RBL2	GO:0010629	negative regulation of gene expression	no
Chinese	ENSG00000057657	639	protein_coding	PRDM1	GO:0010629	negative regulation of gene expression	no
Chinese	ENSG00000100811	7528	protein_coding	YY1	GO:0010629	negative regulation of gene expression	no
Chinese	ENSG00000145423	6423	protein_coding	SFRP2	GO:0010629	negative regulation of gene expression	no
Chinese	ENSG00000125968	3397	protein_coding	ID1	GO:0010629	negative regulation of gene expression	no
Chinese	ENSG00000136492	83990	protein_coding	BRIP1	GO:0010629	negative regulation of gene expression	no
Chinese	ENSG00000104332	6422	protein_coding	SFRP1	GO:0010629	negative regulation of gene expression	no
Chinese	ENSG00000164442	10370	protein_coding	CITED2	GO:0010629	negative regulation of gene expression	no
Chinese	ENSG00000105329	7040	protein_coding	TGFB1	GO:0010629	negative regulation of gene expression	no
Chinese	ENSG00000106991	2022	protein_coding	ENG	GO:0010629	negative regulation of gene expression	no
Chinese	ENSG00000122025	2322	protein_coding	FLT3	GO:0014068	positive regulation of phosphatidylinositol 3-kinase signaling	yes
Chinese	ENSG00000011465	1634	protein_coding	DCN	GO:0014068	positive regulation of phosphatidylinositol 3-kinase signaling	yes
Chinese	ENSG00000197461	5154	protein_coding	PDGFA	GO:0014068	positive regulation of phosphatidylinositol 3-kinase signaling	yes
Chinese	ENSG00000143575	10456	protein_coding	HAX1	GO:0014068	positive regulation of phosphatidylinositol 3-kinase signaling	yes
Chinese	ENSG00000181104	2149	protein_coding	F2R	GO:0014068	positive regulation of phosphatidylinositol 3-kinase signaling	yes
Chinese	ENSG00000134853	5156	protein_coding	PDGFRA	GO:0014068	positive regulation of phosphatidylinositol 3-kinase signaling	yes
Chinese	ENSG00000148053	4915	protein_coding	NTRK2	GO:0014068	positive regulation of phosphatidylinositol 3-kinase signaling	yes
Chinese	ENSG00000164251	2150	protein_coding	F2RL1	GO:0014068	positive regulation of phosphatidylinositol 3-kinase signaling	yes
Chinese	ENSG00000274233	6352	protein_coding	CCL5	GO:0014068	positive regulation of phosphatidylinositol 3-kinase signaling	yes
Chinese	ENSG00000110395	867	protein_coding	CBL	GO:0014068	positive regulation of phosphatidylinositol 3-kinase signaling	yes
Chinese	ENSG00000157103	6529	protein_coding	SLC6A1	GO:0014070	response to organic cyclic compound	no
Chinese	ENSG00000170430	4255	protein_coding	MGMT	GO:0014070	response to organic cyclic compound	no
Chinese	ENSG00000140465	1543	protein_coding	CYP1A1	GO:0014070	response to organic cyclic compound	no
Chinese	ENSG00000125257	10257	protein_coding	ABCC4	GO:0014070	response to organic cyclic compound	no
Chinese	ENSG00000164305	836	protein_coding	CASP3	GO:0014070	response to organic cyclic compound	no
Chinese	ENSG00000135046	301	protein_coding	ANXA1	GO:0014070	response to organic cyclic compound	no
Chinese	ENSG00000170345	2353	protein_coding	FOS	GO:0014070	response to organic cyclic compound	no
Chinese	ENSG00000168610	6774	protein_coding	STAT3	GO:0014070	response to organic cyclic compound	no
Chinese	ENSG00000124762	1026	protein_coding	CDKN1A	GO:0014070	response to organic cyclic compound	no
Chinese	ENSG00000180914	5021	protein_coding	OXTR	GO:0014070	response to organic cyclic compound	no
Chinese	ENSG00000110092	595	protein_coding	CCND1	GO:0014070	response to organic cyclic compound	no
Chinese	ENSG00000073756	5743	protein_coding	PTGS2	GO:0014070	response to organic cyclic compound	no
Chinese	ENSG00000159388	7832	protein_coding	BTG2	GO:0014070	response to organic cyclic compound	no
Chinese	ENSG00000125968	3397	protein_coding	ID1	GO:0014070	response to organic cyclic compound	no
Chinese	ENSG00000170312	983	protein_coding	CDK1	GO:0014070	response to organic cyclic compound	no
Chinese	ENSG00000104332	6422	protein_coding	SFRP1	GO:0014070	response to organic cyclic compound	no
Chinese	ENSG00000136160	1910	protein_coding	EDNRB	GO:0014070	response to organic cyclic compound	no
Chinese	ENSG00000105329	7040	protein_coding	TGFB1	GO:0014070	response to organic cyclic compound	no
Chinese	ENSG00000002330	572	protein_coding	BAD	GO:0014070	response to organic cyclic compound	no
Chinese	ENSG00000175592	8061	protein_coding	FOSL1	GO:0014070	response to organic cyclic compound	no
Chinese	ENSG00000139318	1848	protein_coding	DUSP6	GO:0014070	response to organic cyclic compound	no
Chinese	ENSG00000110090	1374	protein_coding	CPT1A	GO:0014070	response to organic cyclic compound	no
Chinese	ENSG00000276561	3665	protein_coding	IRF7	GO:0016032	viral process	yes
Chinese	ENSG00000091592	22861	protein_coding	NLRP1	GO:0016032	viral process	yes
Chinese	ENSG00000169679	699	protein_coding	BUB1	GO:0016032	viral process	yes
Chinese	ENSG00000080839	5933	protein_coding	RBL1	GO:0016032	viral process	yes
Chinese	ENSG00000078900	7161	protein_coding	TP73	GO:0016032	viral process	yes
Chinese	ENSG00000139687	5925	protein_coding	RB1	GO:0016032	viral process	yes
Chinese	ENSG00000204287	3122	protein_coding	HLA-DRA	GO:0016032	viral process	yes
Chinese	ENSG00000114166	8850	protein_coding	KAT2B	GO:0016032	viral process	yes
Chinese	ENSG00000135480	3855	protein_coding	KRT7	GO:0016032	viral process	yes
Chinese	ENSG00000141510	7157	protein_coding	TP53	GO:0016032	viral process	yes
Chinese	ENSG00000165119	3190	protein_coding	HNRNPK	GO:0016032	viral process	yes
Chinese	ENSG00000168028	3921	protein_coding	RPSA	GO:0016032	viral process	yes
Chinese	ENSG00000067560	387	protein_coding	RHOA	GO:0016032	viral process	yes
Chinese	ENSG00000108947	1949	protein_coding	EFNB3	GO:0016032	viral process	yes
Chinese	ENSG00000064012	841	protein_coding	CASP8	GO:0016032	viral process	yes
Chinese	ENSG00000168610	6774	protein_coding	STAT3	GO:0016032	viral process	yes
Chinese	ENSG00000125266	1948	protein_coding	EFNB2	GO:0016032	viral process	yes
Chinese	ENSG00000135679	4193	protein_coding	MDM2	GO:0016032	viral process	yes
Chinese	ENSG00000134853	5156	protein_coding	PDGFRA	GO:0016032	viral process	yes
Chinese	ENSG00000100393	2033	protein_coding	EP300	GO:0016032	viral process	yes
Chinese	ENSG00000243594	5698	protein_coding	PSMB9	GO:0016032	viral process	yes
Chinese	ENSG00000104884	2068	protein_coding	ERCC2	GO:0016032	viral process	yes
Chinese	ENSG00000020922	4361	protein_coding	MRE11	GO:0016032	viral process	yes
Chinese	ENSG00000170421	3856	protein_coding	KRT8	GO:0016032	viral process	yes
Chinese	ENSG00000206206	1616	protein_coding	DAXX	GO:0016032	viral process	yes
Chinese	ENSG00000171345	3880	protein_coding	KRT19	GO:0016032	viral process	yes
Chinese	ENSG00000163347	9076	protein_coding	CLDN1	GO:0016032	viral process	yes
Chinese	ENSG00000105974	857	protein_coding	CAV1	GO:0016032	viral process	yes
Chinese	ENSG00000175115	55690	protein_coding	PACS1	GO:0016032	viral process	yes
Chinese	ENSG00000228964	3106	protein_coding	HLA-B	GO:0016032	viral process	yes
Chinese	ENSG00000186153	51741	protein_coding	WWOX	GO:0016055	Wnt signaling pathway	yes
Chinese	ENSG00000151914	667	protein_coding	DST	GO:0016055	Wnt signaling pathway	yes
Chinese	ENSG00000164930	8323	protein_coding	FZD6	GO:0016055	Wnt signaling pathway	yes
Chinese	ENSG00000110092	595	protein_coding	CCND1	GO:0016055	Wnt signaling pathway	yes
Chinese	ENSG00000168036	1499	protein_coding	CTNNB1	GO:0016055	Wnt signaling pathway	yes
Chinese	ENSG00000188763	8326	protein_coding	FZD9	GO:0016055	Wnt signaling pathway	yes
Chinese	ENSG00000050165	27122	protein_coding	DKK3	GO:0016055	Wnt signaling pathway	yes
Chinese	ENSG00000115266	10297	protein_coding	APC2	GO:0016055	Wnt signaling pathway	yes
Chinese	ENSG00000082701	2932	protein_coding	GSK3B	GO:0016055	Wnt signaling pathway	yes
Chinese	ENSG00000113712	1452	protein_coding	CSNK1A1	GO:0016055	Wnt signaling pathway	yes
Chinese	ENSG00000107404	1855	protein_coding	DVL1	GO:0016055	Wnt signaling pathway	yes
Chinese	ENSG00000145423	6423	protein_coding	SFRP2	GO:0016055	Wnt signaling pathway	yes
Chinese	ENSG00000213923	1454	protein_coding	CSNK1E	GO:0016055	Wnt signaling pathway	yes
Chinese	ENSG00000104332	6422	protein_coding	SFRP1	GO:0016055	Wnt signaling pathway	yes
Chinese	ENSG00000114251	7474	protein_coding	WNT5A	GO:0016055	Wnt signaling pathway	yes
Chinese	ENSG00000162337	4041	protein_coding	LRP5	GO:0016055	Wnt signaling pathway	yes
Chinese	ENSG00000134982	324	protein_coding	APC	GO:0016055	Wnt signaling pathway	yes
Chinese	ENSG00000138795	51176	protein_coding	LEF1	GO:0016055	Wnt signaling pathway	yes
Chinese	ENSG00000112062	1432	protein_coding	MAPK14	GO:0016310	phosphorylation	no
Chinese	ENSG00000156110	132	protein_coding	ADK	GO:0016310	phosphorylation	no
Chinese	ENSG00000169679	699	protein_coding	BUB1	GO:0016310	phosphorylation	no
Chinese	ENSG00000134480	902	protein_coding	CCNH	GO:0016310	phosphorylation	no
Chinese	ENSG00000122025	2322	protein_coding	FLT3	GO:0016310	phosphorylation	no
Chinese	ENSG00000134326	129607	protein_coding	CMPK2	GO:0016310	phosphorylation	no
Chinese	ENSG00000100749	7443	protein_coding	VRK1	GO:0016310	phosphorylation	no
Chinese	ENSG00000066468	2263	protein_coding	FGFR2	GO:0016310	phosphorylation	no
Chinese	ENSG00000198648	27347	protein_coding	STK39	GO:0016310	phosphorylation	no
Chinese	ENSG00000123374	1017	protein_coding	CDK2	GO:0016310	phosphorylation	no
Chinese	ENSG00000178999	9212	protein_coding	AURKB	GO:0016310	phosphorylation	no
Chinese	ENSG00000141736	2064	protein_coding	ERBB2	GO:0016310	phosphorylation	no
Chinese	ENSG00000183765	11200	protein_coding	CHEK2	GO:0016310	phosphorylation	no
Chinese	ENSG00000168610	6774	protein_coding	STAT3	GO:0016310	phosphorylation	no
Chinese	ENSG00000156515	3098	protein_coding	HK1	GO:0016310	phosphorylation	no
Chinese	ENSG00000124762	1026	protein_coding	CDKN1A	GO:0016310	phosphorylation	no
Chinese	ENSG00000132155	5894	protein_coding	RAF1	GO:0016310	phosphorylation	no
Chinese	ENSG00000176170	8877	protein_coding	SPHK1	GO:0016310	phosphorylation	no
Chinese	ENSG00000114302	5576	protein_coding	PRKAR2A	GO:0016310	phosphorylation	no
Chinese	ENSG00000134853	5156	protein_coding	PDGFRA	GO:0016310	phosphorylation	no
Chinese	ENSG00000154229	5578	protein_coding	PRKCA	GO:0016310	phosphorylation	no
Chinese	ENSG00000148053	4915	protein_coding	NTRK2	GO:0016310	phosphorylation	no
Chinese	ENSG00000154928	2047	protein_coding	EPHB1	GO:0016310	phosphorylation	no
Chinese	ENSG00000156970	701	protein_coding	BUB1B	GO:0016310	phosphorylation	no
Chinese	ENSG00000078142	5289	protein_coding	PIK3C3	GO:0016310	phosphorylation	no
Chinese	ENSG00000147883	1030	protein_coding	CDKN2B	GO:0016310	phosphorylation	no
Chinese	ENSG00000147889	1029	protein_coding	CDKN2A	GO:0016310	phosphorylation	no
Chinese	ENSG00000082701	2932	protein_coding	GSK3B	GO:0016310	phosphorylation	no
Chinese	ENSG00000102225	5127	protein_coding	CDK16	GO:0016310	phosphorylation	no
Chinese	ENSG00000108946	5573	protein_coding	PRKAR1A	GO:0016310	phosphorylation	no
Chinese	ENSG00000101213	5753	protein_coding	PTK6	GO:0016310	phosphorylation	no
Chinese	ENSG00000113712	1452	protein_coding	CSNK1A1	GO:0016310	phosphorylation	no
Chinese	ENSG00000006432	4293	protein_coding	MAP3K9	GO:0016310	phosphorylation	no
Chinese	ENSG00000006530	55750	protein_coding	AGK	GO:0016310	phosphorylation	no
Chinese	ENSG00000115170	90	protein_coding	ACVR1	GO:0016310	phosphorylation	no
Chinese	ENSG00000008086	6792	protein_coding	CDKL5	GO:0016310	phosphorylation	no
Chinese	ENSG00000133056	5287	protein_coding	PIK3C2B	GO:0016310	phosphorylation	no
Chinese	ENSG00000196730	1612	protein_coding	DAPK1	GO:0016310	phosphorylation	no
Chinese	ENSG00000184216	3654	protein_coding	IRAK1	GO:0016310	phosphorylation	no
Chinese	ENSG00000213923	1454	protein_coding	CSNK1E	GO:0016310	phosphorylation	no
Chinese	ENSG00000167797	10263	protein_coding	CDK2AP2	GO:0016310	phosphorylation	no
Chinese	ENSG00000170312	983	protein_coding	CDK1	GO:0016310	phosphorylation	no
Chinese	ENSG00000115085	7535	protein_coding	ZAP70	GO:0016310	phosphorylation	no
Chinese	ENSG00000183421	54101	protein_coding	RIPK4	GO:0016310	phosphorylation	no
Chinese	ENSG00000143674	84451	protein_coding	MAP3K21	GO:0016310	phosphorylation	no
Chinese	ENSG00000253729	5591	protein_coding	PRKDC	GO:0016310	phosphorylation	no
Chinese	ENSG00000163558	5584	protein_coding	PRKCI	GO:0016310	phosphorylation	no
Chinese	ENSG00000149554	1111	protein_coding	CHEK1	GO:0016310	phosphorylation	no
Chinese	ENSG00000145604	6502	protein_coding	SKP2	GO:0016310	phosphorylation	no
Chinese	ENSG00000173327	4296	protein_coding	MAP3K11	GO:0016310	phosphorylation	no
Chinese	ENSG00000013441	1195	protein_coding	CLK1	GO:0016310	phosphorylation	no
Chinese	ENSG00000057294	5318	protein_coding	PKP2	GO:0016337	single organismal cell-cell adhesion	yes
Chinese	ENSG00000091409	3655	protein_coding	ITGA6	GO:0016337	single organismal cell-cell adhesion	yes
Chinese	ENSG00000116824	914	protein_coding	CD2	GO:0016337	single organismal cell-cell adhesion	yes
Chinese	ENSG00000168028	3921	protein_coding	RPSA	GO:0016337	single organismal cell-cell adhesion	yes
Chinese	ENSG00000143536	49860	protein_coding	CRNN	GO:0016337	single organismal cell-cell adhesion	yes
Chinese	ENSG00000168036	1499	protein_coding	CTNNB1	GO:0016337	single organismal cell-cell adhesion	yes
Chinese	ENSG00000171791	596	protein_coding	BCL2	GO:0016337	single organismal cell-cell adhesion	yes
Chinese	ENSG00000066032	1496	protein_coding	CTNNA2	GO:0016337	single organismal cell-cell adhesion	yes
Chinese	ENSG00000096696	1832	protein_coding	DSP	GO:0016337	single organismal cell-cell adhesion	yes
Chinese	ENSG00000062038	1001	protein_coding	CDH3	GO:0016337	single organismal cell-cell adhesion	yes
Chinese	ENSG00000105371	3386	protein_coding	ICAM4	GO:0016337	single organismal cell-cell adhesion	yes
Chinese	ENSG00000039068	999	protein_coding	CDH1	GO:0016337	single organismal cell-cell adhesion	yes
Chinese	ENSG00000076662	3385	protein_coding	ICAM3	GO:0016337	single organismal cell-cell adhesion	yes
Chinese	ENSG00000026508	960	protein_coding	CD44	GO:0016337	single organismal cell-cell adhesion	yes
Chinese	ENSG00000145934	57451	protein_coding	TENM2	GO:0016337	single organismal cell-cell adhesion	yes
Chinese	ENSG00000020633	864	protein_coding	RUNX3	GO:0030097	hemopoiesis	yes
Chinese	ENSG00000184371	1435	protein_coding	CSF1	GO:0030097	hemopoiesis	yes
Chinese	ENSG00000122025	2322	protein_coding	FLT3	GO:0030097	hemopoiesis	yes
Chinese	ENSG00000159216	861	protein_coding	RUNX1	GO:0030097	hemopoiesis	yes
Chinese	ENSG00000159216	100506403	protein_coding	RUNX1	GO:0030097	hemopoiesis	yes
Chinese	ENSG00000139618	675	protein_coding	BRCA2	GO:0030097	hemopoiesis	yes
Chinese	ENSG00000168036	1499	protein_coding	CTNNB1	GO:0030097	hemopoiesis	yes
Chinese	ENSG00000171791	596	protein_coding	BCL2	GO:0030097	hemopoiesis	yes
Chinese	ENSG00000182809	1397	protein_coding	CRIP2	GO:0030097	hemopoiesis	yes
Chinese	ENSG00000124813	860	protein_coding	RUNX2	GO:0030097	hemopoiesis	yes
Chinese	ENSG00000110693	55553	protein_coding	SOX6	GO:0030097	hemopoiesis	yes
Chinese	ENSG00000104332	6422	protein_coding	SFRP1	GO:0030097	hemopoiesis	yes
Chinese	ENSG00000131196	4772	protein_coding	NFATC1	GO:0030178	negative regulation of Wnt signaling pathway	yes
Chinese	ENSG00000131668	56033	protein_coding	BARX1	GO:0030178	negative regulation of Wnt signaling pathway	yes
Chinese	ENSG00000186153	51741	protein_coding	WWOX	GO:0030178	negative regulation of Wnt signaling pathway	yes
Chinese	ENSG00000100968	4776	protein_coding	NFATC4	GO:0030178	negative regulation of Wnt signaling pathway	yes
Chinese	ENSG00000110092	595	protein_coding	CCND1	GO:0030178	negative regulation of Wnt signaling pathway	yes
Chinese	ENSG00000050165	27122	protein_coding	DKK3	GO:0030178	negative regulation of Wnt signaling pathway	yes
Chinese	ENSG00000115266	10297	protein_coding	APC2	GO:0030178	negative regulation of Wnt signaling pathway	yes
Chinese	ENSG00000145423	6423	protein_coding	SFRP2	GO:0030178	negative regulation of Wnt signaling pathway	yes
Chinese	ENSG00000104332	6422	protein_coding	SFRP1	GO:0030178	negative regulation of Wnt signaling pathway	yes
Chinese	ENSG00000134982	324	protein_coding	APC	GO:0030178	negative regulation of Wnt signaling pathway	yes
Chinese	ENSG00000172270	682	protein_coding	BSG	GO:0030198	extracellular matrix organization	no
Chinese	ENSG00000188157	375790	protein_coding	AGRN	GO:0030198	extracellular matrix organization	no
Chinese	ENSG00000091409	3655	protein_coding	ITGA6	GO:0030198	extracellular matrix organization	no
Chinese	ENSG00000197565	1288	protein_coding	COL4A6	GO:0030198	extracellular matrix organization	no
Chinese	ENSG00000011465	1634	protein_coding	DCN	GO:0030198	extracellular matrix organization	no
Chinese	ENSG00000197461	5154	protein_coding	PDGFA	GO:0030198	extracellular matrix organization	no
Chinese	ENSG00000100985	4318	protein_coding	MMP9	GO:0030198	extracellular matrix organization	no
Chinese	ENSG00000134853	5156	protein_coding	PDGFRA	GO:0030198	extracellular matrix organization	no
Chinese	ENSG00000104884	2068	protein_coding	ERCC2	GO:0030198	extracellular matrix organization	no
Chinese	ENSG00000053747	3909	protein_coding	LAMA3	GO:0030198	extracellular matrix organization	no
Chinese	ENSG00000132470	3691	protein_coding	ITGB4	GO:0030198	extracellular matrix organization	no
Chinese	ENSG00000105371	3386	protein_coding	ICAM4	GO:0030198	extracellular matrix organization	no
Chinese	ENSG00000039068	999	protein_coding	CDH1	GO:0030198	extracellular matrix organization	no
Chinese	ENSG00000076662	3385	protein_coding	ICAM3	GO:0030198	extracellular matrix organization	no
Chinese	ENSG00000116147	7143	protein_coding	TNR	GO:0030198	extracellular matrix organization	no
Chinese	ENSG00000026508	960	protein_coding	CD44	GO:0030198	extracellular matrix organization	no
Chinese	ENSG00000113140	6678	protein_coding	SPARC	GO:0030198	extracellular matrix organization	no
Chinese	ENSG00000175793	2810	protein_coding	SFN	GO:0030307	positive regulation of cell growth	yes
Chinese	ENSG00000141736	2064	protein_coding	ERBB2	GO:0030307	positive regulation of cell growth	yes
Chinese	ENSG00000067560	387	protein_coding	RHOA	GO:0030307	positive regulation of cell growth	yes
Chinese	ENSG00000176170	8877	protein_coding	SPHK1	GO:0030307	positive regulation of cell growth	yes
Chinese	ENSG00000143546	6279	protein_coding	S100A8	GO:0030307	positive regulation of cell growth	yes
Chinese	ENSG00000171791	596	protein_coding	BCL2	GO:0030307	positive regulation of cell growth	yes
Chinese	ENSG00000113070	1839	protein_coding	HBEGF	GO:0030307	positive regulation of cell growth	yes
Chinese	ENSG00000273841	6880	protein_coding	TAF9	GO:0030307	positive regulation of cell growth	yes
Chinese	ENSG00000145423	6423	protein_coding	SFRP2	GO:0030307	positive regulation of cell growth	yes
Chinese	ENSG00000104332	6422	protein_coding	SFRP1	GO:0030307	positive regulation of cell growth	yes
Chinese	ENSG00000109471	3558	protein_coding	IL2	GO:0030307	positive regulation of cell growth	yes
Chinese	ENSG00000138795	51176	protein_coding	LEF1	GO:0030307	positive regulation of cell growth	yes
Chinese	ENSG00000080503	6595	protein_coding	SMARCA2	GO:0030308	negative regulation of cell growth	yes
Chinese	ENSG00000141510	7157	protein_coding	TP53	GO:0030308	negative regulation of cell growth	yes
Chinese	ENSG00000087250	4504	protein_coding	MT3	GO:0030308	negative regulation of cell growth	yes
Chinese	ENSG00000184937	7490	protein_coding	WT1	GO:0030308	negative regulation of cell growth	yes
Chinese	ENSG00000124762	1026	protein_coding	CDKN1A	GO:0030308	negative regulation of cell growth	yes
Chinese	ENSG00000161055	92304	protein_coding	SCGB3A1	GO:0030308	negative regulation of cell growth	yes
Chinese	ENSG00000171791	596	protein_coding	BCL2	GO:0030308	negative regulation of cell growth	yes
Chinese	ENSG00000147889	1029	protein_coding	CDKN2A	GO:0030308	negative regulation of cell growth	yes
Chinese	ENSG00000145423	6423	protein_coding	SFRP2	GO:0030308	negative regulation of cell growth	yes
Chinese	ENSG00000127616	6597	protein_coding	SMARCA4	GO:0030308	negative regulation of cell growth	yes
Chinese	ENSG00000130147	23677	protein_coding	SH3BP4	GO:0030308	negative regulation of cell growth	yes
Chinese	ENSG00000104332	6422	protein_coding	SFRP1	GO:0030308	negative regulation of cell growth	yes
Chinese	ENSG00000105329	7040	protein_coding	TGFB1	GO:0030308	negative regulation of cell growth	yes
Chinese	ENSG00000102879	11151	protein_coding	CORO1A	GO:0030335	positive regulation of cell migration	no
Chinese	ENSG00000184371	1435	protein_coding	CSF1	GO:0030335	positive regulation of cell migration	no
Chinese	ENSG00000111846	2651	protein_coding	GCNT2	GO:0030335	positive regulation of cell migration	no
Chinese	ENSG00000156299	7074	protein_coding	TIAM1	GO:0030335	positive regulation of cell migration	no
Chinese	ENSG00000101367	22919	protein_coding	MAPRE1	GO:0030335	positive regulation of cell migration	no
Chinese	ENSG00000091409	3655	protein_coding	ITGA6	GO:0030335	positive regulation of cell migration	no
Chinese	ENSG00000185652	4908	protein_coding	NTF3	GO:0030335	positive regulation of cell migration	no
Chinese	ENSG00000197461	5154	protein_coding	PDGFA	GO:0030335	positive regulation of cell migration	no
Chinese	ENSG00000067560	387	protein_coding	RHOA	GO:0030335	positive regulation of cell migration	no
Chinese	ENSG00000100985	4318	protein_coding	MMP9	GO:0030335	positive regulation of cell migration	no
Chinese	ENSG00000176170	8877	protein_coding	SPHK1	GO:0030335	positive regulation of cell migration	no
Chinese	ENSG00000100219	7494	protein_coding	XBP1	GO:0030335	positive regulation of cell migration	no
Chinese	ENSG00000181104	2149	protein_coding	F2R	GO:0030335	positive regulation of cell migration	no
Chinese	ENSG00000134853	5156	protein_coding	PDGFRA	GO:0030335	positive regulation of cell migration	no
Chinese	ENSG00000154229	5578	protein_coding	PRKCA	GO:0030335	positive regulation of cell migration	no
Chinese	ENSG00000136235	10457	protein_coding	GPNMB	GO:0030335	positive regulation of cell migration	no
Chinese	ENSG00000164251	2150	protein_coding	F2RL1	GO:0030335	positive regulation of cell migration	no
Chinese	ENSG00000113070	1839	protein_coding	HBEGF	GO:0030335	positive regulation of cell migration	no
Chinese	ENSG00000274233	6352	protein_coding	CCL5	GO:0030335	positive regulation of cell migration	no
Chinese	ENSG00000115170	90	protein_coding	ACVR1	GO:0030335	positive regulation of cell migration	no
Chinese	ENSG00000105329	7040	protein_coding	TGFB1	GO:0030335	positive regulation of cell migration	no
Chinese	ENSG00000086548	4680	protein_coding	CEACAM6	GO:0030335	positive regulation of cell migration	no
Chinese	ENSG00000134982	324	protein_coding	APC	GO:0030335	positive regulation of cell migration	no
Chinese	ENSG00000138795	51176	protein_coding	LEF1	GO:0030335	positive regulation of cell migration	no
Chinese	ENSG00000057294	5318	protein_coding	PKP2	GO:0030336	negative regulation of cell migration	yes
Chinese	ENSG00000138061	1545	protein_coding	CYP1B1	GO:0030336	negative regulation of cell migration	yes
Chinese	ENSG00000273993	5796	protein_coding	PTPRK	GO:0030336	negative regulation of cell migration	yes
Chinese	ENSG00000171791	596	protein_coding	BCL2	GO:0030336	negative regulation of cell migration	yes
Chinese	ENSG00000164741	10395	protein_coding	DLC1	GO:0030336	negative regulation of cell migration	yes
Chinese	ENSG00000145423	6423	protein_coding	SFRP2	GO:0030336	negative regulation of cell migration	yes
Chinese	ENSG00000186575	4771	protein_coding	NF2	GO:0030336	negative regulation of cell migration	yes
Chinese	ENSG00000104332	6422	protein_coding	SFRP1	GO:0030336	negative regulation of cell migration	yes
Chinese	ENSG00000164442	10370	protein_coding	CITED2	GO:0030336	negative regulation of cell migration	yes
Chinese	ENSG00000144339	23671	protein_coding	TMEFF2	GO:0030336	negative regulation of cell migration	yes
Chinese	ENSG00000106991	2022	protein_coding	ENG	GO:0030336	negative regulation of cell migration	yes
Chinese	ENSG00000112175	653	protein_coding	BMP5	GO:0030509	BMP signaling pathway	yes
Chinese	ENSG00000169359	9197	protein_coding	SLC33A1	GO:0030509	BMP signaling pathway	yes
Chinese	ENSG00000101938	91851	protein_coding	CHRDL1	GO:0030509	BMP signaling pathway	yes
Chinese	ENSG00000116985	656	protein_coding	BMP8B	GO:0030509	BMP signaling pathway	yes
Chinese	ENSG00000113658	4090	protein_coding	SMAD5	GO:0030509	BMP signaling pathway	yes
Chinese	ENSG00000163430	11167	protein_coding	FSTL1	GO:0030509	BMP signaling pathway	yes
Chinese	ENSG00000115170	90	protein_coding	ACVR1	GO:0030509	BMP signaling pathway	yes
Chinese	ENSG00000125968	3397	protein_coding	ID1	GO:0030509	BMP signaling pathway	yes
Chinese	ENSG00000124813	860	protein_coding	RUNX2	GO:0030509	BMP signaling pathway	yes
Chinese	ENSG00000105329	7040	protein_coding	TGFB1	GO:0030509	BMP signaling pathway	yes
Chinese	ENSG00000120738	1958	protein_coding	EGR1	GO:0030509	BMP signaling pathway	yes
Chinese	ENSG00000106991	2022	protein_coding	ENG	GO:0030509	BMP signaling pathway	yes
Chinese	ENSG00000150593	27250	protein_coding	PDCD4	GO:0030509	BMP signaling pathway	yes
Chinese	ENSG00000138795	51176	protein_coding	LEF1	GO:0030509	BMP signaling pathway	yes
Chinese	ENSG00000131668	56033	protein_coding	BARX1	GO:0030855	epithelial cell differentiation	no
Chinese	ENSG00000066468	2263	protein_coding	FGFR2	GO:0030855	epithelial cell differentiation	no
Chinese	ENSG00000158710	8407	protein_coding	TAGLN2	GO:0030855	epithelial cell differentiation	no
Chinese	ENSG00000132646	5111	protein_coding	PCNA	GO:0030855	epithelial cell differentiation	no
Chinese	ENSG00000105668	11045	protein_coding	UPK1A	GO:0030855	epithelial cell differentiation	no
Chinese	ENSG00000168028	3921	protein_coding	RPSA	GO:0030855	epithelial cell differentiation	no
Chinese	ENSG00000184937	7490	protein_coding	WT1	GO:0030855	epithelial cell differentiation	no
Chinese	ENSG00000186847	3861	protein_coding	KRT14	GO:0030855	epithelial cell differentiation	no
Chinese	ENSG00000170312	983	protein_coding	CDK1	GO:0030855	epithelial cell differentiation	no
Chinese	ENSG00000092820	7430	protein_coding	EZR	GO:0030855	epithelial cell differentiation	no
Chinese	ENSG00000073282	8626	protein_coding	TP63	GO:0030855	epithelial cell differentiation	no
Chinese	ENSG00000110090	1374	protein_coding	CPT1A	GO:0030855	epithelial cell differentiation	no
Chinese	ENSG00000157103	6529	protein_coding	SLC6A1	GO:0032355	response to estradiol	yes
Chinese	ENSG00000115457	3485	protein_coding	IGFBP2	GO:0032355	response to estradiol	yes
Chinese	ENSG00000132646	5111	protein_coding	PCNA	GO:0032355	response to estradiol	yes
Chinese	ENSG00000101773	5932	protein_coding	RBBP8	GO:0032355	response to estradiol	yes
Chinese	ENSG00000164305	836	protein_coding	CASP3	GO:0032355	response to estradiol	yes
Chinese	ENSG00000135046	301	protein_coding	ANXA1	GO:0032355	response to estradiol	yes
Chinese	ENSG00000064012	841	protein_coding	CASP8	GO:0032355	response to estradiol	yes
Chinese	ENSG00000168610	6774	protein_coding	STAT3	GO:0032355	response to estradiol	yes
Chinese	ENSG00000180914	5021	protein_coding	OXTR	GO:0032355	response to estradiol	yes
Chinese	ENSG00000110092	595	protein_coding	CCND1	GO:0032355	response to estradiol	yes
Chinese	ENSG00000168036	1499	protein_coding	CTNNB1	GO:0032355	response to estradiol	yes
Chinese	ENSG00000073756	5743	protein_coding	PTGS2	GO:0032355	response to estradiol	yes
Chinese	ENSG00000265972	10628	protein_coding	TXNIP	GO:0032355	response to estradiol	yes
Chinese	ENSG00000084207	2950	protein_coding	GSTP1	GO:0032355	response to estradiol	yes
Chinese	ENSG00000105329	7040	protein_coding	TGFB1	GO:0032355	response to estradiol	yes
Chinese	ENSG00000002330	572	protein_coding	BAD	GO:0032355	response to estradiol	yes
Chinese	ENSG00000120129	1843	protein_coding	DUSP1	GO:0032355	response to estradiol	yes
Chinese	ENSG00000026103	355	protein_coding	FAS	GO:0032496	response to lipopolysaccharide	no
Chinese	ENSG00000112062	1432	protein_coding	MAPK14	GO:0032496	response to lipopolysaccharide	no
Chinese	ENSG00000066468	2263	protein_coding	FGFR2	GO:0032496	response to lipopolysaccharide	no
Chinese	ENSG00000140465	1543	protein_coding	CYP1A1	GO:0032496	response to lipopolysaccharide	no
Chinese	ENSG00000186891	8784	protein_coding	TNFRSF18	GO:0032496	response to lipopolysaccharide	no
Chinese	ENSG00000163736	5473	protein_coding	PPBP	GO:0032496	response to lipopolysaccharide	no
Chinese	ENSG00000164305	836	protein_coding	CASP3	GO:0032496	response to lipopolysaccharide	no
Chinese	ENSG00000011465	1634	protein_coding	DCN	GO:0032496	response to lipopolysaccharide	no
Chinese	ENSG00000170345	2353	protein_coding	FOS	GO:0032496	response to lipopolysaccharide	no
Chinese	ENSG00000064012	841	protein_coding	CASP8	GO:0032496	response to lipopolysaccharide	no
Chinese	ENSG00000181104	2149	protein_coding	F2R	GO:0032496	response to lipopolysaccharide	no
Chinese	ENSG00000073756	5743	protein_coding	PTGS2	GO:0032496	response to lipopolysaccharide	no
Chinese	ENSG00000143546	6279	protein_coding	S100A8	GO:0032496	response to lipopolysaccharide	no
Chinese	ENSG00000189334	57402	protein_coding	S100A14	GO:0032496	response to lipopolysaccharide	no
Chinese	ENSG00000197329	57162	protein_coding	PELI1	GO:0032496	response to lipopolysaccharide	no
Chinese	ENSG00000169194	3596	protein_coding	IL13	GO:0032496	response to lipopolysaccharide	no
Chinese	ENSG00000170458	929	protein_coding	CD14	GO:0032496	response to lipopolysaccharide	no
Chinese	ENSG00000184216	3654	protein_coding	IRAK1	GO:0032496	response to lipopolysaccharide	no
Chinese	ENSG00000243509	8771	protein_coding	TNFRSF6B	GO:0032496	response to lipopolysaccharide	no
Chinese	ENSG00000136160	1910	protein_coding	EDNRB	GO:0032496	response to lipopolysaccharide	no
Chinese	ENSG00000163347	9076	protein_coding	CLDN1	GO:0032496	response to lipopolysaccharide	no
Chinese	ENSG00000113140	6678	protein_coding	SPARC	GO:0032496	response to lipopolysaccharide	no
Chinese	ENSG00000115457	3485	protein_coding	IGFBP2	GO:0032870	cellular response to hormone stimulus	yes
Chinese	ENSG00000023839	1244	protein_coding	ABCC2	GO:0032870	cellular response to hormone stimulus	yes
Chinese	ENSG00000170345	2353	protein_coding	FOS	GO:0032870	cellular response to hormone stimulus	yes
Chinese	ENSG00000168610	6774	protein_coding	STAT3	GO:0032870	cellular response to hormone stimulus	yes
Chinese	ENSG00000124151	8202	protein_coding	NCOA3	GO:0032870	cellular response to hormone stimulus	yes
Chinese	ENSG00000180914	5021	protein_coding	OXTR	GO:0032870	cellular response to hormone stimulus	yes
Chinese	ENSG00000125740	2354	protein_coding	FOSB	GO:0032870	cellular response to hormone stimulus	yes
Chinese	ENSG00000160882	1584	protein_coding	CYP11B1	GO:0032870	cellular response to hormone stimulus	yes
Chinese	ENSG00000185008	6092	protein_coding	ROBO2	GO:0032870	cellular response to hormone stimulus	yes
Chinese	ENSG00000120129	1843	protein_coding	DUSP1	GO:0032870	cellular response to hormone stimulus	yes
Chinese	ENSG00000240972	4282	protein_coding	MIF	GO:0033138	positive regulation of peptidyl-serine phosphorylation	yes
Chinese	ENSG00000185652	4908	protein_coding	NTF3	GO:0033138	positive regulation of peptidyl-serine phosphorylation	yes
Chinese	ENSG00000132155	5894	protein_coding	RAF1	GO:0033138	positive regulation of peptidyl-serine phosphorylation	yes
Chinese	ENSG00000143575	10456	protein_coding	HAX1	GO:0033138	positive regulation of peptidyl-serine phosphorylation	yes
Chinese	ENSG00000073756	5743	protein_coding	PTGS2	GO:0033138	positive regulation of peptidyl-serine phosphorylation	yes
Chinese	ENSG00000148053	4915	protein_coding	NTRK2	GO:0033138	positive regulation of peptidyl-serine phosphorylation	yes
Chinese	ENSG00000171791	596	protein_coding	BCL2	GO:0033138	positive regulation of peptidyl-serine phosphorylation	yes
Chinese	ENSG00000145423	6423	protein_coding	SFRP2	GO:0033138	positive regulation of peptidyl-serine phosphorylation	yes
Chinese	ENSG00000114251	7474	protein_coding	WNT5A	GO:0033138	positive regulation of peptidyl-serine phosphorylation	yes
Chinese	ENSG00000105329	7040	protein_coding	TGFB1	GO:0033138	positive regulation of peptidyl-serine phosphorylation	yes
Chinese	ENSG00000026508	960	protein_coding	CD44	GO:0033138	positive regulation of peptidyl-serine phosphorylation	yes
Chinese	ENSG00000105974	857	protein_coding	CAV1	GO:0033138	positive regulation of peptidyl-serine phosphorylation	yes
Chinese	ENSG00000078900	7161	protein_coding	TP73	GO:0034644	cellular response to UV	yes
Chinese	ENSG00000141510	7157	protein_coding	TP53	GO:0034644	cellular response to UV	yes
Chinese	ENSG00000132646	5111	protein_coding	PCNA	GO:0034644	cellular response to UV	yes
Chinese	ENSG00000100968	4776	protein_coding	NFATC4	GO:0034644	cellular response to UV	yes
Chinese	ENSG00000178999	9212	protein_coding	AURKB	GO:0034644	cellular response to UV	yes
Chinese	ENSG00000273993	5796	protein_coding	PTPRK	GO:0034644	cellular response to UV	yes
Chinese	ENSG00000073756	5743	protein_coding	PTGS2	GO:0034644	cellular response to UV	yes
Chinese	ENSG00000100393	2033	protein_coding	EP300	GO:0034644	cellular response to UV	yes
Chinese	ENSG00000100811	7528	protein_coding	YY1	GO:0034644	cellular response to UV	yes
Chinese	ENSG00000164045	993	protein_coding	CDC25A	GO:0034644	cellular response to UV	yes
Chinese	ENSG00000073282	8626	protein_coding	TP63	GO:0034644	cellular response to UV	yes
Chinese	ENSG00000128272	468	protein_coding	ATF4	GO:0034644	cellular response to UV	yes
Chinese	ENSG00000066468	2263	protein_coding	FGFR2	GO:0042060	wound healing	no
Chinese	ENSG00000141736	2064	protein_coding	ERBB2	GO:0042060	wound healing	no
Chinese	ENSG00000164305	836	protein_coding	CASP3	GO:0042060	wound healing	no
Chinese	ENSG00000011465	1634	protein_coding	DCN	GO:0042060	wound healing	no
Chinese	ENSG00000197461	5154	protein_coding	PDGFA	GO:0042060	wound healing	no
Chinese	ENSG00000124882	2069	protein_coding	EREG	GO:0042060	wound healing	no
Chinese	ENSG00000132155	5894	protein_coding	RAF1	GO:0042060	wound healing	no
Chinese	ENSG00000134853	5156	protein_coding	PDGFRA	GO:0042060	wound healing	no
Chinese	ENSG00000143546	6279	protein_coding	S100A8	GO:0042060	wound healing	no
Chinese	ENSG00000096696	1832	protein_coding	DSP	GO:0042060	wound healing	no
Chinese	ENSG00000062038	1001	protein_coding	CDH3	GO:0042060	wound healing	no
Chinese	ENSG00000114251	7474	protein_coding	WNT5A	GO:0042060	wound healing	no
Chinese	ENSG00000105329	7040	protein_coding	TGFB1	GO:0042060	wound healing	no
Chinese	ENSG00000113140	6678	protein_coding	SPARC	GO:0042060	wound healing	no
Chinese	ENSG00000026103	355	protein_coding	FAS	GO:0042127	regulation of cell proliferation	no
Chinese	ENSG00000240972	4282	protein_coding	MIF	GO:0042127	regulation of cell proliferation	no
Chinese	ENSG00000112576	896	protein_coding	CCND3	GO:0042127	regulation of cell proliferation	no
[truncated: 3,056 more rows]

## Sheet: MolecularFunction
Population	ensembl_gene_id	entrezgene	gene_biotype	external_gene_name	go_id	go_term	unique_go
Australian	ENSG00000096968	3717	protein_coding	JAK2	GO:0000166	nucleotide binding	no
Australian	ENSG00000081320	9262	protein_coding	STK17B	GO:0000166	nucleotide binding	no
Australian	ENSG00000123595	9367	protein_coding	RAB9A	GO:0000166	nucleotide binding	no
Australian	ENSG00000099246	22931	protein_coding	RAB18	GO:0000166	nucleotide binding	no
Australian	ENSG00000138031	109	protein_coding	ADCY3	GO:0000166	nucleotide binding	no
Australian	ENSG00000065559	6416	protein_coding	MAP2K4	GO:0000166	nucleotide binding	no
Australian	ENSG00000065357	1606	protein_coding	DGKA	GO:0000166	nucleotide binding	no
Australian	ENSG00000091436	51776	protein_coding	MAP3K20	GO:0000166	nucleotide binding	no
Australian	ENSG00000144566	5868	protein_coding	RAB5A	GO:0000166	nucleotide binding	no
Australian	ENSG00000277273	1022	protein_coding	CDK7	GO:0000166	nucleotide binding	no
Australian	ENSG00000143622	6016	protein_coding	RIT1	GO:0000166	nucleotide binding	no
Australian	ENSG00000069974	5873	protein_coding	RAB27A	GO:0000166	nucleotide binding	no
Australian	ENSG00000134318	9475	protein_coding	ROCK2	GO:0000166	nucleotide binding	no
Australian	ENSG00000077044	8527	protein_coding	DGKD	GO:0000166	nucleotide binding	no
Australian	ENSG00000067606	5590	protein_coding	PRKCZ	GO:0000166	nucleotide binding	no
Australian	ENSG00000070759	10420	protein_coding	TESK2	GO:0000166	nucleotide binding	no
Australian	ENSG00000068078	2261	protein_coding	FGFR3	GO:0000166	nucleotide binding	no
Australian	ENSG00000105287	25865	protein_coding	PRKD2	GO:0000166	nucleotide binding	no
Australian	ENSG00000041353	5874	protein_coding	RAB27B	GO:0000166	nucleotide binding	no
Australian	ENSG00000125249	5911	protein_coding	RAP2A	GO:0000166	nucleotide binding	no
Australian	ENSG00000111540	5869	protein_coding	RAB5B	GO:0000166	nucleotide binding	no
Australian	ENSG00000123728	57826	protein_coding	RAP2C	GO:0000166	nucleotide binding	no
Australian	ENSG00000132155	5894	protein_coding	RAF1	GO:0000166	nucleotide binding	no
Australian	ENSG00000106615	6009	protein_coding	RHEB	GO:0000166	nucleotide binding	no
Australian	ENSG00000010810	2534	protein_coding	FYN	GO:0000166	nucleotide binding	no
Australian	ENSG00000163932	5580	protein_coding	PRKCD	GO:0000166	nucleotide binding	no
Australian	ENSG00000107643	5599	protein_coding	MAPK8	GO:0000166	nucleotide binding	no
Australian	ENSG00000136238	5879	protein_coding	RAC1	GO:0000166	nucleotide binding	no
Australian	ENSG00000112210	51715	protein_coding	RAB23	GO:0000166	nucleotide binding	no
Australian	ENSG00000077782	2260	protein_coding	FGFR1	GO:0000166	nucleotide binding	no
Australian	ENSG00000156052	2776	protein_coding	GNAQ	GO:0000166	nucleotide binding	no
Australian	ENSG00000064393	28996	protein_coding	HIPK2	GO:0000166	nucleotide binding	no
Australian	ENSG00000119396	51552	protein_coding	RAB14	GO:0000166	nucleotide binding	no
Australian	ENSG00000171132	5581	protein_coding	PRKCE	GO:0000166	nucleotide binding	no
Australian	ENSG00000152700	51128	protein_coding	SAR1B	GO:0000166	nucleotide binding	no
Australian	ENSG00000128340	5880	protein_coding	RAC2	GO:0000166	nucleotide binding	no
Australian	ENSG00000104388	5862	protein_coding	RAB2A	GO:0000166	nucleotide binding	no
Australian	ENSG00000151422	2241	protein_coding	FER	GO:0000166	nucleotide binding	no
Australian	ENSG00000101336	3055	protein_coding	HCK	GO:0000166	nucleotide binding	no
Australian	ENSG00000120805	400	protein_coding	ARL1	GO:0000166	nucleotide binding	no
Australian	ENSG00000139144	5288	protein_coding	PIK3C2G	GO:0000166	nucleotide binding	no
Australian	ENSG00000164949	2669	protein_coding	GEM	GO:0000166	nucleotide binding	no
Australian	ENSG00000085511	4216	protein_coding	MAP3K4	GO:0000166	nucleotide binding	no
Australian	ENSG00000104375	6788	protein_coding	STK3	GO:0000166	nucleotide binding	no
Australian	ENSG00000145907	10146	protein_coding	G3BP1	GO:0000166	nucleotide binding	no
Australian	ENSG00000123595	9367	protein_coding	RAB9A	GO:0003924	GTPase activity	yes
Australian	ENSG00000099246	22931	protein_coding	RAB18	GO:0003924	GTPase activity	yes
Australian	ENSG00000144566	5868	protein_coding	RAB5A	GO:0003924	GTPase activity	yes
Australian	ENSG00000143622	6016	protein_coding	RIT1	GO:0003924	GTPase activity	yes
Australian	ENSG00000069974	5873	protein_coding	RAB27A	GO:0003924	GTPase activity	yes
Australian	ENSG00000041353	5874	protein_coding	RAB27B	GO:0003924	GTPase activity	yes
Australian	ENSG00000125249	5911	protein_coding	RAP2A	GO:0003924	GTPase activity	yes
Australian	ENSG00000111540	5869	protein_coding	RAB5B	GO:0003924	GTPase activity	yes
Australian	ENSG00000123728	57826	protein_coding	RAP2C	GO:0003924	GTPase activity	yes
Australian	ENSG00000106615	6009	protein_coding	RHEB	GO:0003924	GTPase activity	yes
Australian	ENSG00000136238	5879	protein_coding	RAC1	GO:0003924	GTPase activity	yes
Australian	ENSG00000112210	51715	protein_coding	RAB23	GO:0003924	GTPase activity	yes
Australian	ENSG00000156052	2776	protein_coding	GNAQ	GO:0003924	GTPase activity	yes
Australian	ENSG00000119396	51552	protein_coding	RAB14	GO:0003924	GTPase activity	yes
Australian	ENSG00000152700	51128	protein_coding	SAR1B	GO:0003924	GTPase activity	yes
Australian	ENSG00000128340	5880	protein_coding	RAC2	GO:0003924	GTPase activity	yes
Australian	ENSG00000104388	5862	protein_coding	RAB2A	GO:0003924	GTPase activity	yes
Australian	ENSG00000120805	400	protein_coding	ARL1	GO:0003924	GTPase activity	yes
Australian	ENSG00000164949	2669	protein_coding	GEM	GO:0003924	GTPase activity	yes
Australian	ENSG00000096968	3717	protein_coding	JAK2	GO:0004672	protein kinase activity	no
Australian	ENSG00000081320	9262	protein_coding	STK17B	GO:0004672	protein kinase activity	no
Australian	ENSG00000065559	6416	protein_coding	MAP2K4	GO:0004672	protein kinase activity	no
Australian	ENSG00000091436	51776	protein_coding	MAP3K20	GO:0004672	protein kinase activity	no
Australian	ENSG00000277273	1022	protein_coding	CDK7	GO:0004672	protein kinase activity	no
Australian	ENSG00000134318	9475	protein_coding	ROCK2	GO:0004672	protein kinase activity	no
Australian	ENSG00000067606	5590	protein_coding	PRKCZ	GO:0004672	protein kinase activity	no
Australian	ENSG00000070759	10420	protein_coding	TESK2	GO:0004672	protein kinase activity	no
Australian	ENSG00000068078	2261	protein_coding	FGFR3	GO:0004672	protein kinase activity	no
Australian	ENSG00000105287	25865	protein_coding	PRKD2	GO:0004672	protein kinase activity	no
Australian	ENSG00000132155	5894	protein_coding	RAF1	GO:0004672	protein kinase activity	no
Australian	ENSG00000010810	2534	protein_coding	FYN	GO:0004672	protein kinase activity	no
Australian	ENSG00000163932	5580	protein_coding	PRKCD	GO:0004672	protein kinase activity	no
Australian	ENSG00000107643	5599	protein_coding	MAPK8	GO:0004672	protein kinase activity	no
Australian	ENSG00000077782	2260	protein_coding	FGFR1	GO:0004672	protein kinase activity	no
Australian	ENSG00000064393	28996	protein_coding	HIPK2	GO:0004672	protein kinase activity	no
Australian	ENSG00000171132	5581	protein_coding	PRKCE	GO:0004672	protein kinase activity	no
Australian	ENSG00000151422	2241	protein_coding	FER	GO:0004672	protein kinase activity	no
Australian	ENSG00000101336	3055	protein_coding	HCK	GO:0004672	protein kinase activity	no
Australian	ENSG00000085511	4216	protein_coding	MAP3K4	GO:0004672	protein kinase activity	no
Australian	ENSG00000104375	6788	protein_coding	STK3	GO:0004672	protein kinase activity	no
Australian	ENSG00000081320	9262	protein_coding	STK17B	GO:0004674	protein serine/threonine kinase activity	no
Australian	ENSG00000065559	6416	protein_coding	MAP2K4	GO:0004674	protein serine/threonine kinase activity	no
Australian	ENSG00000091436	51776	protein_coding	MAP3K20	GO:0004674	protein serine/threonine kinase activity	no
Australian	ENSG00000277273	1022	protein_coding	CDK7	GO:0004674	protein serine/threonine kinase activity	no
Australian	ENSG00000134318	9475	protein_coding	ROCK2	GO:0004674	protein serine/threonine kinase activity	no
Australian	ENSG00000067606	5590	protein_coding	PRKCZ	GO:0004674	protein serine/threonine kinase activity	no
Australian	ENSG00000070759	10420	protein_coding	TESK2	GO:0004674	protein serine/threonine kinase activity	no
Australian	ENSG00000105287	25865	protein_coding	PRKD2	GO:0004674	protein serine/threonine kinase activity	no
Australian	ENSG00000132155	5894	protein_coding	RAF1	GO:0004674	protein serine/threonine kinase activity	no
Australian	ENSG00000163932	5580	protein_coding	PRKCD	GO:0004674	protein serine/threonine kinase activity	no
Australian	ENSG00000107643	5599	protein_coding	MAPK8	GO:0004674	protein serine/threonine kinase activity	no
Australian	ENSG00000064393	28996	protein_coding	HIPK2	GO:0004674	protein serine/threonine kinase activity	no
Australian	ENSG00000171132	5581	protein_coding	PRKCE	GO:0004674	protein serine/threonine kinase activity	no
Australian	ENSG00000085511	4216	protein_coding	MAP3K4	GO:0004674	protein serine/threonine kinase activity	no
Australian	ENSG00000104375	6788	protein_coding	STK3	GO:0004674	protein serine/threonine kinase activity	no
Australian	ENSG00000100614	5494	protein_coding	PPM1A	GO:0004871	signal transducer activity	yes
Australian	ENSG00000151617	1909	protein_coding	EDNRA	GO:0004871	signal transducer activity	yes
Australian	ENSG00000172175	10892	protein_coding	MALT1	GO:0004871	signal transducer activity	yes
Australian	ENSG00000138039	3973	protein_coding	LHCGR	GO:0004871	signal transducer activity	yes
Australian	ENSG00000099942	1399	protein_coding	CRKL	GO:0004871	signal transducer activity	yes
Australian	ENSG00000070759	10420	protein_coding	TESK2	GO:0004871	signal transducer activity	yes
Australian	ENSG00000078902	54472	protein_coding	TOLLIP	GO:0004871	signal transducer activity	yes
Australian	ENSG00000112343	10475	protein_coding	TRIM38	GO:0004871	signal transducer activity	yes
Australian	ENSG00000181104	2149	protein_coding	F2R	GO:0004871	signal transducer activity	yes
Australian	ENSG00000010810	2534	protein_coding	FYN	GO:0004871	signal transducer activity	yes
Australian	ENSG00000169403	5724	protein_coding	PTAFR	GO:0004871	signal transducer activity	yes
Australian	ENSG00000154822	23228	protein_coding	PLCL2	GO:0004871	signal transducer activity	yes
Australian	ENSG00000156052	2776	protein_coding	GNAQ	GO:0004871	signal transducer activity	yes
Australian	ENSG00000171132	5581	protein_coding	PRKCE	GO:0004871	signal transducer activity	yes
Australian	ENSG00000182621	23236	protein_coding	PLCB1	GO:0004871	signal transducer activity	yes
Australian	ENSG00000170425	136	protein_coding	ADORA2B	GO:0004871	signal transducer activity	yes
Australian	ENSG00000111252	10019	protein_coding	SH2B3	GO:0004871	signal transducer activity	yes
Australian	ENSG00000096968	3717	protein_coding	JAK2	GO:0005515	protein binding	no
Australian	ENSG00000123595	9367	protein_coding	RAB9A	GO:0005515	protein binding	no
Australian	ENSG00000129219	5338	protein_coding	PLD2	GO:0005515	protein binding	no
Australian	ENSG00000099246	22931	protein_coding	RAB18	GO:0005515	protein binding	no
Australian	ENSG00000166747	164	protein_coding	AP1G1	GO:0005515	protein binding	no
Australian	ENSG00000178078	55620	protein_coding	STAP2	GO:0005515	protein binding	no
Australian	ENSG00000065559	6416	protein_coding	MAP2K4	GO:0005515	protein binding	no
Australian	ENSG00000100614	5494	protein_coding	PPM1A	GO:0005515	protein binding	no
Australian	ENSG00000151617	1909	protein_coding	EDNRA	GO:0005515	protein binding	no
Australian	ENSG00000116288	11315	protein_coding	PARK7	GO:0005515	protein binding	no
Australian	ENSG00000091436	51776	protein_coding	MAP3K20	GO:0005515	protein binding	no
Australian	ENSG00000144566	5868	protein_coding	RAB5A	GO:0005515	protein binding	no
Australian	ENSG00000277273	1022	protein_coding	CDK7	GO:0005515	protein binding	no
Australian	ENSG00000161202	1857	protein_coding	DVL3	GO:0005515	protein binding	no
Australian	ENSG00000102048	140462	protein_coding	ASB9	GO:0005515	protein binding	no
Australian	ENSG00000143622	6016	protein_coding	RIT1	GO:0005515	protein binding	no
Australian	ENSG00000069974	5873	protein_coding	RAB27A	GO:0005515	protein binding	no
Australian	ENSG00000183020	161	protein_coding	AP2A2	GO:0005515	protein binding	no
Australian	ENSG00000115641	2274	protein_coding	FHL2	GO:0005515	protein binding	no
Australian	ENSG00000172175	10892	protein_coding	MALT1	GO:0005515	protein binding	no
Australian	ENSG00000158050	1844	protein_coding	DUSP2	GO:0005515	protein binding	no
Australian	ENSG00000171700	10287	protein_coding	RGS19	GO:0005515	protein binding	no
Australian	ENSG00000099942	1399	protein_coding	CRKL	GO:0005515	protein binding	no
Australian	ENSG00000134318	9475	protein_coding	ROCK2	GO:0005515	protein binding	no
Australian	ENSG00000077044	8527	protein_coding	DGKD	GO:0005515	protein binding	no
Australian	ENSG00000067606	5590	protein_coding	PRKCZ	GO:0005515	protein binding	no
Australian	ENSG00000130222	10912	protein_coding	GADD45G	GO:0005515	protein binding	no
Australian	ENSG00000070759	10420	protein_coding	TESK2	GO:0005515	protein binding	no
Australian	ENSG00000068078	2261	protein_coding	FGFR3	GO:0005515	protein binding	no
Australian	ENSG00000105287	25865	protein_coding	PRKD2	GO:0005515	protein binding	no
Australian	ENSG00000100842	10278	protein_coding	EFS	GO:0005515	protein binding	no
Australian	ENSG00000041353	5874	protein_coding	RAB27B	GO:0005515	protein binding	no
Australian	ENSG00000125249	5911	protein_coding	RAP2A	GO:0005515	protein binding	no
Australian	ENSG00000141738	2886	protein_coding	GRB7	GO:0005515	protein binding	no
Australian	ENSG00000078902	54472	protein_coding	TOLLIP	GO:0005515	protein binding	no
Australian	ENSG00000111540	5869	protein_coding	RAB5B	GO:0005515	protein binding	no
Australian	ENSG00000132155	5894	protein_coding	RAF1	GO:0005515	protein binding	no
Australian	ENSG00000100083	26088	protein_coding	GGA1	GO:0005515	protein binding	no
Australian	ENSG00000182287	8905	protein_coding	AP1S2	GO:0005515	protein binding	no
Australian	ENSG00000112343	10475	protein_coding	TRIM38	GO:0005515	protein binding	no
Australian	ENSG00000177885	2885	protein_coding	GRB2	GO:0005515	protein binding	no
Australian	ENSG00000181104	2149	protein_coding	F2R	GO:0005515	protein binding	no
Australian	ENSG00000111321	4055	protein_coding	LTBR	GO:0005515	protein binding	no
Australian	ENSG00000198722	10497	protein_coding	UNC13B	GO:0005515	protein binding	no
Australian	ENSG00000128245	7533	protein_coding	YWHAH	GO:0005515	protein binding	no
Australian	ENSG00000010810	2534	protein_coding	FYN	GO:0005515	protein binding	no
Australian	ENSG00000119185	9270	protein_coding	ITGB1BP1	GO:0005515	protein binding	no
Australian	ENSG00000163932	5580	protein_coding	PRKCD	GO:0005515	protein binding	no
Australian	ENSG00000107643	5599	protein_coding	MAPK8	GO:0005515	protein binding	no
Australian	ENSG00000033800	8554	protein_coding	PIAS1	GO:0005515	protein binding	no
Australian	ENSG00000100280	162	protein_coding	AP1B1	GO:0005515	protein binding	no
Australian	ENSG00000136238	5879	protein_coding	RAC1	GO:0005515	protein binding	no
Australian	ENSG00000172936	4615	protein_coding	MYD88	GO:0005515	protein binding	no
Australian	ENSG00000112210	51715	protein_coding	RAB23	GO:0005515	protein binding	no
Australian	ENSG00000163697	323	protein_coding	APBB2	GO:0005515	protein binding	no
Australian	ENSG00000113575	5515	protein_coding	PPP2CA	GO:0005515	protein binding	no
Australian	ENSG00000112335	8724	protein_coding	SNX3	GO:0005515	protein binding	no
Australian	ENSG00000077782	2260	protein_coding	FGFR1	GO:0005515	protein binding	no
Australian	ENSG00000099860	4616	protein_coding	GADD45B	GO:0005515	protein binding	no
Australian	ENSG00000155926	6503	protein_coding	SLA	GO:0005515	protein binding	no
Australian	ENSG00000156052	2776	protein_coding	GNAQ	GO:0005515	protein binding	no
Australian	ENSG00000064393	28996	protein_coding	HIPK2	GO:0005515	protein binding	no
Australian	ENSG00000117602	11123	protein_coding	RCAN3	GO:0005515	protein binding	no
Australian	ENSG00000123609	9111	protein_coding	NMI	GO:0005515	protein binding	no
Australian	ENSG00000119396	51552	protein_coding	RAB14	GO:0005515	protein binding	no
Australian	ENSG00000171132	5581	protein_coding	PRKCE	GO:0005515	protein binding	no
Australian	ENSG00000182621	23236	protein_coding	PLCB1	GO:0005515	protein binding	no
Australian	ENSG00000104388	5862	protein_coding	RAB2A	GO:0005515	protein binding	no
Australian	ENSG00000062716	81671	protein_coding	VMP1	GO:0005515	protein binding	no
Australian	ENSG00000151422	2241	protein_coding	FER	GO:0005515	protein binding	no
Australian	ENSG00000101336	3055	protein_coding	HCK	GO:0005515	protein binding	no
Australian	ENSG00000164050	5364	protein_coding	PLXNB1	GO:0005515	protein binding	no
Australian	ENSG00000111252	10019	protein_coding	SH2B3	GO:0005515	protein binding	no
Australian	ENSG00000164949	2669	protein_coding	GEM	GO:0005515	protein binding	no
Australian	ENSG00000043462	3937	protein_coding	LCP2	GO:0005515	protein binding	no
Australian	ENSG00000085511	4216	protein_coding	MAP3K4	GO:0005515	protein binding	no
Australian	ENSG00000104375	6788	protein_coding	STK3	GO:0005515	protein binding	no
Australian	ENSG00000145907	10146	protein_coding	G3BP1	GO:0005515	protein binding	no
Australian	ENSG00000096968	3717	protein_coding	JAK2	GO:0005524	ATP binding	no
Australian	ENSG00000081320	9262	protein_coding	STK17B	GO:0005524	ATP binding	no
Australian	ENSG00000138031	109	protein_coding	ADCY3	GO:0005524	ATP binding	no
Australian	ENSG00000065559	6416	protein_coding	MAP2K4	GO:0005524	ATP binding	no
Australian	ENSG00000065357	1606	protein_coding	DGKA	GO:0005524	ATP binding	no
Australian	ENSG00000091436	51776	protein_coding	MAP3K20	GO:0005524	ATP binding	no
Australian	ENSG00000277273	1022	protein_coding	CDK7	GO:0005524	ATP binding	no
Australian	ENSG00000134318	9475	protein_coding	ROCK2	GO:0005524	ATP binding	no
Australian	ENSG00000077044	8527	protein_coding	DGKD	GO:0005524	ATP binding	no
Australian	ENSG00000067606	5590	protein_coding	PRKCZ	GO:0005524	ATP binding	no
Australian	ENSG00000070759	10420	protein_coding	TESK2	GO:0005524	ATP binding	no
Australian	ENSG00000068078	2261	protein_coding	FGFR3	GO:0005524	ATP binding	no
Australian	ENSG00000105287	25865	protein_coding	PRKD2	GO:0005524	ATP binding	no
Australian	ENSG00000132155	5894	protein_coding	RAF1	GO:0005524	ATP binding	no
Australian	ENSG00000010810	2534	protein_coding	FYN	GO:0005524	ATP binding	no
Australian	ENSG00000163932	5580	protein_coding	PRKCD	GO:0005524	ATP binding	no
Australian	ENSG00000107643	5599	protein_coding	MAPK8	GO:0005524	ATP binding	no
Australian	ENSG00000077782	2260	protein_coding	FGFR1	GO:0005524	ATP binding	no
Australian	ENSG00000064393	28996	protein_coding	HIPK2	GO:0005524	ATP binding	no
Australian	ENSG00000171132	5581	protein_coding	PRKCE	GO:0005524	ATP binding	no
Australian	ENSG00000151422	2241	protein_coding	FER	GO:0005524	ATP binding	no
Australian	ENSG00000101336	3055	protein_coding	HCK	GO:0005524	ATP binding	no
Australian	ENSG00000139144	5288	protein_coding	PIK3C2G	GO:0005524	ATP binding	no
Australian	ENSG00000085511	4216	protein_coding	MAP3K4	GO:0005524	ATP binding	no
Australian	ENSG00000104375	6788	protein_coding	STK3	GO:0005524	ATP binding	no
Australian	ENSG00000145907	10146	protein_coding	G3BP1	GO:0005524	ATP binding	no
Australian	ENSG00000123595	9367	protein_coding	RAB9A	GO:0005525	GTP binding	no
Australian	ENSG00000099246	22931	protein_coding	RAB18	GO:0005525	GTP binding	no
Australian	ENSG00000144566	5868	protein_coding	RAB5A	GO:0005525	GTP binding	no
Australian	ENSG00000143622	6016	protein_coding	RIT1	GO:0005525	GTP binding	no
Australian	ENSG00000069974	5873	protein_coding	RAB27A	GO:0005525	GTP binding	no
Australian	ENSG00000041353	5874	protein_coding	RAB27B	GO:0005525	GTP binding	no
Australian	ENSG00000125249	5911	protein_coding	RAP2A	GO:0005525	GTP binding	no
Australian	ENSG00000111540	5869	protein_coding	RAB5B	GO:0005525	GTP binding	no
Australian	ENSG00000123728	57826	protein_coding	RAP2C	GO:0005525	GTP binding	no
Australian	ENSG00000106615	6009	protein_coding	RHEB	GO:0005525	GTP binding	no
Australian	ENSG00000136238	5879	protein_coding	RAC1	GO:0005525	GTP binding	no
Australian	ENSG00000112210	51715	protein_coding	RAB23	GO:0005525	GTP binding	no
Australian	ENSG00000156052	2776	protein_coding	GNAQ	GO:0005525	GTP binding	no
Australian	ENSG00000119396	51552	protein_coding	RAB14	GO:0005525	GTP binding	no
Australian	ENSG00000152700	51128	protein_coding	SAR1B	GO:0005525	GTP binding	no
Australian	ENSG00000128340	5880	protein_coding	RAC2	GO:0005525	GTP binding	no
Australian	ENSG00000104388	5862	protein_coding	RAB2A	GO:0005525	GTP binding	no
Australian	ENSG00000120805	400	protein_coding	ARL1	GO:0005525	GTP binding	no
Australian	ENSG00000164949	2669	protein_coding	GEM	GO:0005525	GTP binding	no
Australian	ENSG00000096968	3717	protein_coding	JAK2	GO:0016301	kinase activity	no
Australian	ENSG00000081320	9262	protein_coding	STK17B	GO:0016301	kinase activity	no
Australian	ENSG00000065559	6416	protein_coding	MAP2K4	GO:0016301	kinase activity	no
Australian	ENSG00000065357	1606	protein_coding	DGKA	GO:0016301	kinase activity	no
Australian	ENSG00000091436	51776	protein_coding	MAP3K20	GO:0016301	kinase activity	no
Australian	ENSG00000277273	1022	protein_coding	CDK7	GO:0016301	kinase activity	no
Australian	ENSG00000134318	9475	protein_coding	ROCK2	GO:0016301	kinase activity	no
Australian	ENSG00000077044	8527	protein_coding	DGKD	GO:0016301	kinase activity	no
Australian	ENSG00000067606	5590	protein_coding	PRKCZ	GO:0016301	kinase activity	no
Australian	ENSG00000070759	10420	protein_coding	TESK2	GO:0016301	kinase activity	no
Australian	ENSG00000068078	2261	protein_coding	FGFR3	GO:0016301	kinase activity	no
Australian	ENSG00000105287	25865	protein_coding	PRKD2	GO:0016301	kinase activity	no
Australian	ENSG00000132155	5894	protein_coding	RAF1	GO:0016301	kinase activity	no
Australian	ENSG00000010810	2534	protein_coding	FYN	GO:0016301	kinase activity	no
Australian	ENSG00000163932	5580	protein_coding	PRKCD	GO:0016301	kinase activity	no
Australian	ENSG00000107643	5599	protein_coding	MAPK8	GO:0016301	kinase activity	no
Australian	ENSG00000077782	2260	protein_coding	FGFR1	GO:0016301	kinase activity	no
Australian	ENSG00000064393	28996	protein_coding	HIPK2	GO:0016301	kinase activity	no
Australian	ENSG00000171132	5581	protein_coding	PRKCE	GO:0016301	kinase activity	no
Australian	ENSG00000151422	2241	protein_coding	FER	GO:0016301	kinase activity	no
Australian	ENSG00000101336	3055	protein_coding	HCK	GO:0016301	kinase activity	no
Australian	ENSG00000139144	5288	protein_coding	PIK3C2G	GO:0016301	kinase activity	no
Australian	ENSG00000085511	4216	protein_coding	MAP3K4	GO:0016301	kinase activity	no
Australian	ENSG00000104375	6788	protein_coding	STK3	GO:0016301	kinase activity	no
Australian	ENSG00000096968	3717	protein_coding	JAK2	GO:0016740	transferase activity	no
Australian	ENSG00000081320	9262	protein_coding	STK17B	GO:0016740	transferase activity	no
Australian	ENSG00000065559	6416	protein_coding	MAP2K4	GO:0016740	transferase activity	no
Australian	ENSG00000065357	1606	protein_coding	DGKA	GO:0016740	transferase activity	no
Australian	ENSG00000091436	51776	protein_coding	MAP3K20	GO:0016740	transferase activity	no
Australian	ENSG00000277273	1022	protein_coding	CDK7	GO:0016740	transferase activity	no
Australian	ENSG00000134318	9475	protein_coding	ROCK2	GO:0016740	transferase activity	no
Australian	ENSG00000077044	8527	protein_coding	DGKD	GO:0016740	transferase activity	no
Australian	ENSG00000067606	5590	protein_coding	PRKCZ	GO:0016740	transferase activity	no
Australian	ENSG00000070759	10420	protein_coding	TESK2	GO:0016740	transferase activity	no
Australian	ENSG00000068078	2261	protein_coding	FGFR3	GO:0016740	transferase activity	no
Australian	ENSG00000105287	25865	protein_coding	PRKD2	GO:0016740	transferase activity	no
Australian	ENSG00000132155	5894	protein_coding	RAF1	GO:0016740	transferase activity	no
Australian	ENSG00000112343	10475	protein_coding	TRIM38	GO:0016740	transferase activity	no
Australian	ENSG00000010810	2534	protein_coding	FYN	GO:0016740	transferase activity	no
Australian	ENSG00000163932	5580	protein_coding	PRKCD	GO:0016740	transferase activity	no
Australian	ENSG00000107643	5599	protein_coding	MAPK8	GO:0016740	transferase activity	no
Australian	ENSG00000077782	2260	protein_coding	FGFR1	GO:0016740	transferase activity	no
Australian	ENSG00000064393	28996	protein_coding	HIPK2	GO:0016740	transferase activity	no
Australian	ENSG00000171132	5581	protein_coding	PRKCE	GO:0016740	transferase activity	no
Australian	ENSG00000151422	2241	protein_coding	FER	GO:0016740	transferase activity	no
Australian	ENSG00000101336	3055	protein_coding	HCK	GO:0016740	transferase activity	no
Australian	ENSG00000139144	5288	protein_coding	PIK3C2G	GO:0016740	transferase activity	no
Australian	ENSG00000085511	4216	protein_coding	MAP3K4	GO:0016740	transferase activity	no
Australian	ENSG00000104375	6788	protein_coding	STK3	GO:0016740	transferase activity	no
Australian	ENSG00000123595	9367	protein_coding	RAB9A	GO:0019003	GDP binding	yes
Australian	ENSG00000099246	22931	protein_coding	RAB18	GO:0019003	GDP binding	yes
Australian	ENSG00000144566	5868	protein_coding	RAB5A	GO:0019003	GDP binding	yes
Australian	ENSG00000069974	5873	protein_coding	RAB27A	GO:0019003	GDP binding	yes
Australian	ENSG00000041353	5874	protein_coding	RAB27B	GO:0019003	GDP binding	yes
Australian	ENSG00000125249	5911	protein_coding	RAP2A	GO:0019003	GDP binding	yes
Australian	ENSG00000111540	5869	protein_coding	RAB5B	GO:0019003	GDP binding	yes
Australian	ENSG00000123728	57826	protein_coding	RAP2C	GO:0019003	GDP binding	yes
Australian	ENSG00000106615	6009	protein_coding	RHEB	GO:0019003	GDP binding	yes
Australian	ENSG00000119396	51552	protein_coding	RAB14	GO:0019003	GDP binding	yes
Australian	ENSG00000104388	5862	protein_coding	RAB2A	GO:0019003	GDP binding	yes
Australian	ENSG00000164949	2669	protein_coding	GEM	GO:0019003	GDP binding	yes
Australian	ENSG00000116288	11315	protein_coding	PARK7	GO:0019899	enzyme binding	no
Australian	ENSG00000132155	5894	protein_coding	RAF1	GO:0019899	enzyme binding	no
Australian	ENSG00000177885	2885	protein_coding	GRB2	GO:0019899	enzyme binding	no
Australian	ENSG00000128245	7533	protein_coding	YWHAH	GO:0019899	enzyme binding	no
Australian	ENSG00000010810	2534	protein_coding	FYN	GO:0019899	enzyme binding	no
Australian	ENSG00000163932	5580	protein_coding	PRKCD	GO:0019899	enzyme binding	no
Australian	ENSG00000107643	5599	protein_coding	MAPK8	GO:0019899	enzyme binding	no
Australian	ENSG00000033800	8554	protein_coding	PIAS1	GO:0019899	enzyme binding	no
Australian	ENSG00000136238	5879	protein_coding	RAC1	GO:0019899	enzyme binding	no
Australian	ENSG00000171132	5581	protein_coding	PRKCE	GO:0019899	enzyme binding	no
Australian	ENSG00000182621	23236	protein_coding	PLCB1	GO:0019899	enzyme binding	no
Australian	ENSG00000096968	3717	protein_coding	JAK2	GO:0019901	protein kinase binding	no
Australian	ENSG00000183020	161	protein_coding	AP2A2	GO:0019901	protein kinase binding	no
Australian	ENSG00000067606	5590	protein_coding	PRKCZ	GO:0019901	protein kinase binding	no
Australian	ENSG00000141738	2886	protein_coding	GRB7	GO:0019901	protein kinase binding	no
Australian	ENSG00000106615	6009	protein_coding	RHEB	GO:0019901	protein kinase binding	no
Australian	ENSG00000177885	2885	protein_coding	GRB2	GO:0019901	protein kinase binding	no
Australian	ENSG00000119185	9270	protein_coding	ITGB1BP1	GO:0019901	protein kinase binding	no
Australian	ENSG00000163932	5580	protein_coding	PRKCD	GO:0019901	protein kinase binding	no
Australian	ENSG00000100280	162	protein_coding	AP1B1	GO:0019901	protein kinase binding	no
Australian	ENSG00000136238	5879	protein_coding	RAC1	GO:0019901	protein kinase binding	no
Chinese	ENSG00000091592	22861	protein_coding	NLRP1	GO:0000166	nucleotide binding	no
Chinese	ENSG00000080503	6595	protein_coding	SMARCA2	GO:0000166	nucleotide binding	no
Chinese	ENSG00000112062	1432	protein_coding	MAPK14	GO:0000166	nucleotide binding	no
Chinese	ENSG00000156110	132	protein_coding	ADK	GO:0000166	nucleotide binding	no
Chinese	ENSG00000169679	699	protein_coding	BUB1	GO:0000166	nucleotide binding	no
Chinese	ENSG00000249437	4671	protein_coding	NAIP	GO:0000166	nucleotide binding	no
Chinese	ENSG00000122025	2322	protein_coding	FLT3	GO:0000166	nucleotide binding	no
Chinese	ENSG00000136824	10592	protein_coding	SMC2	GO:0000166	nucleotide binding	no
Chinese	ENSG00000134326	129607	protein_coding	CMPK2	GO:0000166	nucleotide binding	no
Chinese	ENSG00000100749	7443	protein_coding	VRK1	GO:0000166	nucleotide binding	no
Chinese	ENSG00000095002	4436	protein_coding	MSH2	GO:0000166	nucleotide binding	no
Chinese	ENSG00000144566	5868	protein_coding	RAB5A	GO:0000166	nucleotide binding	no
Chinese	ENSG00000066468	2263	protein_coding	FGFR2	GO:0000166	nucleotide binding	no
Chinese	ENSG00000163312	113510	protein_coding	HELQ	GO:0000166	nucleotide binding	no
Chinese	ENSG00000198648	27347	protein_coding	STK39	GO:0000166	nucleotide binding	no
Chinese	ENSG00000125257	10257	protein_coding	ABCC4	GO:0000166	nucleotide binding	no
Chinese	ENSG00000123374	1017	protein_coding	CDK2	GO:0000166	nucleotide binding	no
Chinese	ENSG00000178999	9212	protein_coding	AURKB	GO:0000166	nucleotide binding	no
Chinese	ENSG00000141736	2064	protein_coding	ERBB2	GO:0000166	nucleotide binding	no
Chinese	ENSG00000071794	6596	protein_coding	HLTF	GO:0000166	nucleotide binding	no
Chinese	ENSG00000067560	387	protein_coding	RHOA	GO:0000166	nucleotide binding	no
Chinese	ENSG00000023839	1244	protein_coding	ABCC2	GO:0000166	nucleotide binding	no
Chinese	ENSG00000183765	11200	protein_coding	CHEK2	GO:0000166	nucleotide binding	no
Chinese	ENSG00000085563	5243	protein_coding	ABCB1	GO:0000166	nucleotide binding	no
Chinese	ENSG00000156515	3098	protein_coding	HK1	GO:0000166	nucleotide binding	no
Chinese	ENSG00000132155	5894	protein_coding	RAF1	GO:0000166	nucleotide binding	no
Chinese	ENSG00000138160	3832	protein_coding	KIF11	GO:0000166	nucleotide binding	no
Chinese	ENSG00000159267	3141	protein_coding	HLCS	GO:0000166	nucleotide binding	no
Chinese	ENSG00000072501	8243	protein_coding	SMC1A	GO:0000166	nucleotide binding	no
Chinese	ENSG00000176170	8877	protein_coding	SPHK1	GO:0000166	nucleotide binding	no
Chinese	ENSG00000114302	5576	protein_coding	PRKAR2A	GO:0000166	nucleotide binding	no
Chinese	ENSG00000116473	5906	protein_coding	RAP1A	GO:0000166	nucleotide binding	no
Chinese	ENSG00000118193	9928	protein_coding	KIF14	GO:0000166	nucleotide binding	no
Chinese	ENSG00000138185	953	protein_coding	ENTPD1	GO:0000166	nucleotide binding	no
Chinese	ENSG00000165092	216	protein_coding	ALDH1A1	GO:0000166	nucleotide binding	no
Chinese	ENSG00000134853	5156	protein_coding	PDGFRA	GO:0000166	nucleotide binding	no
Chinese	ENSG00000154229	5578	protein_coding	PRKCA	GO:0000166	nucleotide binding	no
Chinese	ENSG00000148053	4915	protein_coding	NTRK2	GO:0000166	nucleotide binding	no
Chinese	ENSG00000154928	2047	protein_coding	EPHB1	GO:0000166	nucleotide binding	no
Chinese	ENSG00000156970	701	protein_coding	BUB1B	GO:0000166	nucleotide binding	no
Chinese	ENSG00000104884	2068	protein_coding	ERCC2	GO:0000166	nucleotide binding	no
Chinese	ENSG00000078142	5289	protein_coding	PIK3C3	GO:0000166	nucleotide binding	no
Chinese	ENSG00000165392	7486	protein_coding	WRN	GO:0000166	nucleotide binding	no
Chinese	ENSG00000132436	63979	protein_coding	FIGNL1	GO:0000166	nucleotide binding	no
Chinese	ENSG00000172890	55191	protein_coding	NADSYN1	GO:0000166	nucleotide binding	no
Chinese	ENSG00000082701	2932	protein_coding	GSK3B	GO:0000166	nucleotide binding	no
Chinese	ENSG00000102225	5127	protein_coding	CDK16	GO:0000166	nucleotide binding	no
Chinese	ENSG00000108946	5573	protein_coding	PRKAR1A	GO:0000166	nucleotide binding	no
Chinese	ENSG00000101213	5753	protein_coding	PTK6	GO:0000166	nucleotide binding	no
Chinese	ENSG00000113712	1452	protein_coding	CSNK1A1	GO:0000166	nucleotide binding	no
Chinese	ENSG00000006432	4293	protein_coding	MAP3K9	GO:0000166	nucleotide binding	no
Chinese	ENSG00000006530	55750	protein_coding	AGK	GO:0000166	nucleotide binding	no
Chinese	ENSG00000115170	90	protein_coding	ACVR1	GO:0000166	nucleotide binding	no
Chinese	ENSG00000008086	6792	protein_coding	CDKL5	GO:0000166	nucleotide binding	no
Chinese	ENSG00000133056	5287	protein_coding	PIK3C2B	GO:0000166	nucleotide binding	no
Chinese	ENSG00000111445	5985	protein_coding	RFC5	GO:0000166	nucleotide binding	no
Chinese	ENSG00000100297	4174	protein_coding	MCM5	GO:0000166	nucleotide binding	no
Chinese	ENSG00000196730	1612	protein_coding	DAPK1	GO:0000166	nucleotide binding	no
Chinese	ENSG00000119969	3070	protein_coding	HELLS	GO:0000166	nucleotide binding	no
Chinese	ENSG00000184216	3654	protein_coding	IRAK1	GO:0000166	nucleotide binding	no
Chinese	ENSG00000127616	6597	protein_coding	SMARCA4	GO:0000166	nucleotide binding	no
Chinese	ENSG00000213923	1454	protein_coding	CSNK1E	GO:0000166	nucleotide binding	no
Chinese	ENSG00000143761	375	protein_coding	ARF1	GO:0000166	nucleotide binding	no
Chinese	ENSG00000136492	83990	protein_coding	BRIP1	GO:0000166	nucleotide binding	no
Chinese	ENSG00000170312	983	protein_coding	CDK1	GO:0000166	nucleotide binding	no
Chinese	ENSG00000115085	7535	protein_coding	ZAP70	GO:0000166	nucleotide binding	no
Chinese	ENSG00000146731	908	protein_coding	CCT6A	GO:0000166	nucleotide binding	no
Chinese	ENSG00000051341	10721	protein_coding	POLQ	GO:0000166	nucleotide binding	no
Chinese	ENSG00000183421	54101	protein_coding	RIPK4	GO:0000166	nucleotide binding	no
Chinese	ENSG00000166598	7184	protein_coding	HSP90B1	GO:0000166	nucleotide binding	no
Chinese	ENSG00000164116	2982	protein_coding	GUCY1A3	GO:0000166	nucleotide binding	no
Chinese	ENSG00000085999	8438	protein_coding	RAD54L	GO:0000166	nucleotide binding	no
Chinese	ENSG00000143674	84451	protein_coding	MAP3K21	GO:0000166	nucleotide binding	no
Chinese	ENSG00000253729	5591	protein_coding	PRKDC	GO:0000166	nucleotide binding	no
Chinese	ENSG00000104738	4173	protein_coding	MCM4	GO:0000166	nucleotide binding	no
Chinese	ENSG00000163558	5584	protein_coding	PRKCI	GO:0000166	nucleotide binding	no
Chinese	ENSG00000132740	3508	protein_coding	IGHMBP2	GO:0000166	nucleotide binding	no
Chinese	ENSG00000149554	1111	protein_coding	CHEK1	GO:0000166	nucleotide binding	no
Chinese	ENSG00000197275	25788	protein_coding	RAD54B	GO:0000166	nucleotide binding	no
Chinese	ENSG00000173327	4296	protein_coding	MAP3K11	GO:0000166	nucleotide binding	no
Chinese	ENSG00000013441	1195	protein_coding	CLK1	GO:0000166	nucleotide binding	no
Chinese	ENSG00000131196	4772	protein_coding	NFATC1	GO:0000977	RNA polymerase II regulatory region sequence-specific DNA binding	yes
Chinese	ENSG00000020633	864	protein_coding	RUNX3	GO:0000977	RNA polymerase II regulatory region sequence-specific DNA binding	yes
Chinese	ENSG00000198807	5083	protein_coding	PAX9	GO:0000977	RNA polymerase II regulatory region sequence-specific DNA binding	yes
Chinese	ENSG00000143171	6258	protein_coding	RXRG	GO:0000977	RNA polymerase II regulatory region sequence-specific DNA binding	yes
Chinese	ENSG00000131668	56033	protein_coding	BARX1	GO:0000977	RNA polymerase II regulatory region sequence-specific DNA binding	yes
Chinese	ENSG00000114166	8850	protein_coding	KAT2B	GO:0000977	RNA polymerase II regulatory region sequence-specific DNA binding	yes
Chinese	ENSG00000136574	2626	protein_coding	GATA4	GO:0000977	RNA polymerase II regulatory region sequence-specific DNA binding	yes
Chinese	ENSG00000141510	7157	protein_coding	TP53	GO:0000977	RNA polymerase II regulatory region sequence-specific DNA binding	yes
Chinese	ENSG00000159216	861	protein_coding	RUNX1	GO:0000977	RNA polymerase II regulatory region sequence-specific DNA binding	yes
Chinese	ENSG00000159216	100506403	protein_coding	RUNX1	GO:0000977	RNA polymerase II regulatory region sequence-specific DNA binding	yes
Chinese	ENSG00000087510	7022	protein_coding	TFAP2C	GO:0000977	RNA polymerase II regulatory region sequence-specific DNA binding	yes
Chinese	ENSG00000100219	7494	protein_coding	XBP1	GO:0000977	RNA polymerase II regulatory region sequence-specific DNA binding	yes
Chinese	ENSG00000105516	1628	protein_coding	DBP	GO:0000977	RNA polymerase II regulatory region sequence-specific DNA binding	yes
Chinese	ENSG00000169714	7555	protein_coding	CNBP	GO:0000977	RNA polymerase II regulatory region sequence-specific DNA binding	yes
Chinese	ENSG00000257923	1523	protein_coding	CUX1	GO:0000977	RNA polymerase II regulatory region sequence-specific DNA binding	yes
Chinese	ENSG00000077092	5915	protein_coding	RARB	GO:0000977	RNA polymerase II regulatory region sequence-specific DNA binding	yes
Chinese	ENSG00000130700	140628	protein_coding	GATA5	GO:0000977	RNA polymerase II regulatory region sequence-specific DNA binding	yes
Chinese	ENSG00000120738	1958	protein_coding	EGR1	GO:0000977	RNA polymerase II regulatory region sequence-specific DNA binding	yes
Chinese	ENSG00000175592	8061	protein_coding	FOSL1	GO:0000977	RNA polymerase II regulatory region sequence-specific DNA binding	yes
Chinese	ENSG00000138795	51176	protein_coding	LEF1	GO:0000977	RNA polymerase II regulatory region sequence-specific DNA binding	yes
Chinese	ENSG00000137203	7020	protein_coding	TFAP2A	GO:0000978	RNA polymerase II core promoter proximal region sequence-specific DNA binding	no
Chinese	ENSG00000078900	7161	protein_coding	TP73	GO:0000978	RNA polymerase II core promoter proximal region sequence-specific DNA binding	no
Chinese	ENSG00000108001	253738	protein_coding	EBF3	GO:0000978	RNA polymerase II core promoter proximal region sequence-specific DNA binding	no
Chinese	ENSG00000165119	3190	protein_coding	HNRNPK	GO:0000978	RNA polymerase II core promoter proximal region sequence-specific DNA binding	no
Chinese	ENSG00000100968	4776	protein_coding	NFATC4	GO:0000978	RNA polymerase II core promoter proximal region sequence-specific DNA binding	no
Chinese	ENSG00000071794	6596	protein_coding	HLTF	GO:0000978	RNA polymerase II core promoter proximal region sequence-specific DNA binding	no
Chinese	ENSG00000170345	2353	protein_coding	FOS	GO:0000978	RNA polymerase II core promoter proximal region sequence-specific DNA binding	no
Chinese	ENSG00000016082	3670	protein_coding	ISL1	GO:0000978	RNA polymerase II core promoter proximal region sequence-specific DNA binding	no
Chinese	ENSG00000168610	6774	protein_coding	STAT3	GO:0000978	RNA polymerase II core promoter proximal region sequence-specific DNA binding	no
Chinese	ENSG00000168036	1499	protein_coding	CTNNB1	GO:0000978	RNA polymerase II core promoter proximal region sequence-specific DNA binding	no
Chinese	ENSG00000057657	639	protein_coding	PRDM1	GO:0000978	RNA polymerase II core promoter proximal region sequence-specific DNA binding	no
Chinese	ENSG00000129173	79733	protein_coding	E2F8	GO:0000978	RNA polymerase II core promoter proximal region sequence-specific DNA binding	no
Chinese	ENSG00000125740	2354	protein_coding	FOSB	GO:0000978	RNA polymerase II core promoter proximal region sequence-specific DNA binding	no
Chinese	ENSG00000119508	8013	protein_coding	NR4A3	GO:0000978	RNA polymerase II core promoter proximal region sequence-specific DNA binding	no
Chinese	ENSG00000127616	6597	protein_coding	SMARCA4	GO:0000978	RNA polymerase II core promoter proximal region sequence-specific DNA binding	no
Chinese	ENSG00000126767	2002	protein_coding	ELK1	GO:0000978	RNA polymerase II core promoter proximal region sequence-specific DNA binding	no
Chinese	ENSG00000124813	860	protein_coding	RUNX2	GO:0000978	RNA polymerase II core promoter proximal region sequence-specific DNA binding	no
Chinese	ENSG00000065978	4904	protein_coding	YBX1	GO:0000978	RNA polymerase II core promoter proximal region sequence-specific DNA binding	no
Chinese	ENSG00000110693	55553	protein_coding	SOX6	GO:0000978	RNA polymerase II core promoter proximal region sequence-specific DNA binding	no
Chinese	ENSG00000125618	7849	protein_coding	PAX8	GO:0000978	RNA polymerase II core promoter proximal region sequence-specific DNA binding	no
Chinese	ENSG00000175592	8061	protein_coding	FOSL1	GO:0000978	RNA polymerase II core promoter proximal region sequence-specific DNA binding	no
Chinese	ENSG00000128272	468	protein_coding	ATF4	GO:0000978	RNA polymerase II core promoter proximal region sequence-specific DNA binding	no
Chinese	ENSG00000136603	6498	protein_coding	SKIL	GO:0000978	RNA polymerase II core promoter proximal region sequence-specific DNA binding	no
Chinese	ENSG00000151702	2313	protein_coding	FLI1	GO:0000978	RNA polymerase II core promoter proximal region sequence-specific DNA binding	no
Chinese	ENSG00000138795	51176	protein_coding	LEF1	GO:0000978	RNA polymerase II core promoter proximal region sequence-specific DNA binding	no
Chinese	ENSG00000137203	7020	protein_coding	TFAP2A	GO:0001077	transcriptional activator activity, RNA polymerase II core promoter proximal region sequence-specific binding	no
Chinese	ENSG00000078900	7161	protein_coding	TP73	GO:0001077	transcriptional activator activity, RNA polymerase II core promoter proximal region sequence-specific binding	no
Chinese	ENSG00000108001	253738	protein_coding	EBF3	GO:0001077	transcriptional activator activity, RNA polymerase II core promoter proximal region sequence-specific binding	no
Chinese	ENSG00000141052	93649	protein_coding	MYOCD	GO:0001077	transcriptional activator activity, RNA polymerase II core promoter proximal region sequence-specific binding	no
Chinese	ENSG00000165119	3190	protein_coding	HNRNPK	GO:0001077	transcriptional activator activity, RNA polymerase II core promoter proximal region sequence-specific binding	no
Chinese	ENSG00000071794	6596	protein_coding	HLTF	GO:0001077	transcriptional activator activity, RNA polymerase II core promoter proximal region sequence-specific binding	no
Chinese	ENSG00000184937	7490	protein_coding	WT1	GO:0001077	transcriptional activator activity, RNA polymerase II core promoter proximal region sequence-specific binding	no
Chinese	ENSG00000170345	2353	protein_coding	FOS	GO:0001077	transcriptional activator activity, RNA polymerase II core promoter proximal region sequence-specific binding	no
Chinese	ENSG00000016082	3670	protein_coding	ISL1	GO:0001077	transcriptional activator activity, RNA polymerase II core promoter proximal region sequence-specific binding	no
Chinese	ENSG00000168610	6774	protein_coding	STAT3	GO:0001077	transcriptional activator activity, RNA polymerase II core promoter proximal region sequence-specific binding	no
Chinese	ENSG00000087510	7022	protein_coding	TFAP2C	GO:0001077	transcriptional activator activity, RNA polymerase II core promoter proximal region sequence-specific binding	no
Chinese	ENSG00000105516	1628	protein_coding	DBP	GO:0001077	transcriptional activator activity, RNA polymerase II core promoter proximal region sequence-specific binding	no
Chinese	ENSG00000125740	2354	protein_coding	FOSB	GO:0001077	transcriptional activator activity, RNA polymerase II core promoter proximal region sequence-specific binding	no
Chinese	ENSG00000119508	8013	protein_coding	NR4A3	GO:0001077	transcriptional activator activity, RNA polymerase II core promoter proximal region sequence-specific binding	no
Chinese	ENSG00000126767	2002	protein_coding	ELK1	GO:0001077	transcriptional activator activity, RNA polymerase II core promoter proximal region sequence-specific binding	no
Chinese	ENSG00000124813	860	protein_coding	RUNX2	GO:0001077	transcriptional activator activity, RNA polymerase II core promoter proximal region sequence-specific binding	no
Chinese	ENSG00000065978	4904	protein_coding	YBX1	GO:0001077	transcriptional activator activity, RNA polymerase II core promoter proximal region sequence-specific binding	no
Chinese	ENSG00000073282	8626	protein_coding	TP63	GO:0001077	transcriptional activator activity, RNA polymerase II core promoter proximal region sequence-specific binding	no
Chinese	ENSG00000125618	7849	protein_coding	PAX8	GO:0001077	transcriptional activator activity, RNA polymerase II core promoter proximal region sequence-specific binding	no
Chinese	ENSG00000120738	1958	protein_coding	EGR1	GO:0001077	transcriptional activator activity, RNA polymerase II core promoter proximal region sequence-specific binding	no
Chinese	ENSG00000175592	8061	protein_coding	FOSL1	GO:0001077	transcriptional activator activity, RNA polymerase II core promoter proximal region sequence-specific binding	no
Chinese	ENSG00000128272	468	protein_coding	ATF4	GO:0001077	transcriptional activator activity, RNA polymerase II core promoter proximal region sequence-specific binding	no
Chinese	ENSG00000151702	2313	protein_coding	FLI1	GO:0001077	transcriptional activator activity, RNA polymerase II core promoter proximal region sequence-specific binding	no
Chinese	ENSG00000138795	51176	protein_coding	LEF1	GO:0001077	transcriptional activator activity, RNA polymerase II core promoter proximal region sequence-specific binding	no
Chinese	ENSG00000131196	4772	protein_coding	NFATC1	GO:0001085	RNA polymerase II transcription factor binding	yes
Chinese	ENSG00000136574	2626	protein_coding	GATA4	GO:0001085	RNA polymerase II transcription factor binding	yes
Chinese	ENSG00000141510	7157	protein_coding	TP53	GO:0001085	RNA polymerase II transcription factor binding	yes
Chinese	ENSG00000148677	27063	protein_coding	ANKRD1	GO:0001085	RNA polymerase II transcription factor binding	yes
Chinese	ENSG00000100219	7494	protein_coding	XBP1	GO:0001085	RNA polymerase II transcription factor binding	yes
Chinese	ENSG00000168036	1499	protein_coding	CTNNB1	GO:0001085	RNA polymerase II transcription factor binding	yes
Chinese	ENSG00000100393	2033	protein_coding	EP300	GO:0001085	RNA polymerase II transcription factor binding	yes
Chinese	ENSG00000082701	2932	protein_coding	GSK3B	GO:0001085	RNA polymerase II transcription factor binding	yes
Chinese	ENSG00000126767	2002	protein_coding	ELK1	GO:0001085	RNA polymerase II transcription factor binding	yes
Chinese	ENSG00000130700	140628	protein_coding	GATA5	GO:0001085	RNA polymerase II transcription factor binding	yes
Chinese	ENSG00000128272	468	protein_coding	ATF4	GO:0001085	RNA polymerase II transcription factor binding	yes
Chinese	ENSG00000078900	7161	protein_coding	TP73	GO:0002039	p53 binding	yes
Chinese	ENSG00000141510	7157	protein_coding	TP53	GO:0002039	p53 binding	yes
Chinese	ENSG00000148677	27063	protein_coding	ANKRD1	GO:0002039	p53 binding	yes
Chinese	ENSG00000135679	4193	protein_coding	MDM2	GO:0002039	p53 binding	yes
Chinese	ENSG00000100393	2033	protein_coding	EP300	GO:0002039	p53 binding	yes
Chinese	ENSG00000082701	2932	protein_coding	GSK3B	GO:0002039	p53 binding	yes
Chinese	ENSG00000273841	6880	protein_coding	TAF9	GO:0002039	p53 binding	yes
Chinese	ENSG00000206206	1616	protein_coding	DAXX	GO:0002039	p53 binding	yes
Chinese	ENSG00000127616	6597	protein_coding	SMARCA4	GO:0002039	p53 binding	yes
Chinese	ENSG00000073282	8626	protein_coding	TP63	GO:0002039	p53 binding	yes
Chinese	ENSG00000276561	3665	protein_coding	IRF7	GO:0003677	DNA binding	yes
Chinese	ENSG00000131196	4772	protein_coding	NFATC1	GO:0003677	DNA binding	yes
Chinese	ENSG00000137203	7020	protein_coding	TFAP2A	GO:0003677	DNA binding	yes
Chinese	ENSG00000080503	6595	protein_coding	SMARCA2	GO:0003677	DNA binding	yes
Chinese	ENSG00000135903	5077	protein_coding	PAX3	GO:0003677	DNA binding	yes
Chinese	ENSG00000020633	864	protein_coding	RUNX3	GO:0003677	DNA binding	yes
Chinese	ENSG00000198807	5083	protein_coding	PAX9	GO:0003677	DNA binding	yes
Chinese	ENSG00000009307	7812	protein_coding	CSDE1	GO:0003677	DNA binding	yes
Chinese	ENSG00000078900	7161	protein_coding	TP73	GO:0003677	DNA binding	yes
Chinese	ENSG00000078399	3205	protein_coding	HOXA9	GO:0003677	DNA binding	yes
Chinese	ENSG00000030419	22807	protein_coding	IKZF2	GO:0003677	DNA binding	yes
Chinese	ENSG00000143171	6258	protein_coding	RXRG	GO:0003677	DNA binding	yes
Chinese	ENSG00000188290	57801	protein_coding	HES4	GO:0003677	DNA binding	yes
Chinese	ENSG00000131668	56033	protein_coding	BARX1	GO:0003677	DNA binding	yes
Chinese	ENSG00000133119	5983	protein_coding	RFC3	GO:0003677	DNA binding	yes
Chinese	ENSG00000154767	7508	protein_coding	XPC	GO:0003677	DNA binding	yes
Chinese	ENSG00000165556	1045	protein_coding	CDX2	GO:0003677	DNA binding	yes
Chinese	ENSG00000134323	4613	protein_coding	MYCN	GO:0003677	DNA binding	yes
Chinese	ENSG00000123415	23583	protein_coding	SMUG1	GO:0003677	DNA binding	yes
Chinese	ENSG00000170430	4255	protein_coding	MGMT	GO:0003677	DNA binding	yes
Chinese	ENSG00000139687	5925	protein_coding	RB1	GO:0003677	DNA binding	yes
Chinese	ENSG00000111247	10635	protein_coding	RAD51AP1	GO:0003677	DNA binding	yes
Chinese	ENSG00000108001	253738	protein_coding	EBF3	GO:0003677	DNA binding	yes
Chinese	ENSG00000095002	4436	protein_coding	MSH2	GO:0003677	DNA binding	yes
Chinese	ENSG00000167232	7644	protein_coding	ZNF91	GO:0003677	DNA binding	yes
Chinese	ENSG00000136574	2626	protein_coding	GATA4	GO:0003677	DNA binding	yes
Chinese	ENSG00000163312	113510	protein_coding	HELQ	GO:0003677	DNA binding	yes
Chinese	ENSG00000141510	7157	protein_coding	TP53	GO:0003677	DNA binding	yes
Chinese	ENSG00000132646	5111	protein_coding	PCNA	GO:0003677	DNA binding	yes
Chinese	ENSG00000165119	3190	protein_coding	HNRNPK	GO:0003677	DNA binding	yes
Chinese	ENSG00000101773	5932	protein_coding	RBBP8	GO:0003677	DNA binding	yes
Chinese	ENSG00000100968	4776	protein_coding	NFATC4	GO:0003677	DNA binding	yes
Chinese	ENSG00000002016	5893	protein_coding	RAD52	GO:0003677	DNA binding	yes
Chinese	ENSG00000163781	11073	protein_coding	TOPBP1	GO:0003677	DNA binding	yes
Chinese	ENSG00000169016	1876	protein_coding	E2F6	GO:0003677	DNA binding	yes
Chinese	ENSG00000132781	4595	protein_coding	MUTYH	GO:0003677	DNA binding	yes
Chinese	ENSG00000071794	6596	protein_coding	HLTF	GO:0003677	DNA binding	yes
Chinese	ENSG00000159216	861	protein_coding	RUNX1	GO:0003677	DNA binding	yes
Chinese	ENSG00000159216	100506403	protein_coding	RUNX1	GO:0003677	DNA binding	yes
Chinese	ENSG00000184937	7490	protein_coding	WT1	GO:0003677	DNA binding	yes
Chinese	ENSG00000170345	2353	protein_coding	FOS	GO:0003677	DNA binding	yes
Chinese	ENSG00000189180	7581	protein_coding	ZNF33A	GO:0003677	DNA binding	yes
Chinese	ENSG00000016082	3670	protein_coding	ISL1	GO:0003677	DNA binding	yes
Chinese	ENSG00000139618	675	protein_coding	BRCA2	GO:0003677	DNA binding	yes
Chinese	ENSG00000148677	27063	protein_coding	ANKRD1	GO:0003677	DNA binding	yes
Chinese	ENSG00000168610	6774	protein_coding	STAT3	GO:0003677	DNA binding	yes
Chinese	ENSG00000087510	7022	protein_coding	TFAP2C	GO:0003677	DNA binding	yes
Chinese	ENSG00000176170	8877	protein_coding	SPHK1	GO:0003677	DNA binding	yes
Chinese	ENSG00000100219	7494	protein_coding	XBP1	GO:0003677	DNA binding	yes
Chinese	ENSG00000168036	1499	protein_coding	CTNNB1	GO:0003677	DNA binding	yes
Chinese	ENSG00000103479	5934	protein_coding	RBL2	GO:0003677	DNA binding	yes
Chinese	ENSG00000057657	639	protein_coding	PRDM1	GO:0003677	DNA binding	yes
Chinese	ENSG00000130997	353497	protein_coding	POLN	GO:0003677	DNA binding	yes
Chinese	ENSG00000122512	5395	protein_coding	PMS2	GO:0003677	DNA binding	yes
Chinese	ENSG00000122512	107984056	protein_coding	PMS2	GO:0003677	DNA binding	yes
Chinese	ENSG00000177565	79718	protein_coding	TBL1XR1	GO:0003677	DNA binding	yes
Chinese	ENSG00000105516	1628	protein_coding	DBP	GO:0003677	DNA binding	yes
Chinese	ENSG00000113658	4090	protein_coding	SMAD5	GO:0003677	DNA binding	yes
Chinese	ENSG00000100393	2033	protein_coding	EP300	GO:0003677	DNA binding	yes
Chinese	ENSG00000132383	6117	protein_coding	RPA1	GO:0003677	DNA binding	yes
Chinese	ENSG00000161298	84911	protein_coding	ZNF382	GO:0003677	DNA binding	yes
Chinese	ENSG00000063438	57491	protein_coding	AHRR	GO:0003677	DNA binding	yes
Chinese	ENSG00000169714	7555	protein_coding	CNBP	GO:0003677	DNA binding	yes
Chinese	ENSG00000257923	1523	protein_coding	CUX1	GO:0003677	DNA binding	yes
Chinese	ENSG00000156273	571	protein_coding	BACH1	GO:0003677	DNA binding	yes
Chinese	ENSG00000156273	100379661	protein_coding	BACH1	GO:0003677	DNA binding	yes
Chinese	ENSG00000104884	2068	protein_coding	ERCC2	GO:0003677	DNA binding	yes
Chinese	ENSG00000077092	5915	protein_coding	RARB	GO:0003677	DNA binding	yes
Chinese	ENSG00000129173	79733	protein_coding	E2F8	GO:0003677	DNA binding	yes
Chinese	ENSG00000165392	7486	protein_coding	WRN	GO:0003677	DNA binding	yes
Chinese	ENSG00000063978	6047	protein_coding	RNF4	GO:0003677	DNA binding	yes
Chinese	ENSG00000020922	4361	protein_coding	MRE11	GO:0003677	DNA binding	yes
Chinese	ENSG00000147889	1029	protein_coding	CDKN2A	GO:0003677	DNA binding	yes
Chinese	ENSG00000100811	7528	protein_coding	YY1	GO:0003677	DNA binding	yes
Chinese	ENSG00000070501	5423	protein_coding	POLB	GO:0003677	DNA binding	yes
Chinese	ENSG00000070366	23293	protein_coding	SMG6	GO:0003677	DNA binding	yes
Chinese	ENSG00000125740	2354	protein_coding	FOSB	GO:0003677	DNA binding	yes
Chinese	ENSG00000176399	63951	protein_coding	DMRTA1	GO:0003677	DNA binding	yes
Chinese	ENSG00000119508	8013	protein_coding	NR4A3	GO:0003677	DNA binding	yes
Chinese	ENSG00000273841	6880	protein_coding	TAF9	GO:0003677	DNA binding	yes
Chinese	ENSG00000116539	55870	protein_coding	ASH1L	GO:0003677	DNA binding	yes
Chinese	ENSG00000111445	5985	protein_coding	RFC5	GO:0003677	DNA binding	yes
Chinese	ENSG00000100297	4174	protein_coding	MCM5	GO:0003677	DNA binding	yes
Chinese	ENSG00000133740	1875	protein_coding	E2F5	GO:0003677	DNA binding	yes
Chinese	ENSG00000126767	2002	protein_coding	ELK1	GO:0003677	DNA binding	yes
Chinese	ENSG00000130700	140628	protein_coding	GATA5	GO:0003677	DNA binding	yes
Chinese	ENSG00000136492	83990	protein_coding	BRIP1	GO:0003677	DNA binding	yes
Chinese	ENSG00000124813	860	protein_coding	RUNX2	GO:0003677	DNA binding	yes
Chinese	ENSG00000103152	4350	protein_coding	MPG	GO:0003677	DNA binding	yes
Chinese	ENSG00000065978	4904	protein_coding	YBX1	GO:0003677	DNA binding	yes
Chinese	ENSG00000051341	10721	protein_coding	POLQ	GO:0003677	DNA binding	yes
Chinese	ENSG00000073282	8626	protein_coding	TP63	GO:0003677	DNA binding	yes
Chinese	ENSG00000110693	55553	protein_coding	SOX6	GO:0003677	DNA binding	yes
Chinese	ENSG00000125618	7849	protein_coding	PAX8	GO:0003677	DNA binding	yes
Chinese	ENSG00000136451	7716	protein_coding	VEZF1	GO:0003677	DNA binding	yes
Chinese	ENSG00000139372	6996	protein_coding	TDG	GO:0003677	DNA binding	yes
Chinese	ENSG00000120738	1958	protein_coding	EGR1	GO:0003677	DNA binding	yes
Chinese	ENSG00000141027	9611	protein_coding	NCOR1	GO:0003677	DNA binding	yes
Chinese	ENSG00000175592	8061	protein_coding	FOSL1	GO:0003677	DNA binding	yes
Chinese	ENSG00000085999	8438	protein_coding	RAD54L	GO:0003677	DNA binding	yes
Chinese	ENSG00000253729	5591	protein_coding	PRKDC	GO:0003677	DNA binding	yes
Chinese	ENSG00000104738	4173	protein_coding	MCM4	GO:0003677	DNA binding	yes
Chinese	ENSG00000013563	1774	protein_coding	DNASE1L1	GO:0003677	DNA binding	yes
Chinese	ENSG00000128272	468	protein_coding	ATF4	GO:0003677	DNA binding	yes
Chinese	ENSG00000132740	3508	protein_coding	IGHMBP2	GO:0003677	DNA binding	yes
Chinese	ENSG00000168496	2237	protein_coding	FEN1	GO:0003677	DNA binding	yes
Chinese	ENSG00000012048	672	protein_coding	BRCA1	GO:0003677	DNA binding	yes
Chinese	ENSG00000151702	2313	protein_coding	FLI1	GO:0003677	DNA binding	yes
Chinese	ENSG00000197275	25788	protein_coding	RAD54B	GO:0003677	DNA binding	yes
Chinese	ENSG00000138795	51176	protein_coding	LEF1	GO:0003677	DNA binding	yes
Chinese	ENSG00000137203	7020	protein_coding	TFAP2A	GO:0003682	chromatin binding	no
Chinese	ENSG00000080503	6595	protein_coding	SMARCA2	GO:0003682	chromatin binding	no
Chinese	ENSG00000078900	7161	protein_coding	TP73	GO:0003682	chromatin binding	no
Chinese	ENSG00000129474	84962	protein_coding	AJUBA	GO:0003682	chromatin binding	no
Chinese	ENSG00000114166	8850	protein_coding	KAT2B	GO:0003682	chromatin binding	no
Chinese	ENSG00000136574	2626	protein_coding	GATA4	GO:0003682	chromatin binding	no
Chinese	ENSG00000141510	7157	protein_coding	TP53	GO:0003682	chromatin binding	no
Chinese	ENSG00000132646	5111	protein_coding	PCNA	GO:0003682	chromatin binding	no
Chinese	ENSG00000170345	2353	protein_coding	FOS	GO:0003682	chromatin binding	no
Chinese	ENSG00000016082	3670	protein_coding	ISL1	GO:0003682	chromatin binding	no
Chinese	ENSG00000163635	6314	protein_coding	ATXN7	GO:0003682	chromatin binding	no
Chinese	ENSG00000121152	23397	protein_coding	NCAPH	GO:0003682	chromatin binding	no
Chinese	ENSG00000072501	8243	protein_coding	SMC1A	GO:0003682	chromatin binding	no
Chinese	ENSG00000168036	1499	protein_coding	CTNNB1	GO:0003682	chromatin binding	no
Chinese	ENSG00000100393	2033	protein_coding	EP300	GO:0003682	chromatin binding	no
Chinese	ENSG00000165392	7486	protein_coding	WRN	GO:0003682	chromatin binding	no
Chinese	ENSG00000116539	55870	protein_coding	ASH1L	GO:0003682	chromatin binding	no
Chinese	ENSG00000100297	4174	protein_coding	MCM5	GO:0003682	chromatin binding	no
Chinese	ENSG00000119969	3070	protein_coding	HELLS	GO:0003682	chromatin binding	no
Chinese	ENSG00000126767	2002	protein_coding	ELK1	GO:0003682	chromatin binding	no
Chinese	ENSG00000130700	140628	protein_coding	GATA5	GO:0003682	chromatin binding	no
Chinese	ENSG00000136492	83990	protein_coding	BRIP1	GO:0003682	chromatin binding	no
Chinese	ENSG00000124813	860	protein_coding	RUNX2	GO:0003682	chromatin binding	no
Chinese	ENSG00000170312	983	protein_coding	CDK1	GO:0003682	chromatin binding	no
Chinese	ENSG00000065978	4904	protein_coding	YBX1	GO:0003682	chromatin binding	no
Chinese	ENSG00000051341	10721	protein_coding	POLQ	GO:0003682	chromatin binding	no
Chinese	ENSG00000117724	1063	protein_coding	CENPF	GO:0003682	chromatin binding	no
Chinese	ENSG00000073282	8626	protein_coding	TP63	GO:0003682	chromatin binding	no
Chinese	ENSG00000164442	10370	protein_coding	CITED2	GO:0003682	chromatin binding	no
Chinese	ENSG00000136603	6498	protein_coding	SKIL	GO:0003682	chromatin binding	no
Chinese	ENSG00000151702	2313	protein_coding	FLI1	GO:0003682	chromatin binding	no
Chinese	ENSG00000138795	51176	protein_coding	LEF1	GO:0003682	chromatin binding	no
Chinese	ENSG00000078900	7161	protein_coding	TP73	GO:0003684	damaged DNA binding	yes
Chinese	ENSG00000154767	7508	protein_coding	XPC	GO:0003684	damaged DNA binding	yes
Chinese	ENSG00000095002	4436	protein_coding	MSH2	GO:0003684	damaged DNA binding	yes
Chinese	ENSG00000073050	NA	protein_coding	XRCC1	GO:0003684	damaged DNA binding	yes
Chinese	ENSG00000141510	7157	protein_coding	TP53	GO:0003684	damaged DNA binding	yes
Chinese	ENSG00000132646	5111	protein_coding	PCNA	GO:0003684	damaged DNA binding	yes
Chinese	ENSG00000101773	5932	protein_coding	RBBP8	GO:0003684	damaged DNA binding	yes
Chinese	ENSG00000221829	2189	protein_coding	FANCG	GO:0003684	damaged DNA binding	yes
Chinese	ENSG00000100393	2033	protein_coding	EP300	GO:0003684	damaged DNA binding	yes
Chinese	ENSG00000132383	6117	protein_coding	RPA1	GO:0003684	damaged DNA binding	yes
Chinese	ENSG00000070501	5423	protein_coding	POLB	GO:0003684	damaged DNA binding	yes
Chinese	ENSG00000111358	2967	protein_coding	GTF2H3	GO:0003684	damaged DNA binding	yes
Chinese	ENSG00000103152	4350	protein_coding	MPG	GO:0003684	damaged DNA binding	yes
Chinese	ENSG00000051341	10721	protein_coding	POLQ	GO:0003684	damaged DNA binding	yes
Chinese	ENSG00000073282	8626	protein_coding	TP63	GO:0003684	damaged DNA binding	yes
Chinese	ENSG00000139372	6996	protein_coding	TDG	GO:0003684	damaged DNA binding	yes
Chinese	ENSG00000168496	2237	protein_coding	FEN1	GO:0003684	damaged DNA binding	yes
Chinese	ENSG00000012048	672	protein_coding	BRCA1	GO:0003684	damaged DNA binding	yes
Chinese	ENSG00000165556	1045	protein_coding	CDX2	GO:0003690	double-stranded DNA binding	yes
Chinese	ENSG00000111247	10635	protein_coding	RAD51AP1	GO:0003690	double-stranded DNA binding	yes
Chinese	ENSG00000095002	4436	protein_coding	MSH2	GO:0003690	double-stranded DNA binding	yes
Chinese	ENSG00000170345	2353	protein_coding	FOS	GO:0003690	double-stranded DNA binding	yes
Chinese	ENSG00000168036	1499	protein_coding	CTNNB1	GO:0003690	double-stranded DNA binding	yes
Chinese	ENSG00000020922	4361	protein_coding	MRE11	GO:0003690	double-stranded DNA binding	yes
Chinese	ENSG00000125740	2354	protein_coding	FOSB	GO:0003690	double-stranded DNA binding	yes
Chinese	ENSG00000126767	2002	protein_coding	ELK1	GO:0003690	double-stranded DNA binding	yes
Chinese	ENSG00000065978	4904	protein_coding	YBX1	GO:0003690	double-stranded DNA binding	yes
Chinese	ENSG00000073282	8626	protein_coding	TP63	GO:0003690	double-stranded DNA binding	yes
Chinese	ENSG00000139372	6996	protein_coding	TDG	GO:0003690	double-stranded DNA binding	yes
Chinese	ENSG00000253729	5591	protein_coding	PRKDC	GO:0003690	double-stranded DNA binding	yes
Chinese	ENSG00000168496	2237	protein_coding	FEN1	GO:0003690	double-stranded DNA binding	yes
Chinese	ENSG00000154767	7508	protein_coding	XPC	GO:0003697	single-stranded DNA binding	yes
Chinese	ENSG00000132465	3512	protein_coding	JCHAIN	GO:0003697	single-stranded DNA binding	yes
Chinese	ENSG00000111247	10635	protein_coding	RAD51AP1	GO:0003697	single-stranded DNA binding	yes
Chinese	ENSG00000095002	4436	protein_coding	MSH2	GO:0003697	single-stranded DNA binding	yes
Chinese	ENSG00000165119	3190	protein_coding	HNRNPK	GO:0003697	single-stranded DNA binding	yes
Chinese	ENSG00000002016	5893	protein_coding	RAD52	GO:0003697	single-stranded DNA binding	yes
Chinese	ENSG00000135046	301	protein_coding	ANXA1	GO:0003697	single-stranded DNA binding	yes
Chinese	ENSG00000139618	675	protein_coding	BRCA2	GO:0003697	single-stranded DNA binding	yes
Chinese	ENSG00000122512	5395	protein_coding	PMS2	GO:0003697	single-stranded DNA binding	yes
Chinese	ENSG00000122512	107984056	protein_coding	PMS2	GO:0003697	single-stranded DNA binding	yes
Chinese	ENSG00000132383	6117	protein_coding	RPA1	GO:0003697	single-stranded DNA binding	yes
Chinese	ENSG00000169714	7555	protein_coding	CNBP	GO:0003697	single-stranded DNA binding	yes
Chinese	ENSG00000065978	4904	protein_coding	YBX1	GO:0003697	single-stranded DNA binding	yes
Chinese	ENSG00000104738	4173	protein_coding	MCM4	GO:0003697	single-stranded DNA binding	yes
Chinese	ENSG00000132740	3508	protein_coding	IGHMBP2	GO:0003697	single-stranded DNA binding	yes
Chinese	ENSG00000276561	3665	protein_coding	IRF7	GO:0003700	transcription factor activity, sequence-specific DNA binding	no
Chinese	ENSG00000131196	4772	protein_coding	NFATC1	GO:0003700	transcription factor activity, sequence-specific DNA binding	no
Chinese	ENSG00000137203	7020	protein_coding	TFAP2A	GO:0003700	transcription factor activity, sequence-specific DNA binding	no
Chinese	ENSG00000135903	5077	protein_coding	PAX3	GO:0003700	transcription factor activity, sequence-specific DNA binding	no
Chinese	ENSG00000020633	864	protein_coding	RUNX3	GO:0003700	transcription factor activity, sequence-specific DNA binding	no
Chinese	ENSG00000198807	5083	protein_coding	PAX9	GO:0003700	transcription factor activity, sequence-specific DNA binding	no
Chinese	ENSG00000078900	7161	protein_coding	TP73	GO:0003700	transcription factor activity, sequence-specific DNA binding	no
Chinese	ENSG00000030419	22807	protein_coding	IKZF2	GO:0003700	transcription factor activity, sequence-specific DNA binding	no
Chinese	ENSG00000143171	6258	protein_coding	RXRG	GO:0003700	transcription factor activity, sequence-specific DNA binding	no
Chinese	ENSG00000131668	56033	protein_coding	BARX1	GO:0003700	transcription factor activity, sequence-specific DNA binding	no
Chinese	ENSG00000165556	1045	protein_coding	CDX2	GO:0003700	transcription factor activity, sequence-specific DNA binding	no
Chinese	ENSG00000134323	4613	protein_coding	MYCN	GO:0003700	transcription factor activity, sequence-specific DNA binding	no
Chinese	ENSG00000139687	5925	protein_coding	RB1	GO:0003700	transcription factor activity, sequence-specific DNA binding	no
Chinese	ENSG00000167232	7644	protein_coding	ZNF91	GO:0003700	transcription factor activity, sequence-specific DNA binding	no
Chinese	ENSG00000136574	2626	protein_coding	GATA4	GO:0003700	transcription factor activity, sequence-specific DNA binding	no
Chinese	ENSG00000141510	7157	protein_coding	TP53	GO:0003700	transcription factor activity, sequence-specific DNA binding	no
Chinese	ENSG00000100968	4776	protein_coding	NFATC4	GO:0003700	transcription factor activity, sequence-specific DNA binding	no
Chinese	ENSG00000169016	1876	protein_coding	E2F6	GO:0003700	transcription factor activity, sequence-specific DNA binding	no
Chinese	ENSG00000159216	861	protein_coding	RUNX1	GO:0003700	transcription factor activity, sequence-specific DNA binding	no
Chinese	ENSG00000159216	100506403	protein_coding	RUNX1	GO:0003700	transcription factor activity, sequence-specific DNA binding	no
Chinese	ENSG00000184937	7490	protein_coding	WT1	GO:0003700	transcription factor activity, sequence-specific DNA binding	no
Chinese	ENSG00000170345	2353	protein_coding	FOS	GO:0003700	transcription factor activity, sequence-specific DNA binding	no
Chinese	ENSG00000189180	7581	protein_coding	ZNF33A	GO:0003700	transcription factor activity, sequence-specific DNA binding	no
Chinese	ENSG00000168610	6774	protein_coding	STAT3	GO:0003700	transcription factor activity, sequence-specific DNA binding	no
Chinese	ENSG00000087510	7022	protein_coding	TFAP2C	GO:0003700	transcription factor activity, sequence-specific DNA binding	no
Chinese	ENSG00000100219	7494	protein_coding	XBP1	GO:0003700	transcription factor activity, sequence-specific DNA binding	no
Chinese	ENSG00000168036	1499	protein_coding	CTNNB1	GO:0003700	transcription factor activity, sequence-specific DNA binding	no
Chinese	ENSG00000057657	639	protein_coding	PRDM1	GO:0003700	transcription factor activity, sequence-specific DNA binding	no
Chinese	ENSG00000105516	1628	protein_coding	DBP	GO:0003700	transcription factor activity, sequence-specific DNA binding	no
Chinese	ENSG00000113658	4090	protein_coding	SMAD5	GO:0003700	transcription factor activity, sequence-specific DNA binding	no
Chinese	ENSG00000161298	84911	protein_coding	ZNF382	GO:0003700	transcription factor activity, sequence-specific DNA binding	no
Chinese	ENSG00000169714	7555	protein_coding	CNBP	GO:0003700	transcription factor activity, sequence-specific DNA binding	no
Chinese	ENSG00000156273	571	protein_coding	BACH1	GO:0003700	transcription factor activity, sequence-specific DNA binding	no
Chinese	ENSG00000156273	100379661	protein_coding	BACH1	GO:0003700	transcription factor activity, sequence-specific DNA binding	no
Chinese	ENSG00000077092	5915	protein_coding	RARB	GO:0003700	transcription factor activity, sequence-specific DNA binding	no
Chinese	ENSG00000129173	79733	protein_coding	E2F8	GO:0003700	transcription factor activity, sequence-specific DNA binding	no
Chinese	ENSG00000063978	6047	protein_coding	RNF4	GO:0003700	transcription factor activity, sequence-specific DNA binding	no
Chinese	ENSG00000100811	7528	protein_coding	YY1	GO:0003700	transcription factor activity, sequence-specific DNA binding	no
Chinese	ENSG00000125740	2354	protein_coding	FOSB	GO:0003700	transcription factor activity, sequence-specific DNA binding	no
Chinese	ENSG00000111358	2967	protein_coding	GTF2H3	GO:0003700	transcription factor activity, sequence-specific DNA binding	no
Chinese	ENSG00000176399	63951	protein_coding	DMRTA1	GO:0003700	transcription factor activity, sequence-specific DNA binding	no
Chinese	ENSG00000119508	8013	protein_coding	NR4A3	GO:0003700	transcription factor activity, sequence-specific DNA binding	no
Chinese	ENSG00000125968	3397	protein_coding	ID1	GO:0003700	transcription factor activity, sequence-specific DNA binding	no
Chinese	ENSG00000133740	1875	protein_coding	E2F5	GO:0003700	transcription factor activity, sequence-specific DNA binding	no
Chinese	ENSG00000126767	2002	protein_coding	ELK1	GO:0003700	transcription factor activity, sequence-specific DNA binding	no
Chinese	ENSG00000130700	140628	protein_coding	GATA5	GO:0003700	transcription factor activity, sequence-specific DNA binding	no
Chinese	ENSG00000124813	860	protein_coding	RUNX2	GO:0003700	transcription factor activity, sequence-specific DNA binding	no
Chinese	ENSG00000065978	4904	protein_coding	YBX1	GO:0003700	transcription factor activity, sequence-specific DNA binding	no
Chinese	ENSG00000073282	8626	protein_coding	TP63	GO:0003700	transcription factor activity, sequence-specific DNA binding	no
Chinese	ENSG00000110693	55553	protein_coding	SOX6	GO:0003700	transcription factor activity, sequence-specific DNA binding	no
Chinese	ENSG00000114251	7474	protein_coding	WNT5A	GO:0003700	transcription factor activity, sequence-specific DNA binding	no
Chinese	ENSG00000125618	7849	protein_coding	PAX8	GO:0003700	transcription factor activity, sequence-specific DNA binding	no
Chinese	ENSG00000164442	10370	protein_coding	CITED2	GO:0003700	transcription factor activity, sequence-specific DNA binding	no
Chinese	ENSG00000120738	1958	protein_coding	EGR1	GO:0003700	transcription factor activity, sequence-specific DNA binding	no
Chinese	ENSG00000175592	8061	protein_coding	FOSL1	GO:0003700	transcription factor activity, sequence-specific DNA binding	no
Chinese	ENSG00000110395	867	protein_coding	CBL	GO:0003700	transcription factor activity, sequence-specific DNA binding	no
Chinese	ENSG00000128272	468	protein_coding	ATF4	GO:0003700	transcription factor activity, sequence-specific DNA binding	no
Chinese	ENSG00000151702	2313	protein_coding	FLI1	GO:0003700	transcription factor activity, sequence-specific DNA binding	no
Chinese	ENSG00000138795	51176	protein_coding	LEF1	GO:0003700	transcription factor activity, sequence-specific DNA binding	no
Chinese	ENSG00000137203	7020	protein_coding	TFAP2A	GO:0003713	transcription coactivator activity	yes
Chinese	ENSG00000080503	6595	protein_coding	SMARCA2	GO:0003713	transcription coactivator activity	yes
Chinese	ENSG00000139687	5925	protein_coding	RB1	GO:0003713	transcription coactivator activity	yes
Chinese	ENSG00000141052	93649	protein_coding	MYOCD	GO:0003713	transcription coactivator activity	yes
Chinese	ENSG00000114166	8850	protein_coding	KAT2B	GO:0003713	transcription coactivator activity	yes
Chinese	ENSG00000136574	2626	protein_coding	GATA4	GO:0003713	transcription coactivator activity	yes
Chinese	ENSG00000115641	2274	protein_coding	FHL2	GO:0003713	transcription coactivator activity	yes
Chinese	ENSG00000100968	4776	protein_coding	NFATC4	GO:0003713	transcription coactivator activity	yes
Chinese	ENSG00000124151	8202	protein_coding	NCOA3	GO:0003713	transcription coactivator activity	yes
Chinese	ENSG00000196782	55534	protein_coding	MAML3	GO:0003713	transcription coactivator activity	yes
Chinese	ENSG00000168036	1499	protein_coding	CTNNB1	GO:0003713	transcription coactivator activity	yes
Chinese	ENSG00000100393	2033	protein_coding	EP300	GO:0003713	transcription coactivator activity	yes
Chinese	ENSG00000063978	6047	protein_coding	RNF4	GO:0003713	transcription coactivator activity	yes
Chinese	ENSG00000100811	7528	protein_coding	YY1	GO:0003713	transcription coactivator activity	yes
Chinese	ENSG00000273841	6880	protein_coding	TAF9	GO:0003713	transcription coactivator activity	yes
Chinese	ENSG00000206206	1616	protein_coding	DAXX	GO:0003713	transcription coactivator activity	yes
Chinese	ENSG00000127616	6597	protein_coding	SMARCA4	GO:0003713	transcription coactivator activity	yes
Chinese	ENSG00000110711	9049	protein_coding	AIP	GO:0003713	transcription coactivator activity	yes
Chinese	ENSG00000164442	10370	protein_coding	CITED2	GO:0003713	transcription coactivator activity	yes
Chinese	ENSG00000012048	672	protein_coding	BRCA1	GO:0003713	transcription coactivator activity	yes
Chinese	ENSG00000080503	6595	protein_coding	SMARCA2	GO:0004386	helicase activity	yes
Chinese	ENSG00000163312	113510	protein_coding	HELQ	GO:0004386	helicase activity	yes
Chinese	ENSG00000071794	6596	protein_coding	HLTF	GO:0004386	helicase activity	yes
Chinese	ENSG00000135046	301	protein_coding	ANXA1	GO:0004386	helicase activity	yes
Chinese	ENSG00000104884	2068	protein_coding	ERCC2	GO:0004386	helicase activity	yes
Chinese	ENSG00000165392	7486	protein_coding	WRN	GO:0004386	helicase activity	yes
Chinese	ENSG00000100297	4174	protein_coding	MCM5	GO:0004386	helicase activity	yes
Chinese	ENSG00000119969	3070	protein_coding	HELLS	GO:0004386	helicase activity	yes
Chinese	ENSG00000127616	6597	protein_coding	SMARCA4	GO:0004386	helicase activity	yes
Chinese	ENSG00000136492	83990	protein_coding	BRIP1	GO:0004386	helicase activity	yes
Chinese	ENSG00000085999	8438	protein_coding	RAD54L	GO:0004386	helicase activity	yes
Chinese	ENSG00000104738	4173	protein_coding	MCM4	GO:0004386	helicase activity	yes
Chinese	ENSG00000132740	3508	protein_coding	IGHMBP2	GO:0004386	helicase activity	yes
Chinese	ENSG00000197275	25788	protein_coding	RAD54B	GO:0004386	helicase activity	yes
Chinese	ENSG00000112062	1432	protein_coding	MAPK14	GO:0004672	protein kinase activity	no
Chinese	ENSG00000169679	699	protein_coding	BUB1	GO:0004672	protein kinase activity	no
Chinese	ENSG00000122025	2322	protein_coding	FLT3	GO:0004672	protein kinase activity	no
Chinese	ENSG00000100749	7443	protein_coding	VRK1	GO:0004672	protein kinase activity	no
Chinese	ENSG00000066468	2263	protein_coding	FGFR2	GO:0004672	protein kinase activity	no
Chinese	ENSG00000198648	27347	protein_coding	STK39	GO:0004672	protein kinase activity	no
Chinese	ENSG00000123374	1017	protein_coding	CDK2	GO:0004672	protein kinase activity	no
Chinese	ENSG00000178999	9212	protein_coding	AURKB	GO:0004672	protein kinase activity	no
Chinese	ENSG00000141736	2064	protein_coding	ERBB2	GO:0004672	protein kinase activity	no
Chinese	ENSG00000183765	11200	protein_coding	CHEK2	GO:0004672	protein kinase activity	no
Chinese	ENSG00000132155	5894	protein_coding	RAF1	GO:0004672	protein kinase activity	no
Chinese	ENSG00000110092	595	protein_coding	CCND1	GO:0004672	protein kinase activity	no
Chinese	ENSG00000134853	5156	protein_coding	PDGFRA	GO:0004672	protein kinase activity	no
Chinese	ENSG00000154229	5578	protein_coding	PRKCA	GO:0004672	protein kinase activity	no
Chinese	ENSG00000148053	4915	protein_coding	NTRK2	GO:0004672	protein kinase activity	no
Chinese	ENSG00000154928	2047	protein_coding	EPHB1	GO:0004672	protein kinase activity	no
Chinese	ENSG00000156970	701	protein_coding	BUB1B	GO:0004672	protein kinase activity	no
Chinese	ENSG00000104884	2068	protein_coding	ERCC2	GO:0004672	protein kinase activity	no
Chinese	ENSG00000078142	5289	protein_coding	PIK3C3	GO:0004672	protein kinase activity	no
Chinese	ENSG00000274233	6352	protein_coding	CCL5	GO:0004672	protein kinase activity	no
Chinese	ENSG00000082701	2932	protein_coding	GSK3B	GO:0004672	protein kinase activity	no
Chinese	ENSG00000102225	5127	protein_coding	CDK16	GO:0004672	protein kinase activity	no
Chinese	ENSG00000101213	5753	protein_coding	PTK6	GO:0004672	protein kinase activity	no
Chinese	ENSG00000113712	1452	protein_coding	CSNK1A1	GO:0004672	protein kinase activity	no
Chinese	ENSG00000111358	2967	protein_coding	GTF2H3	GO:0004672	protein kinase activity	no
Chinese	ENSG00000006432	4293	protein_coding	MAP3K9	GO:0004672	protein kinase activity	no
Chinese	ENSG00000115170	90	protein_coding	ACVR1	GO:0004672	protein kinase activity	no
Chinese	ENSG00000008086	6792	protein_coding	CDKL5	GO:0004672	protein kinase activity	no
Chinese	ENSG00000196730	1612	protein_coding	DAPK1	GO:0004672	protein kinase activity	no
Chinese	ENSG00000184216	3654	protein_coding	IRAK1	GO:0004672	protein kinase activity	no
Chinese	ENSG00000213923	1454	protein_coding	CSNK1E	GO:0004672	protein kinase activity	no
Chinese	ENSG00000170312	983	protein_coding	CDK1	GO:0004672	protein kinase activity	no
Chinese	ENSG00000115085	7535	protein_coding	ZAP70	GO:0004672	protein kinase activity	no
Chinese	ENSG00000183421	54101	protein_coding	RIPK4	GO:0004672	protein kinase activity	no
Chinese	ENSG00000143674	84451	protein_coding	MAP3K21	GO:0004672	protein kinase activity	no
Chinese	ENSG00000253729	5591	protein_coding	PRKDC	GO:0004672	protein kinase activity	no
Chinese	ENSG00000163558	5584	protein_coding	PRKCI	GO:0004672	protein kinase activity	no
Chinese	ENSG00000149554	1111	protein_coding	CHEK1	GO:0004672	protein kinase activity	no
Chinese	ENSG00000173327	4296	protein_coding	MAP3K11	GO:0004672	protein kinase activity	no
Chinese	ENSG00000013441	1195	protein_coding	CLK1	GO:0004672	protein kinase activity	no
Chinese	ENSG00000112062	1432	protein_coding	MAPK14	GO:0004674	protein serine/threonine kinase activity	no
Chinese	ENSG00000169679	699	protein_coding	BUB1	GO:0004674	protein serine/threonine kinase activity	no
Chinese	ENSG00000100749	7443	protein_coding	VRK1	GO:0004674	protein serine/threonine kinase activity	no
Chinese	ENSG00000198648	27347	protein_coding	STK39	GO:0004674	protein serine/threonine kinase activity	no
Chinese	ENSG00000123374	1017	protein_coding	CDK2	GO:0004674	protein serine/threonine kinase activity	no
Chinese	ENSG00000178999	9212	protein_coding	AURKB	GO:0004674	protein serine/threonine kinase activity	no
Chinese	ENSG00000183765	11200	protein_coding	CHEK2	GO:0004674	protein serine/threonine kinase activity	no
Chinese	ENSG00000132155	5894	protein_coding	RAF1	GO:0004674	protein serine/threonine kinase activity	no
Chinese	ENSG00000154229	5578	protein_coding	PRKCA	GO:0004674	protein serine/threonine kinase activity	no
Chinese	ENSG00000156970	701	protein_coding	BUB1B	GO:0004674	protein serine/threonine kinase activity	no
Chinese	ENSG00000082701	2932	protein_coding	GSK3B	GO:0004674	protein serine/threonine kinase activity	no
Chinese	ENSG00000197329	57162	protein_coding	PELI1	GO:0004674	protein serine/threonine kinase activity	no
Chinese	ENSG00000102225	5127	protein_coding	CDK16	GO:0004674	protein serine/threonine kinase activity	no
Chinese	ENSG00000113712	1452	protein_coding	CSNK1A1	GO:0004674	protein serine/threonine kinase activity	no
Chinese	ENSG00000006432	4293	protein_coding	MAP3K9	GO:0004674	protein serine/threonine kinase activity	no
Chinese	ENSG00000115170	90	protein_coding	ACVR1	GO:0004674	protein serine/threonine kinase activity	no
Chinese	ENSG00000008086	6792	protein_coding	CDKL5	GO:0004674	protein serine/threonine kinase activity	no
Chinese	ENSG00000196730	1612	protein_coding	DAPK1	GO:0004674	protein serine/threonine kinase activity	no
Chinese	ENSG00000184216	3654	protein_coding	IRAK1	GO:0004674	protein serine/threonine kinase activity	no
Chinese	ENSG00000213923	1454	protein_coding	CSNK1E	GO:0004674	protein serine/threonine kinase activity	no
Chinese	ENSG00000170312	983	protein_coding	CDK1	GO:0004674	protein serine/threonine kinase activity	no
Chinese	ENSG00000183421	54101	protein_coding	RIPK4	GO:0004674	protein serine/threonine kinase activity	no
Chinese	ENSG00000143674	84451	protein_coding	MAP3K21	GO:0004674	protein serine/threonine kinase activity	no
Chinese	ENSG00000253729	5591	protein_coding	PRKDC	GO:0004674	protein serine/threonine kinase activity	no
Chinese	ENSG00000163558	5584	protein_coding	PRKCI	GO:0004674	protein serine/threonine kinase activity	no
Chinese	ENSG00000149554	1111	protein_coding	CHEK1	GO:0004674	protein serine/threonine kinase activity	no
Chinese	ENSG00000173327	4296	protein_coding	MAP3K11	GO:0004674	protein serine/threonine kinase activity	no
Chinese	ENSG00000013441	1195	protein_coding	CLK1	GO:0004674	protein serine/threonine kinase activity	no
Chinese	ENSG00000122025	2322	protein_coding	FLT3	GO:0004713	protein tyrosine kinase activity	yes
Chinese	ENSG00000066468	2263	protein_coding	FGFR2	GO:0004713	protein tyrosine kinase activity	yes
Chinese	ENSG00000141736	2064	protein_coding	ERBB2	GO:0004713	protein tyrosine kinase activity	yes
Chinese	ENSG00000124882	2069	protein_coding	EREG	GO:0004713	protein tyrosine kinase activity	yes
Chinese	ENSG00000125266	1948	protein_coding	EFNB2	GO:0004713	protein tyrosine kinase activity	yes
Chinese	ENSG00000134853	5156	protein_coding	PDGFRA	GO:0004713	protein tyrosine kinase activity	yes
Chinese	ENSG00000148053	4915	protein_coding	NTRK2	GO:0004713	protein tyrosine kinase activity	yes
Chinese	ENSG00000154928	2047	protein_coding	EPHB1	GO:0004713	protein tyrosine kinase activity	yes
Chinese	ENSG00000257923	1523	protein_coding	CUX1	GO:0004713	protein tyrosine kinase activity	yes
Chinese	ENSG00000113070	1839	protein_coding	HBEGF	GO:0004713	protein tyrosine kinase activity	yes
Chinese	ENSG00000101213	5753	protein_coding	PTK6	GO:0004713	protein tyrosine kinase activity	yes
Chinese	ENSG00000006432	4293	protein_coding	MAP3K9	GO:0004713	protein tyrosine kinase activity	yes
Chinese	ENSG00000115085	7535	protein_coding	ZAP70	GO:0004713	protein tyrosine kinase activity	yes
Chinese	ENSG00000156427	8817	protein_coding	FGF18	GO:0004713	protein tyrosine kinase activity	yes
Chinese	ENSG00000173327	4296	protein_coding	MAP3K11	GO:0004713	protein tyrosine kinase activity	yes
Chinese	ENSG00000013441	1195	protein_coding	CLK1	GO:0004713	protein tyrosine kinase activity	yes
Chinese	ENSG00000066468	2263	protein_coding	FGFR2	GO:0005088	Ras guanyl-nucleotide exchange factor activity	yes
Chinese	ENSG00000169047	3667	protein_coding	IRS1	GO:0005088	Ras guanyl-nucleotide exchange factor activity	yes
Chinese	ENSG00000141736	2064	protein_coding	ERBB2	GO:0005088	Ras guanyl-nucleotide exchange factor activity	yes
Chinese	ENSG00000197461	5154	protein_coding	PDGFA	GO:0005088	Ras guanyl-nucleotide exchange factor activity	yes
Chinese	ENSG00000124882	2069	protein_coding	EREG	GO:0005088	Ras guanyl-nucleotide exchange factor activity	yes
Chinese	ENSG00000134853	5156	protein_coding	PDGFRA	GO:0005088	Ras guanyl-nucleotide exchange factor activity	yes
Chinese	ENSG00000077522	88	protein_coding	ACTN2	GO:0005088	Ras guanyl-nucleotide exchange factor activity	yes
Chinese	ENSG00000166225	10818	protein_coding	FRS2	GO:0005088	Ras guanyl-nucleotide exchange factor activity	yes
Chinese	ENSG00000113070	1839	protein_coding	HBEGF	GO:0005088	Ras guanyl-nucleotide exchange factor activity	yes
Chinese	ENSG00000156427	8817	protein_coding	FGF18	GO:0005088	Ras guanyl-nucleotide exchange factor activity	yes
Chinese	ENSG00000109471	3558	protein_coding	IL2	GO:0005088	Ras guanyl-nucleotide exchange factor activity	yes
Chinese	ENSG00000277586	4747	protein_coding	NEFL	GO:0005088	Ras guanyl-nucleotide exchange factor activity	yes
Chinese	ENSG00000276561	3665	protein_coding	IRF7	GO:0005515	protein binding	no
Chinese	ENSG00000131196	4772	protein_coding	NFATC1	GO:0005515	protein binding	no
Chinese	ENSG00000137203	7020	protein_coding	TFAP2A	GO:0005515	protein binding	no
Chinese	ENSG00000091592	22861	protein_coding	NLRP1	GO:0005515	protein binding	no
Chinese	ENSG00000123219	64105	protein_coding	CENPK	GO:0005515	protein binding	no
Chinese	ENSG00000102879	11151	protein_coding	CORO1A	GO:0005515	protein binding	no
Chinese	ENSG00000080503	6595	protein_coding	SMARCA2	GO:0005515	protein binding	no
Chinese	ENSG00000026103	355	protein_coding	FAS	GO:0005515	protein binding	no
Chinese	ENSG00000112062	1432	protein_coding	MAPK14	GO:0005515	protein binding	no
Chinese	ENSG00000135903	5077	protein_coding	PAX3	GO:0005515	protein binding	no
Chinese	ENSG00000096433	3710	protein_coding	ITPR3	GO:0005515	protein binding	no
Chinese	ENSG00000169679	699	protein_coding	BUB1	GO:0005515	protein binding	no
Chinese	ENSG00000181804	285195	protein_coding	SLC9A9	GO:0005515	protein binding	no
Chinese	ENSG00000175793	2810	protein_coding	SFN	GO:0005515	protein binding	no
Chinese	ENSG00000080839	5933	protein_coding	RBL1	GO:0005515	protein binding	no
Chinese	ENSG00000020633	864	protein_coding	RUNX3	GO:0005515	protein binding	no
Chinese	ENSG00000101224	994	protein_coding	CDC25B	GO:0005515	protein binding	no
Chinese	ENSG00000181541	10586	protein_coding	MAB21L2	GO:0005515	protein binding	no
Chinese	ENSG00000198807	5083	protein_coding	PAX9	GO:0005515	protein binding	no
Chinese	ENSG00000009307	7812	protein_coding	CSDE1	GO:0005515	protein binding	no
Chinese	ENSG00000244734	3043	protein_coding	HBB	GO:0005515	protein binding	no
Chinese	ENSG00000078900	7161	protein_coding	TP73	GO:0005515	protein binding	no
Chinese	ENSG00000078399	3205	protein_coding	HOXA9	GO:0005515	protein binding	no
Chinese	ENSG00000030419	22807	protein_coding	IKZF2	GO:0005515	protein binding	no
Chinese	ENSG00000184371	1435	protein_coding	CSF1	GO:0005515	protein binding	no
Chinese	ENSG00000172270	682	protein_coding	BSG	GO:0005515	protein binding	no
Chinese	ENSG00000143171	6258	protein_coding	RXRG	GO:0005515	protein binding	no
Chinese	ENSG00000187758	124	protein_coding	ADH1A	GO:0005515	protein binding	no
Chinese	ENSG00000183763	10293	protein_coding	TRAIP	GO:0005515	protein binding	no
Chinese	ENSG00000134480	902	protein_coding	CCNH	GO:0005515	protein binding	no
Chinese	ENSG00000156299	7074	protein_coding	TIAM1	GO:0005515	protein binding	no
Chinese	ENSG00000057294	5318	protein_coding	PKP2	GO:0005515	protein binding	no
Chinese	ENSG00000132334	5791	protein_coding	PTPRE	GO:0005515	protein binding	no
Chinese	ENSG00000249437	4671	protein_coding	NAIP	GO:0005515	protein binding	no
Chinese	ENSG00000188157	375790	protein_coding	AGRN	GO:0005515	protein binding	no
Chinese	ENSG00000173848	10276	protein_coding	NET1	GO:0005515	protein binding	no
Chinese	ENSG00000133119	5983	protein_coding	RFC3	GO:0005515	protein binding	no
Chinese	ENSG00000154767	7508	protein_coding	XPC	GO:0005515	protein binding	no
Chinese	ENSG00000115457	3485	protein_coding	IGFBP2	GO:0005515	protein binding	no
Chinese	ENSG00000122025	2322	protein_coding	FLT3	GO:0005515	protein binding	no
Chinese	ENSG00000134323	4613	protein_coding	MYCN	GO:0005515	protein binding	no
Chinese	ENSG00000136824	10592	protein_coding	SMC2	GO:0005515	protein binding	no
Chinese	ENSG00000163661	5806	protein_coding	PTX3	GO:0005515	protein binding	no
Chinese	ENSG00000123415	23583	protein_coding	SMUG1	GO:0005515	protein binding	no
Chinese	ENSG00000139687	5925	protein_coding	RB1	GO:0005515	protein binding	no
Chinese	ENSG00000204287	3122	protein_coding	HLA-DRA	GO:0005515	protein binding	no
Chinese	ENSG00000111247	10635	protein_coding	RAD51AP1	GO:0005515	protein binding	no
Chinese	ENSG00000161800	29127	protein_coding	RACGAP1	GO:0005515	protein binding	no
Chinese	ENSG00000101367	22919	protein_coding	MAPRE1	GO:0005515	protein binding	no
Chinese	ENSG00000100749	7443	protein_coding	VRK1	GO:0005515	protein binding	no
Chinese	ENSG00000114416	8087	protein_coding	FXR1	GO:0005515	protein binding	no
Chinese	ENSG00000129474	84962	protein_coding	AJUBA	GO:0005515	protein binding	no
Chinese	ENSG00000141052	93649	protein_coding	MYOCD	GO:0005515	protein binding	no
Chinese	ENSG00000101132	5203	protein_coding	PFDN4	GO:0005515	protein binding	no
Chinese	ENSG00000113384	64083	protein_coding	GOLPH3	GO:0005515	protein binding	no
Chinese	ENSG00000095002	4436	protein_coding	MSH2	GO:0005515	protein binding	no
Chinese	ENSG00000155893	92370	protein_coding	PXYLP1	GO:0005515	protein binding	no
Chinese	ENSG00000240972	4282	protein_coding	MIF	GO:0005515	protein binding	no
Chinese	ENSG00000128708	8520	protein_coding	HAT1	GO:0005515	protein binding	no
Chinese	ENSG00000079308	7145	protein_coding	TNS1	GO:0005515	protein binding	no
Chinese	ENSG00000144566	5868	protein_coding	RAB5A	GO:0005515	protein binding	no
Chinese	ENSG00000066468	2263	protein_coding	FGFR2	GO:0005515	protein binding	no
Chinese	ENSG00000112576	896	protein_coding	CCND3	GO:0005515	protein binding	no
Chinese	ENSG00000140465	1543	protein_coding	CYP1A1	GO:0005515	protein binding	no
Chinese	ENSG00000114166	8850	protein_coding	KAT2B	GO:0005515	protein binding	no
Chinese	ENSG00000136574	2626	protein_coding	GATA4	GO:0005515	protein binding	no
Chinese	ENSG00000111859	4739	protein_coding	NEDD9	GO:0005515	protein binding	no
Chinese	ENSG00000073050	NA	protein_coding	XRCC1	GO:0005515	protein binding	no
Chinese	ENSG00000158710	8407	protein_coding	TAGLN2	GO:0005515	protein binding	no
Chinese	ENSG00000198959	7052	protein_coding	TGM2	GO:0005515	protein binding	no
Chinese	ENSG00000170373	1469	protein_coding	CST1	GO:0005515	protein binding	no
Chinese	ENSG00000116717	1647	protein_coding	GADD45A	GO:0005515	protein binding	no
Chinese	ENSG00000143590	1944	protein_coding	EFNA3	GO:0005515	protein binding	no
Chinese	ENSG00000122952	11130	protein_coding	ZWINT	GO:0005515	protein binding	no
Chinese	ENSG00000188293	374918	protein_coding	IGFL1	GO:0005515	protein binding	no
Chinese	ENSG00000198648	27347	protein_coding	STK39	GO:0005515	protein binding	no
Chinese	ENSG00000091409	3655	protein_coding	ITGA6	GO:0005515	protein binding	no
Chinese	ENSG00000169047	3667	protein_coding	IRS1	GO:0005515	protein binding	no
Chinese	ENSG00000198901	9055	protein_coding	PRC1	GO:0005515	protein binding	no
Chinese	ENSG00000135480	3855	protein_coding	KRT7	GO:0005515	protein binding	no
Chinese	ENSG00000115641	2274	protein_coding	FHL2	GO:0005515	protein binding	no
Chinese	ENSG00000141510	7157	protein_coding	TP53	GO:0005515	protein binding	no
Chinese	ENSG00000141433	116	protein_coding	ADCYAP1	GO:0005515	protein binding	no
Chinese	ENSG00000132646	5111	protein_coding	PCNA	GO:0005515	protein binding	no
Chinese	ENSG00000123374	1017	protein_coding	CDK2	GO:0005515	protein binding	no
Chinese	ENSG00000165119	3190	protein_coding	HNRNPK	GO:0005515	protein binding	no
Chinese	ENSG00000171848	6241	protein_coding	RRM2	GO:0005515	protein binding	no
Chinese	ENSG00000186153	51741	protein_coding	WWOX	GO:0005515	protein binding	no
Chinese	ENSG00000121858	8743	protein_coding	TNFSF10	GO:0005515	protein binding	no
Chinese	ENSG00000187323	1630	protein_coding	DCC	GO:0005515	protein binding	no
Chinese	ENSG00000101773	5932	protein_coding	RBBP8	GO:0005515	protein binding	no
Chinese	ENSG00000263236	83755	protein_coding	KRTAP4-12	GO:0005515	protein binding	no
Chinese	ENSG00000100968	4776	protein_coding	NFATC4	GO:0005515	protein binding	no
Chinese	ENSG00000067141	4756	protein_coding	NEO1	GO:0005515	protein binding	no
Chinese	ENSG00000002016	5893	protein_coding	RAD52	GO:0005515	protein binding	no
Chinese	ENSG00000178999	9212	protein_coding	AURKB	GO:0005515	protein binding	no
Chinese	ENSG00000116824	914	protein_coding	CD2	GO:0005515	protein binding	no
Chinese	ENSG00000087245	4313	protein_coding	MMP2	GO:0005515	protein binding	no
Chinese	ENSG00000221829	2189	protein_coding	FANCG	GO:0005515	protein binding	no
Chinese	ENSG00000163781	11073	protein_coding	TOPBP1	GO:0005515	protein binding	no
Chinese	ENSG00000221867	4102	protein_coding	MAGEA3	GO:0005515	protein binding	no
Chinese	ENSG00000100852	394	protein_coding	ARHGAP5	GO:0005515	protein binding	no
Chinese	ENSG00000169016	1876	protein_coding	E2F6	GO:0005515	protein binding	no
Chinese	ENSG00000132781	4595	protein_coding	MUTYH	GO:0005515	protein binding	no
Chinese	ENSG00000141736	2064	protein_coding	ERBB2	GO:0005515	protein binding	no
Chinese	ENSG00000163110	10611	protein_coding	PDLIM5	GO:0005515	protein binding	no
Chinese	ENSG00000168028	3921	protein_coding	RPSA	GO:0005515	protein binding	no
Chinese	ENSG00000087250	4504	protein_coding	MT3	GO:0005515	protein binding	no
Chinese	ENSG00000164305	836	protein_coding	CASP3	GO:0005515	protein binding	no
Chinese	ENSG00000071794	6596	protein_coding	HLTF	GO:0005515	protein binding	no
Chinese	ENSG00000240505	23495	protein_coding	TNFRSF13B	GO:0005515	protein binding	no
Chinese	ENSG00000011465	1634	protein_coding	DCN	GO:0005515	protein binding	no
Chinese	ENSG00000197461	5154	protein_coding	PDGFA	GO:0005515	protein binding	no
Chinese	ENSG00000159216	861	protein_coding	RUNX1	GO:0005515	protein binding	no
Chinese	ENSG00000159216	100506403	protein_coding	RUNX1	GO:0005515	protein binding	no
Chinese	ENSG00000184937	7490	protein_coding	WT1	GO:0005515	protein binding	no
Chinese	ENSG00000067560	387	protein_coding	RHOA	GO:0005515	protein binding	no
Chinese	ENSG00000135046	301	protein_coding	ANXA1	GO:0005515	protein binding	no
Chinese	ENSG00000023839	1244	protein_coding	ABCC2	GO:0005515	protein binding	no
Chinese	ENSG00000170345	2353	protein_coding	FOS	GO:0005515	protein binding	no
Chinese	ENSG00000184916	3714	protein_coding	JAG2	GO:0005515	protein binding	no
Chinese	ENSG00000165283	30968	protein_coding	STOML2	GO:0005515	protein binding	no
Chinese	ENSG00000106541	10551	protein_coding	AGR2	GO:0005515	protein binding	no
Chinese	ENSG00000016082	3670	protein_coding	ISL1	GO:0005515	protein binding	no
Chinese	ENSG00000124882	2069	protein_coding	EREG	GO:0005515	protein binding	no
Chinese	ENSG00000187193	4501	protein_coding	MT1X	GO:0005515	protein binding	no
Chinese	ENSG00000139618	675	protein_coding	BRCA2	GO:0005515	protein binding	no
Chinese	ENSG00000183765	11200	protein_coding	CHEK2	GO:0005515	protein binding	no
Chinese	ENSG00000148677	27063	protein_coding	ANKRD1	GO:0005515	protein binding	no
Chinese	ENSG00000064012	841	protein_coding	CASP8	GO:0005515	protein binding	no
Chinese	ENSG00000085563	5243	protein_coding	ABCB1	GO:0005515	protein binding	no
Chinese	ENSG00000168610	6774	protein_coding	STAT3	GO:0005515	protein binding	no
Chinese	ENSG00000156515	3098	protein_coding	HK1	GO:0005515	protein binding	no
Chinese	ENSG00000124762	1026	protein_coding	CDKN1A	GO:0005515	protein binding	no
Chinese	ENSG00000137154	6194	protein_coding	RPS6	GO:0005515	protein binding	no
Chinese	ENSG00000125266	1948	protein_coding	EFNB2	GO:0005515	protein binding	no
Chinese	ENSG00000103423	9093	protein_coding	DNAJA3	GO:0005515	protein binding	no
Chinese	ENSG00000163635	6314	protein_coding	ATXN7	GO:0005515	protein binding	no
Chinese	ENSG00000100985	4318	protein_coding	MMP9	GO:0005515	protein binding	no
Chinese	ENSG00000132155	5894	protein_coding	RAF1	GO:0005515	protein binding	no
Chinese	ENSG00000115738	3398	protein_coding	ID2	GO:0005515	protein binding	no
Chinese	ENSG00000087510	7022	protein_coding	TFAP2C	GO:0005515	protein binding	no
Chinese	ENSG00000124151	8202	protein_coding	NCOA3	GO:0005515	protein binding	no
Chinese	ENSG00000143575	10456	protein_coding	HAX1	GO:0005515	protein binding	no
Chinese	ENSG00000159267	3141	protein_coding	HLCS	GO:0005515	protein binding	no
Chinese	ENSG00000151914	667	protein_coding	DST	GO:0005515	protein binding	no
Chinese	ENSG00000174744	25855	protein_coding	BRMS1	GO:0005515	protein binding	no
Chinese	ENSG00000146938	57502	protein_coding	NLGN4X	GO:0005515	protein binding	no
Chinese	ENSG00000164930	8323	protein_coding	FZD6	GO:0005515	protein binding	no
Chinese	ENSG00000145824	9547	protein_coding	CXCL14	GO:0005515	protein binding	no
Chinese	ENSG00000121152	23397	protein_coding	NCAPH	GO:0005515	protein binding	no
Chinese	ENSG00000110092	595	protein_coding	CCND1	GO:0005515	protein binding	no
Chinese	ENSG00000072501	8243	protein_coding	SMC1A	GO:0005515	protein binding	no
Chinese	ENSG00000221963	80830	protein_coding	APOL6	GO:0005515	protein binding	no
Chinese	ENSG00000117592	9588	protein_coding	PRDX6	GO:0005515	protein binding	no
Chinese	ENSG00000176170	8877	protein_coding	SPHK1	GO:0005515	protein binding	no
Chinese	ENSG00000114302	5576	protein_coding	PRKAR2A	GO:0005515	protein binding	no
Chinese	ENSG00000155749	130540	protein_coding	ALS2CR12	GO:0005515	protein binding	no
Chinese	ENSG00000100219	7494	protein_coding	XBP1	GO:0005515	protein binding	no
Chinese	ENSG00000181104	2149	protein_coding	F2R	GO:0005515	protein binding	no
Chinese	ENSG00000116473	5906	protein_coding	RAP1A	GO:0005515	protein binding	no
Chinese	ENSG00000273993	5796	protein_coding	PTPRK	GO:0005515	protein binding	no
Chinese	ENSG00000175354	5771	protein_coding	PTPN2	GO:0005515	protein binding	no
Chinese	ENSG00000135679	4193	protein_coding	MDM2	GO:0005515	protein binding	no
Chinese	ENSG00000048052	9734	protein_coding	HDAC9	GO:0005515	protein binding	no
Chinese	ENSG00000168036	1499	protein_coding	CTNNB1	GO:0005515	protein binding	no
Chinese	ENSG00000118193	9928	protein_coding	KIF14	GO:0005515	protein binding	no
Chinese	ENSG00000131620	55107	protein_coding	ANO1	GO:0005515	protein binding	no
Chinese	ENSG00000113448	5144	protein_coding	PDE4D	GO:0005515	protein binding	no
Chinese	ENSG00000103479	5934	protein_coding	RBL2	GO:0005515	protein binding	no
Chinese	ENSG00000073756	5743	protein_coding	PTGS2	GO:0005515	protein binding	no
Chinese	ENSG00000138185	953	protein_coding	ENTPD1	GO:0005515	protein binding	no
Chinese	ENSG00000134853	5156	protein_coding	PDGFRA	GO:0005515	protein binding	no
Chinese	ENSG00000163485	134	protein_coding	ADORA1	GO:0005515	protein binding	no
Chinese	ENSG00000122862	5552	protein_coding	SRGN	GO:0005515	protein binding	no
Chinese	ENSG00000057657	639	protein_coding	PRDM1	GO:0005515	protein binding	no
Chinese	ENSG00000082512	7188	protein_coding	TRAF5	GO:0005515	protein binding	no
Chinese	ENSG00000088002	6820	protein_coding	SULT2B1	GO:0005515	protein binding	no
Chinese	ENSG00000154229	5578	protein_coding	PRKCA	GO:0005515	protein binding	no
Chinese	ENSG00000130997	353497	protein_coding	POLN	GO:0005515	protein binding	no
Chinese	ENSG00000169891	9185	protein_coding	REPS2	GO:0005515	protein binding	no
Chinese	ENSG00000085733	2017	protein_coding	CTTN	GO:0005515	protein binding	no
Chinese	ENSG00000118200	23271	protein_coding	CAMSAP2	GO:0005515	protein binding	no
Chinese	ENSG00000122512	5395	protein_coding	PMS2	GO:0005515	protein binding	no
Chinese	ENSG00000122512	107984056	protein_coding	PMS2	GO:0005515	protein binding	no
Chinese	ENSG00000131626	8500	protein_coding	PPFIA1	GO:0005515	protein binding	no
Chinese	ENSG00000177565	79718	protein_coding	TBL1XR1	GO:0005515	protein binding	no
Chinese	ENSG00000113658	4090	protein_coding	SMAD5	GO:0005515	protein binding	no
Chinese	ENSG00000136929	55363	protein_coding	HEMGN	GO:0005515	protein binding	no
Chinese	ENSG00000154928	2047	protein_coding	EPHB1	GO:0005515	protein binding	no
Chinese	ENSG00000156970	701	protein_coding	BUB1B	GO:0005515	protein binding	no
Chinese	ENSG00000117984	1509	protein_coding	CTSD	GO:0005515	protein binding	no
Chinese	ENSG00000159388	7832	protein_coding	BTG2	GO:0005515	protein binding	no
Chinese	ENSG00000100393	2033	protein_coding	EP300	GO:0005515	protein binding	no
Chinese	ENSG00000243594	5698	protein_coding	PSMB9	GO:0005515	protein binding	no
Chinese	ENSG00000169252	154	protein_coding	ADRB2	GO:0005515	protein binding	no
Chinese	ENSG00000132383	6117	protein_coding	RPA1	GO:0005515	protein binding	no
Chinese	ENSG00000136235	10457	protein_coding	GPNMB	GO:0005515	protein binding	no
Chinese	ENSG00000164251	2150	protein_coding	F2RL1	GO:0005515	protein binding	no
Chinese	ENSG00000133112	7178	protein_coding	TPT1	GO:0005515	protein binding	no
Chinese	ENSG00000169714	7555	protein_coding	CNBP	GO:0005515	protein binding	no
Chinese	ENSG00000143546	6279	protein_coding	S100A8	GO:0005515	protein binding	no
Chinese	ENSG00000162105	22941	protein_coding	SHANK2	GO:0005515	protein binding	no
Chinese	ENSG00000068028	11186	protein_coding	RASSF1	GO:0005515	protein binding	no
Chinese	ENSG00000124207	1434	protein_coding	CSE1L	GO:0005515	protein binding	no
Chinese	ENSG00000156273	571	protein_coding	BACH1	GO:0005515	protein binding	no
Chinese	ENSG00000156273	100379661	protein_coding	BACH1	GO:0005515	protein binding	no
Chinese	ENSG00000104884	2068	protein_coding	ERCC2	GO:0005515	protein binding	no
Chinese	ENSG00000077522	88	protein_coding	ACTN2	GO:0005515	protein binding	no
Chinese	ENSG00000122367	11155	protein_coding	LDB3	GO:0005515	protein binding	no
Chinese	ENSG00000171791	596	protein_coding	BCL2	GO:0005515	protein binding	no
Chinese	ENSG00000166225	10818	protein_coding	FRS2	GO:0005515	protein binding	no
Chinese	ENSG00000133107	7223	protein_coding	TRPC4	GO:0005515	protein binding	no
Chinese	ENSG00000078142	5289	protein_coding	PIK3C3	GO:0005515	protein binding	no
Chinese	ENSG00000129173	79733	protein_coding	E2F8	GO:0005515	protein binding	no
Chinese	ENSG00000165392	7486	protein_coding	WRN	GO:0005515	protein binding	no
Chinese	ENSG00000063978	6047	protein_coding	RNF4	GO:0005515	protein binding	no
Chinese	ENSG00000147883	1030	protein_coding	CDKN2B	GO:0005515	protein binding	no
Chinese	ENSG00000020922	4361	protein_coding	MRE11	GO:0005515	protein binding	no
Chinese	ENSG00000147889	1029	protein_coding	CDKN2A	GO:0005515	protein binding	no
Chinese	ENSG00000123838	722	protein_coding	C4BPA	GO:0005515	protein binding	no
Chinese	ENSG00000100811	7528	protein_coding	YY1	GO:0005515	protein binding	no
Chinese	ENSG00000197747	6281	protein_coding	S100A10	GO:0005515	protein binding	no
Chinese	ENSG00000172613	5883	protein_coding	RAD9A	GO:0005515	protein binding	no
Chinese	ENSG00000274233	6352	protein_coding	CCL5	GO:0005515	protein binding	no
Chinese	ENSG00000189334	57402	protein_coding	S100A14	GO:0005515	protein binding	no
Chinese	ENSG00000070501	5423	protein_coding	POLB	GO:0005515	protein binding	no
Chinese	ENSG00000113368	4001	protein_coding	LMNB1	GO:0005515	protein binding	no
Chinese	ENSG00000115266	10297	protein_coding	APC2	GO:0005515	protein binding	no
Chinese	ENSG00000132436	63979	protein_coding	FIGNL1	GO:0005515	protein binding	no
Chinese	ENSG00000172890	55191	protein_coding	NADSYN1	GO:0005515	protein binding	no
Chinese	ENSG00000082701	2932	protein_coding	GSK3B	GO:0005515	protein binding	no
Chinese	ENSG00000197329	57162	protein_coding	PELI1	GO:0005515	protein binding	no
Chinese	ENSG00000066032	1496	protein_coding	CTNNA2	GO:0005515	protein binding	no
Chinese	ENSG00000070366	23293	protein_coding	SMG6	GO:0005515	protein binding	no
Chinese	ENSG00000117450	5052	protein_coding	PRDX1	GO:0005515	protein binding	no
Chinese	ENSG00000102225	5127	protein_coding	CDK16	GO:0005515	protein binding	no
Chinese	ENSG00000108946	5573	protein_coding	PRKAR1A	GO:0005515	protein binding	no
Chinese	ENSG00000101213	5753	protein_coding	PTK6	GO:0005515	protein binding	no
Chinese	ENSG00000104881	10848	protein_coding	PPP1R13L	GO:0005515	protein binding	no
Chinese	ENSG00000096696	1832	protein_coding	DSP	GO:0005515	protein binding	no
Chinese	ENSG00000170421	3856	protein_coding	KRT8	GO:0005515	protein binding	no
Chinese	ENSG00000138193	51196	protein_coding	PLCE1	GO:0005515	protein binding	no
Chinese	ENSG00000132470	3691	protein_coding	ITGB4	GO:0005515	protein binding	no
Chinese	ENSG00000113712	1452	protein_coding	CSNK1A1	GO:0005515	protein binding	no
Chinese	ENSG00000137574	96764	protein_coding	TGS1	GO:0005515	protein binding	no
Chinese	ENSG00000148730	1979	protein_coding	EIF4EBP2	GO:0005515	protein binding	no
Chinese	ENSG00000169194	3596	protein_coding	IL13	GO:0005515	protein binding	no
Chinese	ENSG00000140350	8125	protein_coding	ANP32A	GO:0005515	protein binding	no
Chinese	ENSG00000073849	6480	protein_coding	ST6GAL1	GO:0005515	protein binding	no
Chinese	ENSG00000171492	55144	protein_coding	LRRC8D	GO:0005515	protein binding	no
Chinese	ENSG00000164741	10395	protein_coding	DLC1	GO:0005515	protein binding	no
Chinese	ENSG00000239264	81567	protein_coding	TXNDC5	GO:0005515	protein binding	no
Chinese	ENSG00000145912	55651	protein_coding	NHP2	GO:0005515	protein binding	no
Chinese	ENSG00000111358	2967	protein_coding	GTF2H3	GO:0005515	protein binding	no
Chinese	ENSG00000265972	10628	protein_coding	TXNIP	GO:0005515	protein binding	no
Chinese	ENSG00000107404	1855	protein_coding	DVL1	GO:0005515	protein binding	no
Chinese	ENSG00000006432	4293	protein_coding	MAP3K9	GO:0005515	protein binding	no
Chinese	ENSG00000119508	8013	protein_coding	NR4A3	GO:0005515	protein binding	no
Chinese	ENSG00000163430	11167	protein_coding	FSTL1	GO:0005515	protein binding	no
Chinese	ENSG00000151150	288	protein_coding	ANK3	GO:0005515	protein binding	no
Chinese	ENSG00000273841	6880	protein_coding	TAF9	GO:0005515	protein binding	no
Chinese	ENSG00000115170	90	protein_coding	ACVR1	GO:0005515	protein binding	no
Chinese	ENSG00000039068	999	protein_coding	CDH1	GO:0005515	protein binding	no
Chinese	ENSG00000076662	3385	protein_coding	ICAM3	GO:0005515	protein binding	no
Chinese	ENSG00000133056	5287	protein_coding	PIK3C2B	GO:0005515	protein binding	no
Chinese	ENSG00000125968	3397	protein_coding	ID1	GO:0005515	protein binding	no
Chinese	ENSG00000167244	3481	protein_coding	IGF2	GO:0005515	protein binding	no
Chinese	ENSG00000115008	3552	protein_coding	IL1A	GO:0005515	protein binding	no
Chinese	ENSG00000198625	4194	protein_coding	MDM4	GO:0005515	protein binding	no
Chinese	ENSG00000111445	5985	protein_coding	RFC5	GO:0005515	protein binding	no
Chinese	ENSG00000206206	1616	protein_coding	DAXX	GO:0005515	protein binding	no
Chinese	ENSG00000100297	4174	protein_coding	MCM5	GO:0005515	protein binding	no
Chinese	ENSG00000196730	1612	protein_coding	DAPK1	GO:0005515	protein binding	no
Chinese	ENSG00000151490	5800	protein_coding	PTPRO	GO:0005515	protein binding	no
Chinese	ENSG00000170458	929	protein_coding	CD14	GO:0005515	protein binding	no
Chinese	ENSG00000119969	3070	protein_coding	HELLS	GO:0005515	protein binding	no
Chinese	ENSG00000184216	3654	protein_coding	IRAK1	GO:0005515	protein binding	no
Chinese	ENSG00000243509	8771	protein_coding	TNFRSF6B	GO:0005515	protein binding	no
Chinese	ENSG00000120616	80314	protein_coding	EPC1	GO:0005515	protein binding	no
Chinese	ENSG00000127616	6597	protein_coding	SMARCA4	GO:0005515	protein binding	no
Chinese	ENSG00000185008	6092	protein_coding	ROBO2	GO:0005515	protein binding	no
Chinese	ENSG00000110711	9049	protein_coding	AIP	GO:0005515	protein binding	no
Chinese	ENSG00000171345	3880	protein_coding	KRT19	GO:0005515	protein binding	no
Chinese	ENSG00000213923	1454	protein_coding	CSNK1E	GO:0005515	protein binding	no
Chinese	ENSG00000186847	3861	protein_coding	KRT14	GO:0005515	protein binding	no
Chinese	ENSG00000182718	302	protein_coding	ANXA2	GO:0005515	protein binding	no
Chinese	ENSG00000133740	1875	protein_coding	E2F5	GO:0005515	protein binding	no
Chinese	ENSG00000143761	375	protein_coding	ARF1	GO:0005515	protein binding	no
Chinese	ENSG00000165501	122769	protein_coding	LRR1	GO:0005515	protein binding	no
Chinese	ENSG00000126767	2002	protein_coding	ELK1	GO:0005515	protein binding	no
Chinese	ENSG00000167797	10263	protein_coding	CDK2AP2	GO:0005515	protein binding	no
Chinese	ENSG00000147324	9258	protein_coding	MFHAS1	GO:0005515	protein binding	no
Chinese	ENSG00000136492	83990	protein_coding	BRIP1	GO:0005515	protein binding	no
Chinese	ENSG00000124813	860	protein_coding	RUNX2	GO:0005515	protein binding	no
Chinese	ENSG00000170312	983	protein_coding	CDK1	GO:0005515	protein binding	no
Chinese	ENSG00000136689	3557	protein_coding	IL1RN	GO:0005515	protein binding	no
Chinese	ENSG00000130147	23677	protein_coding	SH3BP4	GO:0005515	protein binding	no
Chinese	ENSG00000084207	2950	protein_coding	GSTP1	GO:0005515	protein binding	no
Chinese	ENSG00000173805	9001	protein_coding	HAP1	GO:0005515	protein binding	no
Chinese	ENSG00000092820	7430	protein_coding	EZR	GO:0005515	protein binding	no
Chinese	ENSG00000103152	4350	protein_coding	MPG	GO:0005515	protein binding	no
Chinese	ENSG00000065978	4904	protein_coding	YBX1	GO:0005515	protein binding	no
Chinese	ENSG00000186575	4771	protein_coding	NF2	GO:0005515	protein binding	no
Chinese	ENSG00000115085	7535	protein_coding	ZAP70	GO:0005515	protein binding	no
Chinese	ENSG00000146731	908	protein_coding	CCT6A	GO:0005515	protein binding	no
Chinese	ENSG00000164045	993	protein_coding	CDC25A	GO:0005515	protein binding	no
Chinese	ENSG00000051341	10721	protein_coding	POLQ	GO:0005515	protein binding	no
Chinese	ENSG00000117724	1063	protein_coding	CENPF	GO:0005515	protein binding	no
Chinese	ENSG00000073282	8626	protein_coding	TP63	GO:0005515	protein binding	no
Chinese	ENSG00000176907	56892	protein_coding	C8orf4	GO:0005515	protein binding	no
Chinese	ENSG00000110693	55553	protein_coding	SOX6	GO:0005515	protein binding	no
Chinese	ENSG00000188536	3040	protein_coding	HBA2	GO:0005515	protein binding	no
Chinese	ENSG00000104332	6422	protein_coding	SFRP1	GO:0005515	protein binding	no
Chinese	ENSG00000114251	7474	protein_coding	WNT5A	GO:0005515	protein binding	no
Chinese	ENSG00000080845	22839	protein_coding	DLGAP4	GO:0005515	protein binding	no
Chinese	ENSG00000125618	7849	protein_coding	PAX8	GO:0005515	protein binding	no
Chinese	ENSG00000183421	54101	protein_coding	RIPK4	GO:0005515	protein binding	no
Chinese	ENSG00000164442	10370	protein_coding	CITED2	GO:0005515	protein binding	no
Chinese	ENSG00000136160	1910	protein_coding	EDNRB	GO:0005515	protein binding	no
Chinese	ENSG00000105329	7040	protein_coding	TGFB1	GO:0005515	protein binding	no
Chinese	ENSG00000166598	7184	protein_coding	HSP90B1	GO:0005515	protein binding	no
Chinese	ENSG00000105971	858	protein_coding	CAV2	GO:0005515	protein binding	no
Chinese	ENSG00000002330	572	protein_coding	BAD	GO:0005515	protein binding	no
Chinese	ENSG00000139372	6996	protein_coding	TDG	GO:0005515	protein binding	no
Chinese	ENSG00000143153	481	protein_coding	ATP1B1	GO:0005515	protein binding	no
Chinese	ENSG00000120738	1958	protein_coding	EGR1	GO:0005515	protein binding	no
Chinese	ENSG00000163347	9076	protein_coding	CLDN1	GO:0005515	protein binding	no
Chinese	ENSG00000026508	960	protein_coding	CD44	GO:0005515	protein binding	no
Chinese	ENSG00000105974	857	protein_coding	CAV1	GO:0005515	protein binding	no
Chinese	ENSG00000211445	2878	protein_coding	GPX3	GO:0005515	protein binding	no
Chinese	ENSG00000005020	8935	protein_coding	SKAP2	GO:0005515	protein binding	no
Chinese	ENSG00000120129	1843	protein_coding	DUSP1	GO:0005515	protein binding	no
Chinese	ENSG00000141027	9611	protein_coding	NCOR1	GO:0005515	protein binding	no
Chinese	ENSG00000162337	4041	protein_coding	LRP5	GO:0005515	protein binding	no
Chinese	ENSG00000175592	8061	protein_coding	FOSL1	GO:0005515	protein binding	no
Chinese	ENSG00000164116	2982	protein_coding	GUCY1A3	GO:0005515	protein binding	no
Chinese	ENSG00000085999	8438	protein_coding	RAD54L	GO:0005515	protein binding	no
Chinese	ENSG00000128595	813	protein_coding	CALU	GO:0005515	protein binding	no
Chinese	ENSG00000143674	84451	protein_coding	MAP3K21	GO:0005515	protein binding	no
Chinese	ENSG00000110075	55291	protein_coding	PPP6R3	GO:0005515	protein binding	no
Chinese	ENSG00000106991	2022	protein_coding	ENG	GO:0005515	protein binding	no
Chinese	ENSG00000253729	5591	protein_coding	PRKDC	GO:0005515	protein binding	no
Chinese	ENSG00000106278	5803	protein_coding	PTPRZ1	GO:0005515	protein binding	no
Chinese	ENSG00000113742	80315	protein_coding	CPEB4	GO:0005515	protein binding	no
Chinese	ENSG00000110395	867	protein_coding	CBL	GO:0005515	protein binding	no
Chinese	ENSG00000150593	27250	protein_coding	PDCD4	GO:0005515	protein binding	no
Chinese	ENSG00000104738	4173	protein_coding	MCM4	GO:0005515	protein binding	no
Chinese	ENSG00000086548	4680	protein_coding	CEACAM6	GO:0005515	protein binding	no
Chinese	ENSG00000115107	55240	protein_coding	STEAP3	GO:0005515	protein binding	no
Chinese	ENSG00000160862	563	protein_coding	AZGP1	GO:0005515	protein binding	no
Chinese	ENSG00000128272	468	protein_coding	ATF4	GO:0005515	protein binding	no
Chinese	ENSG00000163558	5584	protein_coding	PRKCI	GO:0005515	protein binding	no
Chinese	ENSG00000104327	793	protein_coding	CALB1	GO:0005515	protein binding	no
Chinese	ENSG00000277586	4747	protein_coding	NEFL	GO:0005515	protein binding	no
Chinese	ENSG00000132740	3508	protein_coding	IGHMBP2	GO:0005515	protein binding	no
Chinese	ENSG00000136603	6498	protein_coding	SKIL	GO:0005515	protein binding	no
Chinese	ENSG00000149554	1111	protein_coding	CHEK1	GO:0005515	protein binding	no
Chinese	ENSG00000007933	2328	protein_coding	FMO3	GO:0005515	protein binding	no
Chinese	ENSG00000134982	324	protein_coding	APC	GO:0005515	protein binding	no
Chinese	ENSG00000168496	2237	protein_coding	FEN1	GO:0005515	protein binding	no
Chinese	ENSG00000012048	672	protein_coding	BRCA1	GO:0005515	protein binding	no
Chinese	ENSG00000175115	55690	protein_coding	PACS1	GO:0005515	protein binding	no
Chinese	ENSG00000151702	2313	protein_coding	FLI1	GO:0005515	protein binding	no
Chinese	ENSG00000197275	25788	protein_coding	RAD54B	GO:0005515	protein binding	no
Chinese	ENSG00000145604	6502	protein_coding	SKP2	GO:0005515	protein binding	no
Chinese	ENSG00000173327	4296	protein_coding	MAP3K11	GO:0005515	protein binding	no
Chinese	ENSG00000013441	1195	protein_coding	CLK1	GO:0005515	protein binding	no
Chinese	ENSG00000138795	51176	protein_coding	LEF1	GO:0005515	protein binding	no
Chinese	ENSG00000113140	6678	protein_coding	SPARC	GO:0005515	protein binding	no
Chinese	ENSG00000141179	58488	protein_coding	PCTP	GO:0005515	protein binding	no
Chinese	ENSG00000141252	55275	protein_coding	VPS53	GO:0005515	protein binding	no
Chinese	ENSG00000280908	23569	protein_coding	PADI4	GO:0005515	protein binding	no
Chinese	ENSG00000283060	3399	protein_coding	ID3	GO:0005515	protein binding	no
Chinese	ENSG00000091592	22861	protein_coding	NLRP1	GO:0005524	ATP binding	no
Chinese	ENSG00000080503	6595	protein_coding	SMARCA2	GO:0005524	ATP binding	no
Chinese	ENSG00000112062	1432	protein_coding	MAPK14	GO:0005524	ATP binding	no
Chinese	ENSG00000156110	132	protein_coding	ADK	GO:0005524	ATP binding	no
Chinese	ENSG00000169679	699	protein_coding	BUB1	GO:0005524	ATP binding	no
Chinese	ENSG00000020633	864	protein_coding	RUNX3	GO:0005524	ATP binding	no
Chinese	ENSG00000249437	4671	protein_coding	NAIP	GO:0005524	ATP binding	no
Chinese	ENSG00000122025	2322	protein_coding	FLT3	GO:0005524	ATP binding	no
Chinese	ENSG00000136824	10592	protein_coding	SMC2	GO:0005524	ATP binding	no
Chinese	ENSG00000134326	129607	protein_coding	CMPK2	GO:0005524	ATP binding	no
Chinese	ENSG00000100749	7443	protein_coding	VRK1	GO:0005524	ATP binding	no
Chinese	ENSG00000095002	4436	protein_coding	MSH2	GO:0005524	ATP binding	no
Chinese	ENSG00000066468	2263	protein_coding	FGFR2	GO:0005524	ATP binding	no
Chinese	ENSG00000163312	113510	protein_coding	HELQ	GO:0005524	ATP binding	no
Chinese	ENSG00000198648	27347	protein_coding	STK39	GO:0005524	ATP binding	no
Chinese	ENSG00000125257	10257	protein_coding	ABCC4	GO:0005524	ATP binding	no
Chinese	ENSG00000141510	7157	protein_coding	TP53	GO:0005524	ATP binding	no
Chinese	ENSG00000123374	1017	protein_coding	CDK2	GO:0005524	ATP binding	no
Chinese	ENSG00000178999	9212	protein_coding	AURKB	GO:0005524	ATP binding	no
Chinese	ENSG00000141736	2064	protein_coding	ERBB2	GO:0005524	ATP binding	no
Chinese	ENSG00000071794	6596	protein_coding	HLTF	GO:0005524	ATP binding	no
Chinese	ENSG00000159216	861	protein_coding	RUNX1	GO:0005524	ATP binding	no
Chinese	ENSG00000159216	100506403	protein_coding	RUNX1	GO:0005524	ATP binding	no
Chinese	ENSG00000023839	1244	protein_coding	ABCC2	GO:0005524	ATP binding	no
Chinese	ENSG00000183765	11200	protein_coding	CHEK2	GO:0005524	ATP binding	no
Chinese	ENSG00000085563	5243	protein_coding	ABCB1	GO:0005524	ATP binding	no
Chinese	ENSG00000156515	3098	protein_coding	HK1	GO:0005524	ATP binding	no
Chinese	ENSG00000103423	9093	protein_coding	DNAJA3	GO:0005524	ATP binding	no
Chinese	ENSG00000132155	5894	protein_coding	RAF1	GO:0005524	ATP binding	no
Chinese	ENSG00000138160	3832	protein_coding	KIF11	GO:0005524	ATP binding	no
Chinese	ENSG00000159267	3141	protein_coding	HLCS	GO:0005524	ATP binding	no
Chinese	ENSG00000072501	8243	protein_coding	SMC1A	GO:0005524	ATP binding	no
Chinese	ENSG00000176170	8877	protein_coding	SPHK1	GO:0005524	ATP binding	no
Chinese	ENSG00000118193	9928	protein_coding	KIF14	GO:0005524	ATP binding	no
Chinese	ENSG00000138185	953	protein_coding	ENTPD1	GO:0005524	ATP binding	no
Chinese	ENSG00000134853	5156	protein_coding	PDGFRA	GO:0005524	ATP binding	no
Chinese	ENSG00000154229	5578	protein_coding	PRKCA	GO:0005524	ATP binding	no
Chinese	ENSG00000122512	5395	protein_coding	PMS2	GO:0005524	ATP binding	no
Chinese	ENSG00000122512	107984056	protein_coding	PMS2	GO:0005524	ATP binding	no
Chinese	ENSG00000148053	4915	protein_coding	NTRK2	GO:0005524	ATP binding	no
Chinese	ENSG00000154928	2047	protein_coding	EPHB1	GO:0005524	ATP binding	no
Chinese	ENSG00000156970	701	protein_coding	BUB1B	GO:0005524	ATP binding	no
Chinese	ENSG00000104884	2068	protein_coding	ERCC2	GO:0005524	ATP binding	no
Chinese	ENSG00000078142	5289	protein_coding	PIK3C3	GO:0005524	ATP binding	no
Chinese	ENSG00000165392	7486	protein_coding	WRN	GO:0005524	ATP binding	no
Chinese	ENSG00000132436	63979	protein_coding	FIGNL1	GO:0005524	ATP binding	no
Chinese	ENSG00000172890	55191	protein_coding	NADSYN1	GO:0005524	ATP binding	no
Chinese	ENSG00000082701	2932	protein_coding	GSK3B	GO:0005524	ATP binding	no
Chinese	ENSG00000102225	5127	protein_coding	CDK16	GO:0005524	ATP binding	no
Chinese	ENSG00000101213	5753	protein_coding	PTK6	GO:0005524	ATP binding	no
Chinese	ENSG00000113712	1452	protein_coding	CSNK1A1	GO:0005524	ATP binding	no
Chinese	ENSG00000006432	4293	protein_coding	MAP3K9	GO:0005524	ATP binding	no
Chinese	ENSG00000006530	55750	protein_coding	AGK	GO:0005524	ATP binding	no
Chinese	ENSG00000115170	90	protein_coding	ACVR1	GO:0005524	ATP binding	no
Chinese	ENSG00000008086	6792	protein_coding	CDKL5	GO:0005524	ATP binding	no
Chinese	ENSG00000133056	5287	protein_coding	PIK3C2B	GO:0005524	ATP binding	no
Chinese	ENSG00000111445	5985	protein_coding	RFC5	GO:0005524	ATP binding	no
Chinese	ENSG00000100297	4174	protein_coding	MCM5	GO:0005524	ATP binding	no
Chinese	ENSG00000196730	1612	protein_coding	DAPK1	GO:0005524	ATP binding	no
Chinese	ENSG00000119969	3070	protein_coding	HELLS	GO:0005524	ATP binding	no
Chinese	ENSG00000184216	3654	protein_coding	IRAK1	GO:0005524	ATP binding	no
Chinese	ENSG00000127616	6597	protein_coding	SMARCA4	GO:0005524	ATP binding	no
Chinese	ENSG00000213923	1454	protein_coding	CSNK1E	GO:0005524	ATP binding	no
Chinese	ENSG00000136492	83990	protein_coding	BRIP1	GO:0005524	ATP binding	no
Chinese	ENSG00000124813	860	protein_coding	RUNX2	GO:0005524	ATP binding	no
Chinese	ENSG00000170312	983	protein_coding	CDK1	GO:0005524	ATP binding	no
Chinese	ENSG00000115085	7535	protein_coding	ZAP70	GO:0005524	ATP binding	no
Chinese	ENSG00000146731	908	protein_coding	CCT6A	GO:0005524	ATP binding	no
Chinese	ENSG00000051341	10721	protein_coding	POLQ	GO:0005524	ATP binding	no
Chinese	ENSG00000183421	54101	protein_coding	RIPK4	GO:0005524	ATP binding	no
Chinese	ENSG00000166598	7184	protein_coding	HSP90B1	GO:0005524	ATP binding	no
Chinese	ENSG00000139372	6996	protein_coding	TDG	GO:0005524	ATP binding	no
Chinese	ENSG00000143153	481	protein_coding	ATP1B1	GO:0005524	ATP binding	no
Chinese	ENSG00000085999	8438	protein_coding	RAD54L	GO:0005524	ATP binding	no
Chinese	ENSG00000143674	84451	protein_coding	MAP3K21	GO:0005524	ATP binding	no
Chinese	ENSG00000253729	5591	protein_coding	PRKDC	GO:0005524	ATP binding	no
Chinese	ENSG00000104738	4173	protein_coding	MCM4	GO:0005524	ATP binding	no
Chinese	ENSG00000163558	5584	protein_coding	PRKCI	GO:0005524	ATP binding	no
Chinese	ENSG00000132740	3508	protein_coding	IGHMBP2	GO:0005524	ATP binding	no
Chinese	ENSG00000149554	1111	protein_coding	CHEK1	GO:0005524	ATP binding	no
Chinese	ENSG00000197275	25788	protein_coding	RAD54B	GO:0005524	ATP binding	no
Chinese	ENSG00000173327	4296	protein_coding	MAP3K11	GO:0005524	ATP binding	no
Chinese	ENSG00000013441	1195	protein_coding	CLK1	GO:0005524	ATP binding	no
Chinese	ENSG00000273993	5796	protein_coding	PTPRK	GO:0008013	beta-catenin binding	yes
Chinese	ENSG00000177565	79718	protein_coding	TBL1XR1	GO:0008013	beta-catenin binding	yes
Chinese	ENSG00000100393	2033	protein_coding	EP300	GO:0008013	beta-catenin binding	yes
Chinese	ENSG00000133107	7223	protein_coding	TRPC4	GO:0008013	beta-catenin binding	yes
Chinese	ENSG00000115266	10297	protein_coding	APC2	GO:0008013	beta-catenin binding	yes
Chinese	ENSG00000082701	2932	protein_coding	GSK3B	GO:0008013	beta-catenin binding	yes
Chinese	ENSG00000107404	1855	protein_coding	DVL1	GO:0008013	beta-catenin binding	yes
Chinese	ENSG00000039068	999	protein_coding	CDH1	GO:0008013	beta-catenin binding	yes
Chinese	ENSG00000134982	324	protein_coding	APC	GO:0008013	beta-catenin binding	yes
Chinese	ENSG00000138795	51176	protein_coding	LEF1	GO:0008013	beta-catenin binding	yes
Chinese	ENSG00000102879	11151	protein_coding	CORO1A	GO:0008022	protein C-terminus binding	yes
Chinese	ENSG00000101367	22919	protein_coding	MAPRE1	GO:0008022	protein C-terminus binding	yes
Chinese	ENSG00000095002	4436	protein_coding	MSH2	GO:0008022	protein C-terminus binding	yes
Chinese	ENSG00000163781	11073	protein_coding	TOPBP1	GO:0008022	protein C-terminus binding	yes
Chinese	ENSG00000141736	2064	protein_coding	ERBB2	GO:0008022	protein C-terminus binding	yes
Chinese	ENSG00000139618	675	protein_coding	BRCA2	GO:0008022	protein C-terminus binding	yes
Chinese	ENSG00000151914	667	protein_coding	DST	GO:0008022	protein C-terminus binding	yes
Chinese	ENSG00000168036	1499	protein_coding	CTNNB1	GO:0008022	protein C-terminus binding	yes
Chinese	ENSG00000100393	2033	protein_coding	EP300	GO:0008022	protein C-terminus binding	yes
Chinese	ENSG00000104884	2068	protein_coding	ERCC2	GO:0008022	protein C-terminus binding	yes
Chinese	ENSG00000020922	4361	protein_coding	MRE11	GO:0008022	protein C-terminus binding	yes
Chinese	ENSG00000125968	3397	protein_coding	ID1	GO:0008022	protein C-terminus binding	yes
Chinese	ENSG00000092820	7430	protein_coding	EZR	GO:0008022	protein C-terminus binding	yes
Chinese	ENSG00000117724	1063	protein_coding	CENPF	GO:0008022	protein C-terminus binding	yes
Chinese	ENSG00000143153	481	protein_coding	ATP1B1	GO:0008022	protein C-terminus binding	yes
Chinese	ENSG00000128272	468	protein_coding	ATF4	GO:0008022	protein C-terminus binding	yes
Chinese	ENSG00000277586	4747	protein_coding	NEFL	GO:0008022	protein C-terminus binding	yes
Chinese	ENSG00000080839	5933	protein_coding	RBL1	GO:0008134	transcription factor binding	no
Chinese	ENSG00000078900	7161	protein_coding	TP73	GO:0008134	transcription factor binding	no
Chinese	ENSG00000188290	57801	protein_coding	HES4	GO:0008134	transcription factor binding	no
Chinese	ENSG00000139687	5925	protein_coding	RB1	GO:0008134	transcription factor binding	no
Chinese	ENSG00000141052	93649	protein_coding	MYOCD	GO:0008134	transcription factor binding	no
Chinese	ENSG00000114166	8850	protein_coding	KAT2B	GO:0008134	transcription factor binding	no
Chinese	ENSG00000136574	2626	protein_coding	GATA4	GO:0008134	transcription factor binding	no
Chinese	ENSG00000115641	2274	protein_coding	FHL2	GO:0008134	transcription factor binding	no
Chinese	ENSG00000141510	7157	protein_coding	TP53	GO:0008134	transcription factor binding	no
Chinese	ENSG00000100968	4776	protein_coding	NFATC4	GO:0008134	transcription factor binding	no
Chinese	ENSG00000170345	2353	protein_coding	FOS	GO:0008134	transcription factor binding	no
Chinese	ENSG00000148677	27063	protein_coding	ANKRD1	GO:0008134	transcription factor binding	no
Chinese	ENSG00000168610	6774	protein_coding	STAT3	GO:0008134	transcription factor binding	no
Chinese	ENSG00000110092	595	protein_coding	CCND1	GO:0008134	transcription factor binding	no
Chinese	ENSG00000048052	9734	protein_coding	HDAC9	GO:0008134	transcription factor binding	no
Chinese	ENSG00000168036	1499	protein_coding	CTNNB1	GO:0008134	transcription factor binding	no
Chinese	ENSG00000100393	2033	protein_coding	EP300	GO:0008134	transcription factor binding	no
Chinese	ENSG00000133112	7178	protein_coding	TPT1	GO:0008134	transcription factor binding	no
Chinese	ENSG00000171791	596	protein_coding	BCL2	GO:0008134	transcription factor binding	no
Chinese	ENSG00000063978	6047	protein_coding	RNF4	GO:0008134	transcription factor binding	no
Chinese	ENSG00000147889	1029	protein_coding	CDKN2A	GO:0008134	transcription factor binding	no
Chinese	ENSG00000125740	2354	protein_coding	FOSB	GO:0008134	transcription factor binding	no
Chinese	ENSG00000104881	10848	protein_coding	PPP1R13L	GO:0008134	transcription factor binding	no
Chinese	ENSG00000125968	3397	protein_coding	ID1	GO:0008134	transcription factor binding	no
Chinese	ENSG00000127616	6597	protein_coding	SMARCA4	GO:0008134	transcription factor binding	no
Chinese	ENSG00000110711	9049	protein_coding	AIP	GO:0008134	transcription factor binding	no
Chinese	ENSG00000133740	1875	protein_coding	E2F5	GO:0008134	transcription factor binding	no
Chinese	ENSG00000117724	1063	protein_coding	CENPF	GO:0008134	transcription factor binding	no
Chinese	ENSG00000139372	6996	protein_coding	TDG	GO:0008134	transcription factor binding	no
Chinese	ENSG00000211445	2878	protein_coding	GPX3	GO:0008134	transcription factor binding	no
Chinese	ENSG00000253729	5591	protein_coding	PRKDC	GO:0008134	transcription factor binding	no
Chinese	ENSG00000128272	468	protein_coding	ATF4	GO:0008134	transcription factor binding	no
Chinese	ENSG00000132740	3508	protein_coding	IGHMBP2	GO:0008134	transcription factor binding	no
Chinese	ENSG00000138795	51176	protein_coding	LEF1	GO:0008134	transcription factor binding	no
Chinese	ENSG00000112062	1432	protein_coding	MAPK14	GO:0016301	kinase activity	no
Chinese	ENSG00000156110	132	protein_coding	ADK	GO:0016301	kinase activity	no
Chinese	ENSG00000169679	699	protein_coding	BUB1	GO:0016301	kinase activity	no
Chinese	ENSG00000134480	902	protein_coding	CCNH	GO:0016301	kinase activity	no
Chinese	ENSG00000122025	2322	protein_coding	FLT3	GO:0016301	kinase activity	no
Chinese	ENSG00000134326	129607	protein_coding	CMPK2	GO:0016301	kinase activity	no
Chinese	ENSG00000100749	7443	protein_coding	VRK1	GO:0016301	kinase activity	no
Chinese	ENSG00000066468	2263	protein_coding	FGFR2	GO:0016301	kinase activity	no
Chinese	ENSG00000198648	27347	protein_coding	STK39	GO:0016301	kinase activity	no
Chinese	ENSG00000123374	1017	protein_coding	CDK2	GO:0016301	kinase activity	no
Chinese	ENSG00000178999	9212	protein_coding	AURKB	GO:0016301	kinase activity	no
Chinese	ENSG00000141736	2064	protein_coding	ERBB2	GO:0016301	kinase activity	no
Chinese	ENSG00000183765	11200	protein_coding	CHEK2	GO:0016301	kinase activity	no
Chinese	ENSG00000156515	3098	protein_coding	HK1	GO:0016301	kinase activity	no
Chinese	ENSG00000124762	1026	protein_coding	CDKN1A	GO:0016301	kinase activity	no
Chinese	ENSG00000132155	5894	protein_coding	RAF1	GO:0016301	kinase activity	no
Chinese	ENSG00000110092	595	protein_coding	CCND1	GO:0016301	kinase activity	no
Chinese	ENSG00000176170	8877	protein_coding	SPHK1	GO:0016301	kinase activity	no
Chinese	ENSG00000114302	5576	protein_coding	PRKAR2A	GO:0016301	kinase activity	no
Chinese	ENSG00000134853	5156	protein_coding	PDGFRA	GO:0016301	kinase activity	no
Chinese	ENSG00000154229	5578	protein_coding	PRKCA	GO:0016301	kinase activity	no
Chinese	ENSG00000148053	4915	protein_coding	NTRK2	GO:0016301	kinase activity	no
Chinese	ENSG00000154928	2047	protein_coding	EPHB1	GO:0016301	kinase activity	no
Chinese	ENSG00000156970	701	protein_coding	BUB1B	GO:0016301	kinase activity	no
Chinese	ENSG00000078142	5289	protein_coding	PIK3C3	GO:0016301	kinase activity	no
Chinese	ENSG00000147883	1030	protein_coding	CDKN2B	GO:0016301	kinase activity	no
Chinese	ENSG00000147889	1029	protein_coding	CDKN2A	GO:0016301	kinase activity	no
Chinese	ENSG00000082701	2932	protein_coding	GSK3B	GO:0016301	kinase activity	no
Chinese	ENSG00000102225	5127	protein_coding	CDK16	GO:0016301	kinase activity	no
Chinese	ENSG00000108946	5573	protein_coding	PRKAR1A	GO:0016301	kinase activity	no
Chinese	ENSG00000101213	5753	protein_coding	PTK6	GO:0016301	kinase activity	no
Chinese	ENSG00000113712	1452	protein_coding	CSNK1A1	GO:0016301	kinase activity	no
Chinese	ENSG00000006432	4293	protein_coding	MAP3K9	GO:0016301	kinase activity	no
Chinese	ENSG00000006530	55750	protein_coding	AGK	GO:0016301	kinase activity	no
Chinese	ENSG00000115170	90	protein_coding	ACVR1	GO:0016301	kinase activity	no
Chinese	ENSG00000008086	6792	protein_coding	CDKL5	GO:0016301	kinase activity	no
Chinese	ENSG00000133056	5287	protein_coding	PIK3C2B	GO:0016301	kinase activity	no
Chinese	ENSG00000196730	1612	protein_coding	DAPK1	GO:0016301	kinase activity	no
Chinese	ENSG00000184216	3654	protein_coding	IRAK1	GO:0016301	kinase activity	no
Chinese	ENSG00000213923	1454	protein_coding	CSNK1E	GO:0016301	kinase activity	no
Chinese	ENSG00000167797	10263	protein_coding	CDK2AP2	GO:0016301	kinase activity	no
Chinese	ENSG00000170312	983	protein_coding	CDK1	GO:0016301	kinase activity	no
Chinese	ENSG00000115085	7535	protein_coding	ZAP70	GO:0016301	kinase activity	no
Chinese	ENSG00000183421	54101	protein_coding	RIPK4	GO:0016301	kinase activity	no
Chinese	ENSG00000143674	84451	protein_coding	MAP3K21	GO:0016301	kinase activity	no
Chinese	ENSG00000253729	5591	protein_coding	PRKDC	GO:0016301	kinase activity	no
Chinese	ENSG00000163558	5584	protein_coding	PRKCI	GO:0016301	kinase activity	no
Chinese	ENSG00000149554	1111	protein_coding	CHEK1	GO:0016301	kinase activity	no
Chinese	ENSG00000145604	6502	protein_coding	SKP2	GO:0016301	kinase activity	no
Chinese	ENSG00000173327	4296	protein_coding	MAP3K11	GO:0016301	kinase activity	no
Chinese	ENSG00000013441	1195	protein_coding	CLK1	GO:0016301	kinase activity	no
Chinese	ENSG00000091592	22861	protein_coding	NLRP1	GO:0019899	enzyme binding	no
Chinese	ENSG00000112062	1432	protein_coding	MAPK14	GO:0019899	enzyme binding	no
Chinese	ENSG00000078399	3205	protein_coding	HOXA9	GO:0019899	enzyme binding	no
Chinese	ENSG00000139687	5925	protein_coding	RB1	GO:0019899	enzyme binding	no
Chinese	ENSG00000113384	64083	protein_coding	GOLPH3	GO:0019899	enzyme binding	no
Chinese	ENSG00000095002	4436	protein_coding	MSH2	GO:0019899	enzyme binding	no
Chinese	ENSG00000140465	1543	protein_coding	CYP1A1	GO:0019899	enzyme binding	no
Chinese	ENSG00000073050	NA	protein_coding	XRCC1	GO:0019899	enzyme binding	no
Chinese	ENSG00000141510	7157	protein_coding	TP53	GO:0019899	enzyme binding	no
Chinese	ENSG00000132646	5111	protein_coding	PCNA	GO:0019899	enzyme binding	no
Chinese	ENSG00000186153	51741	protein_coding	WWOX	GO:0019899	enzyme binding	no
Chinese	ENSG00000255974	1548	protein_coding	CYP2A6	GO:0019899	enzyme binding	no
Chinese	ENSG00000132155	5894	protein_coding	RAF1	GO:0019899	enzyme binding	no
Chinese	ENSG00000159267	3141	protein_coding	HLCS	GO:0019899	enzyme binding	no
Chinese	ENSG00000110092	595	protein_coding	CCND1	GO:0019899	enzyme binding	no
Chinese	ENSG00000135679	4193	protein_coding	MDM2	GO:0019899	enzyme binding	no
Chinese	ENSG00000168036	1499	protein_coding	CTNNB1	GO:0019899	enzyme binding	no
Chinese	ENSG00000113448	5144	protein_coding	PDE4D	GO:0019899	enzyme binding	no
Chinese	ENSG00000073756	5743	protein_coding	PTGS2	GO:0019899	enzyme binding	no
Chinese	ENSG00000154229	5578	protein_coding	PRKCA	GO:0019899	enzyme binding	no
Chinese	ENSG00000169252	154	protein_coding	ADRB2	GO:0019899	enzyme binding	no
Chinese	ENSG00000172613	5883	protein_coding	RAD9A	GO:0019899	enzyme binding	no
Chinese	ENSG00000070501	5423	protein_coding	POLB	GO:0019899	enzyme binding	no
Chinese	ENSG00000138193	51196	protein_coding	PLCE1	GO:0019899	enzyme binding	no
Chinese	ENSG00000107404	1855	protein_coding	DVL1	GO:0019899	enzyme binding	no
Chinese	ENSG00000198625	4194	protein_coding	MDM4	GO:0019899	enzyme binding	no
Chinese	ENSG00000111445	5985	protein_coding	RFC5	GO:0019899	enzyme binding	no
Chinese	ENSG00000206206	1616	protein_coding	DAXX	GO:0019899	enzyme binding	no
Chinese	ENSG00000105329	7040	protein_coding	TGFB1	GO:0019899	enzyme binding	no
Chinese	ENSG00000105974	857	protein_coding	CAV1	GO:0019899	enzyme binding	no
Chinese	ENSG00000253729	5591	protein_coding	PRKDC	GO:0019899	enzyme binding	no
Chinese	ENSG00000012048	672	protein_coding	BRCA1	GO:0019899	enzyme binding	no
Chinese	ENSG00000175793	2810	protein_coding	SFN	GO:0019901	protein kinase binding	no
Chinese	ENSG00000101224	994	protein_coding	CDC25B	GO:0019901	protein kinase binding	no
Chinese	ENSG00000078900	7161	protein_coding	TP73	GO:0019901	protein kinase binding	no
Chinese	ENSG00000161800	29127	protein_coding	RACGAP1	GO:0019901	protein kinase binding	no
Chinese	ENSG00000100749	7443	protein_coding	VRK1	GO:0019901	protein kinase binding	no
Chinese	ENSG00000095002	4436	protein_coding	MSH2	GO:0019901	protein kinase binding	no
Chinese	ENSG00000112576	896	protein_coding	CCND3	GO:0019901	protein kinase binding	no
Chinese	ENSG00000114166	8850	protein_coding	KAT2B	GO:0019901	protein kinase binding	no
Chinese	ENSG00000136574	2626	protein_coding	GATA4	GO:0019901	protein kinase binding	no
Chinese	ENSG00000198648	27347	protein_coding	STK39	GO:0019901	protein kinase binding	no
Chinese	ENSG00000198901	9055	protein_coding	PRC1	GO:0019901	protein kinase binding	no
Chinese	ENSG00000141510	7157	protein_coding	TP53	GO:0019901	protein kinase binding	no
Chinese	ENSG00000124067	6560	protein_coding	SLC12A4	GO:0019901	protein kinase binding	no
Chinese	ENSG00000183765	11200	protein_coding	CHEK2	GO:0019901	protein kinase binding	no
Chinese	ENSG00000168610	6774	protein_coding	STAT3	GO:0019901	protein kinase binding	no
Chinese	ENSG00000124762	1026	protein_coding	CDKN1A	GO:0019901	protein kinase binding	no
Chinese	ENSG00000137154	6194	protein_coding	RPS6	GO:0019901	protein kinase binding	no
Chinese	ENSG00000138160	3832	protein_coding	KIF11	GO:0019901	protein kinase binding	no
Chinese	ENSG00000110092	595	protein_coding	CCND1	GO:0019901	protein kinase binding	no
Chinese	ENSG00000273993	5796	protein_coding	PTPRK	GO:0019901	protein kinase binding	no
Chinese	ENSG00000175354	5771	protein_coding	PTPN2	GO:0019901	protein kinase binding	no
Chinese	ENSG00000168036	1499	protein_coding	CTNNB1	GO:0019901	protein kinase binding	no
Chinese	ENSG00000118193	9928	protein_coding	KIF14	GO:0019901	protein kinase binding	no
Chinese	ENSG00000147883	1030	protein_coding	CDKN2B	GO:0019901	protein kinase binding	no
Chinese	ENSG00000147889	1029	protein_coding	CDKN2A	GO:0019901	protein kinase binding	no
Chinese	ENSG00000172613	5883	protein_coding	RAD9A	GO:0019901	protein kinase binding	no
Chinese	ENSG00000082701	2932	protein_coding	GSK3B	GO:0019901	protein kinase binding	no
Chinese	ENSG00000107404	1855	protein_coding	DVL1	GO:0019901	protein kinase binding	no
Chinese	ENSG00000119508	8013	protein_coding	NR4A3	GO:0019901	protein kinase binding	no
Chinese	ENSG00000206206	1616	protein_coding	DAXX	GO:0019901	protein kinase binding	no
Chinese	ENSG00000084207	2950	protein_coding	GSTP1	GO:0019901	protein kinase binding	no
Chinese	ENSG00000164045	993	protein_coding	CDC25A	GO:0019901	protein kinase binding	no
Chinese	ENSG00000105971	858	protein_coding	CAV2	GO:0019901	protein kinase binding	no
Chinese	ENSG00000002330	572	protein_coding	BAD	GO:0019901	protein kinase binding	no
Chinese	ENSG00000143153	481	protein_coding	ATP1B1	GO:0019901	protein kinase binding	no
Chinese	ENSG00000105974	857	protein_coding	CAV1	GO:0019901	protein kinase binding	no
Chinese	ENSG00000110395	867	protein_coding	CBL	GO:0019901	protein kinase binding	no
Chinese	ENSG00000134982	324	protein_coding	APC	GO:0019901	protein kinase binding	no
Chinese	ENSG00000244734	3043	protein_coding	HBB	GO:0020037	heme binding	no
Chinese	ENSG00000140465	1543	protein_coding	CYP1A1	GO:0020037	heme binding	no
Chinese	ENSG00000138061	1545	protein_coding	CYP1B1	GO:0020037	heme binding	no
Chinese	ENSG00000255974	1548	protein_coding	CYP2A6	GO:0020037	heme binding	no
Chinese	ENSG00000073756	5743	protein_coding	PTGS2	GO:0020037	heme binding	no
Chinese	ENSG00000186529	4051	protein_coding	CYP4F3	GO:0020037	heme binding	no
Chinese	ENSG00000156273	571	protein_coding	BACH1	GO:0020037	heme binding	no
Chinese	ENSG00000156273	100379661	protein_coding	BACH1	GO:0020037	heme binding	no
Chinese	ENSG00000160882	1584	protein_coding	CYP11B1	GO:0020037	heme binding	no
Chinese	ENSG00000140459	1583	protein_coding	CYP11A1	GO:0020037	heme binding	no
Chinese	ENSG00000188536	3040	protein_coding	HBA2	GO:0020037	heme binding	no
Chinese	ENSG00000164116	2982	protein_coding	GUCY1A3	GO:0020037	heme binding	no
Chinese	ENSG00000106258	1577	protein_coding	CYP3A5	GO:0020037	heme binding	no
Chinese	ENSG00000160870	1551	protein_coding	CYP3A7	GO:0020037	heme binding	no
Chinese	ENSG00000102879	11151	protein_coding	CORO1A	GO:0042802	identical protein binding	no
Chinese	ENSG00000026103	355	protein_coding	FAS	GO:0042802	identical protein binding	no
Chinese	ENSG00000175793	2810	protein_coding	SFN	GO:0042802	identical protein binding	no
Chinese	ENSG00000078900	7161	protein_coding	TP73	GO:0042802	identical protein binding	no
Chinese	ENSG00000163661	5806	protein_coding	PTX3	GO:0042802	identical protein binding	no
Chinese	ENSG00000139687	5925	protein_coding	RB1	GO:0042802	identical protein binding	no
Chinese	ENSG00000101367	22919	protein_coding	MAPRE1	GO:0042802	identical protein binding	no
Chinese	ENSG00000115641	2274	protein_coding	FHL2	GO:0042802	identical protein binding	no
Chinese	ENSG00000141510	7157	protein_coding	TP53	GO:0042802	identical protein binding	no
Chinese	ENSG00000132646	5111	protein_coding	PCNA	GO:0042802	identical protein binding	no
Chinese	ENSG00000002016	5893	protein_coding	RAD52	GO:0042802	identical protein binding	no
Chinese	ENSG00000163781	11073	protein_coding	TOPBP1	GO:0042802	identical protein binding	no
Chinese	ENSG00000141736	2064	protein_coding	ERBB2	GO:0042802	identical protein binding	no
Chinese	ENSG00000183765	11200	protein_coding	CHEK2	GO:0042802	identical protein binding	no
Chinese	ENSG00000064012	841	protein_coding	CASP8	GO:0042802	identical protein binding	no
Chinese	ENSG00000168610	6774	protein_coding	STAT3	GO:0042802	identical protein binding	no
Chinese	ENSG00000100985	4318	protein_coding	MMP9	GO:0042802	identical protein binding	no
Chinese	ENSG00000132155	5894	protein_coding	RAF1	GO:0042802	identical protein binding	no
Chinese	ENSG00000135679	4193	protein_coding	MDM2	GO:0042802	identical protein binding	no
Chinese	ENSG00000082512	7188	protein_coding	TRAF5	GO:0042802	identical protein binding	no
Chinese	ENSG00000154928	2047	protein_coding	EPHB1	GO:0042802	identical protein binding	no
Chinese	ENSG00000090382	4069	protein_coding	LYZ	GO:0042802	identical protein binding	no
Chinese	ENSG00000077522	88	protein_coding	ACTN2	GO:0042802	identical protein binding	no
Chinese	ENSG00000171791	596	protein_coding	BCL2	GO:0042802	identical protein binding	no
Chinese	ENSG00000129173	79733	protein_coding	E2F8	GO:0042802	identical protein binding	no
Chinese	ENSG00000063978	6047	protein_coding	RNF4	GO:0042802	identical protein binding	no
Chinese	ENSG00000117450	5052	protein_coding	PRDX1	GO:0042802	identical protein binding	no
Chinese	ENSG00000101213	5753	protein_coding	PTK6	GO:0042802	identical protein binding	no
Chinese	ENSG00000104881	10848	protein_coding	PPP1R13L	GO:0042802	identical protein binding	no
Chinese	ENSG00000107404	1855	protein_coding	DVL1	GO:0042802	identical protein binding	no
Chinese	ENSG00000196730	1612	protein_coding	DAPK1	GO:0042802	identical protein binding	no
Chinese	ENSG00000185008	6092	protein_coding	ROBO2	GO:0042802	identical protein binding	no
Chinese	ENSG00000182718	302	protein_coding	ANXA2	GO:0042802	identical protein binding	no
Chinese	ENSG00000184144	6900	protein_coding	CNTN2	GO:0042802	identical protein binding	no
Chinese	ENSG00000130147	23677	protein_coding	SH3BP4	GO:0042802	identical protein binding	no
Chinese	ENSG00000073282	8626	protein_coding	TP63	GO:0042802	identical protein binding	no
Chinese	ENSG00000104332	6422	protein_coding	SFRP1	GO:0042802	identical protein binding	no
Chinese	ENSG00000163347	9076	protein_coding	CLDN1	GO:0042802	identical protein binding	no
Chinese	ENSG00000105974	857	protein_coding	CAV1	GO:0042802	identical protein binding	no
Chinese	ENSG00000110090	1374	protein_coding	CPT1A	GO:0042802	identical protein binding	no
Chinese	ENSG00000277586	4747	protein_coding	NEFL	GO:0042802	identical protein binding	no
Chinese	ENSG00000134982	324	protein_coding	APC	GO:0042802	identical protein binding	no
Chinese	ENSG00000145604	6502	protein_coding	SKP2	GO:0042802	identical protein binding	no
Chinese	ENSG00000173327	4296	protein_coding	MAP3K11	GO:0042802	identical protein binding	no
Chinese	ENSG00000137203	7020	protein_coding	TFAP2A	GO:0042803	protein homodimerization activity	no
Chinese	ENSG00000102879	11151	protein_coding	CORO1A	GO:0042803	protein homodimerization activity	no
Chinese	ENSG00000030419	22807	protein_coding	IKZF2	GO:0042803	protein homodimerization activity	no
Chinese	ENSG00000184371	1435	protein_coding	CSF1	GO:0042803	protein homodimerization activity	no
Chinese	ENSG00000122025	2322	protein_coding	FLT3	GO:0042803	protein homodimerization activity	no
Chinese	ENSG00000132465	3512	protein_coding	JCHAIN	GO:0042803	protein homodimerization activity	no
Chinese	ENSG00000114416	8087	protein_coding	FXR1	GO:0042803	protein homodimerization activity	no
Chinese	ENSG00000095002	4436	protein_coding	MSH2	GO:0042803	protein homodimerization activity	no
Chinese	ENSG00000066468	2263	protein_coding	FGFR2	GO:0042803	protein homodimerization activity	no
Chinese	ENSG00000116717	1647	protein_coding	GADD45A	GO:0042803	protein homodimerization activity	no
Chinese	ENSG00000111713	2998	protein_coding	GYS2	GO:0042803	protein homodimerization activity	no
Chinese	ENSG00000171848	6241	protein_coding	RRM2	GO:0042803	protein homodimerization activity	no
Chinese	ENSG00000105668	11045	protein_coding	UPK1A	GO:0042803	protein homodimerization activity	no
Chinese	ENSG00000116824	914	protein_coding	CD2	GO:0042803	protein homodimerization activity	no
Chinese	ENSG00000197461	5154	protein_coding	PDGFA	GO:0042803	protein homodimerization activity	no
Chinese	ENSG00000135046	301	protein_coding	ANXA1	GO:0042803	protein homodimerization activity	no
Chinese	ENSG00000106541	10551	protein_coding	AGR2	GO:0042803	protein homodimerization activity	no
Chinese	ENSG00000183765	11200	protein_coding	CHEK2	GO:0042803	protein homodimerization activity	no
Chinese	ENSG00000168610	6774	protein_coding	STAT3	GO:0042803	protein homodimerization activity	no
Chinese	ENSG00000159267	3141	protein_coding	HLCS	GO:0042803	protein homodimerization activity	no
Chinese	ENSG00000146938	57502	protein_coding	NLGN4X	GO:0042803	protein homodimerization activity	no
Chinese	ENSG00000230413	3135	protein_coding	HLA-G	GO:0042803	protein homodimerization activity	no
Chinese	ENSG00000117592	9588	protein_coding	PRDX6	GO:0042803	protein homodimerization activity	no
Chinese	ENSG00000073756	5743	protein_coding	PTGS2	GO:0042803	protein homodimerization activity	no
Chinese	ENSG00000134853	5156	protein_coding	PDGFRA	GO:0042803	protein homodimerization activity	no
Chinese	ENSG00000148053	4915	protein_coding	NTRK2	GO:0042803	protein homodimerization activity	no
Chinese	ENSG00000169252	154	protein_coding	ADRB2	GO:0042803	protein homodimerization activity	no
Chinese	ENSG00000188763	8326	protein_coding	FZD9	GO:0042803	protein homodimerization activity	no
Chinese	ENSG00000077522	88	protein_coding	ACTN2	GO:0042803	protein homodimerization activity	no
Chinese	ENSG00000171791	596	protein_coding	BCL2	GO:0042803	protein homodimerization activity	no
Chinese	ENSG00000129173	79733	protein_coding	E2F8	GO:0042803	protein homodimerization activity	no
Chinese	ENSG00000165392	7486	protein_coding	WRN	GO:0042803	protein homodimerization activity	no
Chinese	ENSG00000197747	6281	protein_coding	S100A10	GO:0042803	protein homodimerization activity	no
Chinese	ENSG00000274233	6352	protein_coding	CCL5	GO:0042803	protein homodimerization activity	no
Chinese	ENSG00000176399	63951	protein_coding	DMRTA1	GO:0042803	protein homodimerization activity	no
Chinese	ENSG00000006432	4293	protein_coding	MAP3K9	GO:0042803	protein homodimerization activity	no
Chinese	ENSG00000119508	8013	protein_coding	NR4A3	GO:0042803	protein homodimerization activity	no
Chinese	ENSG00000115170	90	protein_coding	ACVR1	GO:0042803	protein homodimerization activity	no
Chinese	ENSG00000125968	3397	protein_coding	ID1	GO:0042803	protein homodimerization activity	no
Chinese	ENSG00000151490	5800	protein_coding	PTPRO	GO:0042803	protein homodimerization activity	no
Chinese	ENSG00000184216	3654	protein_coding	IRAK1	GO:0042803	protein homodimerization activity	no
Chinese	ENSG00000117724	1063	protein_coding	CENPF	GO:0042803	protein homodimerization activity	no
Chinese	ENSG00000105329	7040	protein_coding	TGFB1	GO:0042803	protein homodimerization activity	no
Chinese	ENSG00000105971	858	protein_coding	CAV2	GO:0042803	protein homodimerization activity	no
Chinese	ENSG00000139372	6996	protein_coding	TDG	GO:0042803	protein homodimerization activity	no
Chinese	ENSG00000145934	57451	protein_coding	TENM2	GO:0042803	protein homodimerization activity	no
Chinese	ENSG00000143674	84451	protein_coding	MAP3K21	GO:0042803	protein homodimerization activity	no
Chinese	ENSG00000106991	2022	protein_coding	ENG	GO:0042803	protein homodimerization activity	no
Chinese	ENSG00000173327	4296	protein_coding	MAP3K11	GO:0042803	protein homodimerization activity	no
Chinese	ENSG00000280908	23569	protein_coding	PADI4	GO:0042803	protein homodimerization activity	no
Chinese	ENSG00000141052	93649	protein_coding	MYOCD	GO:0042826	histone deacetylase binding	yes
Chinese	ENSG00000114166	8850	protein_coding	KAT2B	GO:0042826	histone deacetylase binding	yes
Chinese	ENSG00000141510	7157	protein_coding	TP53	GO:0042826	histone deacetylase binding	yes
Chinese	ENSG00000148677	27063	protein_coding	ANKRD1	GO:0042826	histone deacetylase binding	yes
Chinese	ENSG00000174744	25855	protein_coding	BRMS1	GO:0042826	histone deacetylase binding	yes
Chinese	ENSG00000110092	595	protein_coding	CCND1	GO:0042826	histone deacetylase binding	yes
Chinese	ENSG00000048052	9734	protein_coding	HDAC9	GO:0042826	histone deacetylase binding	yes
Chinese	ENSG00000057657	639	protein_coding	PRDM1	GO:0042826	histone deacetylase binding	yes
Chinese	ENSG00000172613	5883	protein_coding	RAD9A	GO:0042826	histone deacetylase binding	yes
Chinese	ENSG00000141027	9611	protein_coding	NCOR1	GO:0042826	histone deacetylase binding	yes
Chinese	ENSG00000138795	51176	protein_coding	LEF1	GO:0042826	histone deacetylase binding	yes
Chinese	ENSG00000137203	7020	protein_coding	TFAP2A	GO:0044212	transcription regulatory region DNA binding	no
Chinese	ENSG00000080503	6595	protein_coding	SMARCA2	GO:0044212	transcription regulatory region DNA binding	no
Chinese	ENSG00000078900	7161	protein_coding	TP73	GO:0044212	transcription regulatory region DNA binding	no
Chinese	ENSG00000030419	22807	protein_coding	IKZF2	GO:0044212	transcription regulatory region DNA binding	no
Chinese	ENSG00000136574	2626	protein_coding	GATA4	GO:0044212	transcription regulatory region DNA binding	no
Chinese	ENSG00000141510	7157	protein_coding	TP53	GO:0044212	transcription regulatory region DNA binding	no
Chinese	ENSG00000184937	7490	protein_coding	WT1	GO:0044212	transcription regulatory region DNA binding	no
Chinese	ENSG00000170345	2353	protein_coding	FOS	GO:0044212	transcription regulatory region DNA binding	no
Chinese	ENSG00000168610	6774	protein_coding	STAT3	GO:0044212	transcription regulatory region DNA binding	no
Chinese	ENSG00000168036	1499	protein_coding	CTNNB1	GO:0044212	transcription regulatory region DNA binding	no
Chinese	ENSG00000177565	79718	protein_coding	TBL1XR1	GO:0044212	transcription regulatory region DNA binding	no
Chinese	ENSG00000161298	84911	protein_coding	ZNF382	GO:0044212	transcription regulatory region DNA binding	no
Chinese	ENSG00000100811	7528	protein_coding	YY1	GO:0044212	transcription regulatory region DNA binding	no
Chinese	ENSG00000273841	6880	protein_coding	TAF9	GO:0044212	transcription regulatory region DNA binding	no
Chinese	ENSG00000130700	140628	protein_coding	GATA5	GO:0044212	transcription regulatory region DNA binding	no
Chinese	ENSG00000124813	860	protein_coding	RUNX2	GO:0044212	transcription regulatory region DNA binding	no
Chinese	ENSG00000073282	8626	protein_coding	TP63	GO:0044212	transcription regulatory region DNA binding	no
Chinese	ENSG00000110693	55553	protein_coding	SOX6	GO:0044212	transcription regulatory region DNA binding	no
Chinese	ENSG00000114251	7474	protein_coding	WNT5A	GO:0044212	transcription regulatory region DNA binding	no
Chinese	ENSG00000125618	7849	protein_coding	PAX8	GO:0044212	transcription regulatory region DNA binding	no
Chinese	ENSG00000120738	1958	protein_coding	EGR1	GO:0044212	transcription regulatory region DNA binding	no
Chinese	ENSG00000141027	9611	protein_coding	NCOR1	GO:0044212	transcription regulatory region DNA binding	no
Chinese	ENSG00000128272	468	protein_coding	ATF4	GO:0044212	transcription regulatory region DNA binding	no
Chinese	ENSG00000012048	672	protein_coding	BRCA1	GO:0044212	transcription regulatory region DNA binding	no
Chinese	ENSG00000138795	51176	protein_coding	LEF1	GO:0044212	transcription regulatory region DNA binding	no
Chinese	ENSG00000057294	5318	protein_coding	PKP2	GO:0044325	ion channel binding	yes
Chinese	ENSG00000185313	6336	protein_coding	SCN10A	GO:0044325	ion channel binding	yes
Chinese	ENSG00000115738	3398	protein_coding	ID2	GO:0044325	ion channel binding	yes
Chinese	ENSG00000168036	1499	protein_coding	CTNNB1	GO:0044325	ion channel binding	yes
Chinese	ENSG00000113448	5144	protein_coding	PDE4D	GO:0044325	ion channel binding	yes
Chinese	ENSG00000077522	88	protein_coding	ACTN2	GO:0044325	ion channel binding	yes
Chinese	ENSG00000197747	6281	protein_coding	S100A10	GO:0044325	ion channel binding	yes
Chinese	ENSG00000151150	288	protein_coding	ANK3	GO:0044325	ion channel binding	yes
Chinese	ENSG00000173805	9001	protein_coding	HAP1	GO:0044325	ion channel binding	yes
Chinese	ENSG00000105974	857	protein_coding	CAV1	GO:0044325	ion channel binding	yes
Chinese	ENSG00000175115	55690	protein_coding	PACS1	GO:0044325	ion channel binding	yes
Chinese	ENSG00000175793	2810	protein_coding	SFN	GO:0045296	cadherin binding	no
Chinese	ENSG00000172270	682	protein_coding	BSG	GO:0045296	cadherin binding	no
Chinese	ENSG00000057294	5318	protein_coding	PKP2	GO:0045296	cadherin binding	no
Chinese	ENSG00000101367	22919	protein_coding	MAPRE1	GO:0045296	cadherin binding	no
Chinese	ENSG00000158710	8407	protein_coding	TAGLN2	GO:0045296	cadherin binding	no
Chinese	ENSG00000091409	3655	protein_coding	ITGA6	GO:0045296	cadherin binding	no
Chinese	ENSG00000165119	3190	protein_coding	HNRNPK	GO:0045296	cadherin binding	no
Chinese	ENSG00000157827	114793	protein_coding	FMNL2	GO:0045296	cadherin binding	no
Chinese	ENSG00000162244	6159	protein_coding	RPL29	GO:0045296	cadherin binding	no
Chinese	ENSG00000117592	9588	protein_coding	PRDX6	GO:0045296	cadherin binding	no
Chinese	ENSG00000168036	1499	protein_coding	CTNNB1	GO:0045296	cadherin binding	no
Chinese	ENSG00000085733	2017	protein_coding	CTTN	GO:0045296	cadherin binding	no
Chinese	ENSG00000133107	7223	protein_coding	TRPC4	GO:0045296	cadherin binding	no
Chinese	ENSG00000020922	4361	protein_coding	MRE11	GO:0045296	cadherin binding	no
Chinese	ENSG00000066032	1496	protein_coding	CTNNA2	GO:0045296	cadherin binding	no
Chinese	ENSG00000117450	5052	protein_coding	PRDX1	GO:0045296	cadherin binding	no
Chinese	ENSG00000104881	10848	protein_coding	PPP1R13L	GO:0045296	cadherin binding	no
Chinese	ENSG00000151150	288	protein_coding	ANK3	GO:0045296	cadherin binding	no
Chinese	ENSG00000039068	999	protein_coding	CDH1	GO:0045296	cadherin binding	no
Chinese	ENSG00000092820	7430	protein_coding	EZR	GO:0045296	cadherin binding	no
Chinese	ENSG00000110395	867	protein_coding	CBL	GO:0045296	cadherin binding	no
Chinese	ENSG00000030419	22807	protein_coding	IKZF2	GO:0046982	protein heterodimerization activity	yes
Chinese	ENSG00000136824	10592	protein_coding	SMC2	GO:0046982	protein heterodimerization activity	yes
Chinese	ENSG00000114416	8087	protein_coding	FXR1	GO:0046982	protein heterodimerization activity	yes
Chinese	ENSG00000023909	2730	protein_coding	GCLM	GO:0046982	protein heterodimerization activity	yes
Chinese	ENSG00000116717	1647	protein_coding	GADD45A	GO:0046982	protein heterodimerization activity	yes
Chinese	ENSG00000141510	7157	protein_coding	TP53	GO:0046982	protein heterodimerization activity	yes
Chinese	ENSG00000141736	2064	protein_coding	ERBB2	GO:0046982	protein heterodimerization activity	yes
Chinese	ENSG00000197461	5154	protein_coding	PDGFA	GO:0046982	protein heterodimerization activity	yes
Chinese	ENSG00000170345	2353	protein_coding	FOS	GO:0046982	protein heterodimerization activity	yes
Chinese	ENSG00000132155	5894	protein_coding	RAF1	GO:0046982	protein heterodimerization activity	yes
Chinese	ENSG00000124151	8202	protein_coding	NCOA3	GO:0046982	protein heterodimerization activity	yes
Chinese	ENSG00000072501	8243	protein_coding	SMC1A	GO:0046982	protein heterodimerization activity	yes
Chinese	ENSG00000100219	7494	protein_coding	XBP1	GO:0046982	protein heterodimerization activity	yes
Chinese	ENSG00000168036	1499	protein_coding	CTNNB1	GO:0046982	protein heterodimerization activity	yes
Chinese	ENSG00000163485	134	protein_coding	ADORA1	GO:0046982	protein heterodimerization activity	yes
Chinese	ENSG00000188763	8326	protein_coding	FZD9	GO:0046982	protein heterodimerization activity	yes
Chinese	ENSG00000171791	596	protein_coding	BCL2	GO:0046982	protein heterodimerization activity	yes
Chinese	ENSG00000273841	6880	protein_coding	TAF9	GO:0046982	protein heterodimerization activity	yes
Chinese	ENSG00000206206	1616	protein_coding	DAXX	GO:0046982	protein heterodimerization activity	yes
Chinese	ENSG00000184216	3654	protein_coding	IRAK1	GO:0046982	protein heterodimerization activity	yes
Chinese	ENSG00000143761	375	protein_coding	ARF1	GO:0046982	protein heterodimerization activity	yes
Chinese	ENSG00000110693	55553	protein_coding	SOX6	GO:0046982	protein heterodimerization activity	yes
Chinese	ENSG00000105329	7040	protein_coding	TGFB1	GO:0046982	protein heterodimerization activity	yes
Chinese	ENSG00000105971	858	protein_coding	CAV2	GO:0046982	protein heterodimerization activity	yes
Chinese	ENSG00000002330	572	protein_coding	BAD	GO:0046982	protein heterodimerization activity	yes
Chinese	ENSG00000145934	57451	protein_coding	TENM2	GO:0046982	protein heterodimerization activity	yes
Chinese	ENSG00000105974	857	protein_coding	CAV1	GO:0046982	protein heterodimerization activity	yes
Chinese	ENSG00000128272	468	protein_coding	ATF4	GO:0046982	protein heterodimerization activity	yes
Chinese	ENSG00000277586	4747	protein_coding	NEFL	GO:0046982	protein heterodimerization activity	yes
Chinese	ENSG00000116717	1647	protein_coding	GADD45A	GO:0047485	protein N-terminus binding	yes
Chinese	ENSG00000122952	11130	protein_coding	ZWINT	GO:0047485	protein N-terminus binding	yes
Chinese	ENSG00000141510	7157	protein_coding	TP53	GO:0047485	protein N-terminus binding	yes
Chinese	ENSG00000163110	10611	protein_coding	PDLIM5	GO:0047485	protein N-terminus binding	yes
Chinese	ENSG00000011465	1634	protein_coding	DCN	GO:0047485	protein N-terminus binding	yes
Chinese	ENSG00000124151	8202	protein_coding	NCOA3	GO:0047485	protein N-terminus binding	yes
Chinese	ENSG00000143575	10456	protein_coding	HAX1	GO:0047485	protein N-terminus binding	yes
Chinese	ENSG00000135679	4193	protein_coding	MDM2	GO:0047485	protein N-terminus binding	yes
Chinese	ENSG00000177565	79718	protein_coding	TBL1XR1	GO:0047485	protein N-terminus binding	yes
Chinese	ENSG00000104884	2068	protein_coding	ERCC2	GO:0047485	protein N-terminus binding	yes
Chinese	ENSG00000111358	2967	protein_coding	GTF2H3	GO:0047485	protein N-terminus binding	yes
Chinese	ENSG00000125968	3397	protein_coding	ID1	GO:0047485	protein N-terminus binding	yes
Chinese	ENSG00000206206	1616	protein_coding	DAXX	GO:0047485	protein N-terminus binding	yes
Chinese	ENSG00000127616	6597	protein_coding	SMARCA4	GO:0047485	protein N-terminus binding	yes
Chinese	ENSG00000105329	7040	protein_coding	TGFB1	GO:0047485	protein N-terminus binding	yes
Indian	ENSG00000135605	7006	protein_coding	TEC	GO:0000166	nucleotide binding	no
Indian	ENSG00000139998	376267	protein_coding	RAB15	GO:0000166	nucleotide binding	no
Indian	ENSG00000128266	2781	protein_coding	GNAZ	GO:0000166	nucleotide binding	no
Indian	ENSG00000123136	10212	protein_coding	DDX39A	GO:0000166	nucleotide binding	no
Indian	ENSG00000105514	9545	protein_coding	RAB3D	GO:0000166	nucleotide binding	no
Indian	ENSG00000107796	59	protein_coding	ACTA2	GO:0000166	nucleotide binding	no
Indian	ENSG00000169679	699	protein_coding	BUB1	GO:0000166	nucleotide binding	no
Indian	ENSG00000137807	9493	protein_coding	KIF23	GO:0000166	nucleotide binding	no
Indian	ENSG00000166851	5347	protein_coding	PLK1	GO:0000166	nucleotide binding	no
Indian	ENSG00000142871	3491	protein_coding	CYR61	GO:0000166	nucleotide binding	no
Indian	ENSG00000079246	7520	protein_coding	XRCC5	GO:0000166	nucleotide binding	no
Indian	ENSG00000112742	7272	protein_coding	TTK	GO:0000166	nucleotide binding	no
Indian	ENSG00000168781	9677	protein_coding	PPIP5K1	GO:0000166	nucleotide binding	no
Indian	ENSG00000114738	7867	protein_coding	MAPKAPK3	GO:0000166	nucleotide binding	no
Indian	ENSG00000175198	5095	protein_coding	PCCA	GO:0000166	nucleotide binding	no
Indian	ENSG00000163382	128240	protein_coding	NAXE	GO:0000166	nucleotide binding	no
Indian	ENSG00000142945	11004	protein_coding	KIF2C	GO:0000166	nucleotide binding	no
Indian	ENSG00000167216	83473	protein_coding	KATNAL2	GO:0000166	nucleotide binding	no
Indian	ENSG00000001084	2729	protein_coding	GCLC	GO:0000166	nucleotide binding	no
Indian	ENSG00000163017	72	protein_coding	ACTG2	GO:0000166	nucleotide binding	no
Indian	ENSG00000094804	990	protein_coding	CDC6	GO:0000166	nucleotide binding	no
Indian	ENSG00000165527	382	protein_coding	ARF6	GO:0000166	nucleotide binding	no
Indian	ENSG00000138735	8654	protein_coding	PDE5A	GO:0000166	nucleotide binding	no
Indian	ENSG00000127249	84239	protein_coding	ATP13A4	GO:0000166	nucleotide binding	no
Indian	ENSG00000060558	2769	protein_coding	GNA15	GO:0000166	nucleotide binding	no
Indian	ENSG00000124357	55577	protein_coding	NAGK	GO:0000166	nucleotide binding	no
Indian	ENSG00000143179	7371	protein_coding	UCK2	GO:0000166	nucleotide binding	no
Indian	ENSG00000102755	2321	protein_coding	FLT1	GO:0000166	nucleotide binding	no
Indian	ENSG00000076685	22978	protein_coding	NT5C2	GO:0000166	nucleotide binding	no
Indian	ENSG00000176890	7298	protein_coding	TYMS	GO:0000166	nucleotide binding	no
Indian	ENSG00000080824	3320	protein_coding	HSP90AA1	GO:0000166	nucleotide binding	no
Indian	ENSG00000125388	2868	protein_coding	GRK4	GO:0000166	nucleotide binding	no
Indian	ENSG00000237724	3303	protein_coding	HSPA1A	GO:0000166	nucleotide binding	no
Indian	ENSG00000176014	84617	protein_coding	TUBB6	GO:0000166	nucleotide binding	no
Indian	ENSG00000051180	5888	protein_coding	RAD51	GO:0000166	nucleotide binding	no
Indian	ENSG00000131747	7153	protein_coding	TOP2A	GO:0000166	nucleotide binding	no
Indian	ENSG00000146535	2768	protein_coding	GNA12	GO:0000166	nucleotide binding	no
Indian	ENSG00000144118	5899	protein_coding	RALB	GO:0000166	nucleotide binding	no
Indian	ENSG00000102096	11040	protein_coding	PIM2	GO:0000166	nucleotide binding	no
Indian	ENSG00000055332	5610	protein_coding	EIF2AK2	GO:0000166	nucleotide binding	no
Indian	ENSG00000115484	10575	protein_coding	CCT4	GO:0000166	nucleotide binding	no
Indian	ENSG00000168461	11031	protein_coding	RAB31	GO:0000166	nucleotide binding	no
Indian	ENSG00000144452	26154	protein_coding	ABCA12	GO:0000166	nucleotide binding	no
Indian	ENSG00000188229	10383	protein_coding	TUBB4B	GO:0000166	nucleotide binding	no
Indian	ENSG00000198691	24	protein_coding	ABCA4	GO:0000166	nucleotide binding	no
Indian	ENSG00000143321	3068	protein_coding	HDGF	GO:0000166	nucleotide binding	no
Indian	ENSG00000160209	8566	protein_coding	PDXK	GO:0000166	nucleotide binding	no
Indian	ENSG00000160209	105372824	protein_coding	PDXK	GO:0000166	nucleotide binding	no
Indian	ENSG00000281216	55083	protein_coding	KIF26B	GO:0000166	nucleotide binding	no
Indian	ENSG00000175063	11065	protein_coding	UBE2C	GO:0000166	nucleotide binding	no
Indian	ENSG00000146648	1956	protein_coding	EGFR	GO:0000166	nucleotide binding	no
Indian	ENSG00000133083	9201	protein_coding	DCLK1	GO:0000166	nucleotide binding	no
Indian	ENSG00000237289	1159	protein_coding	CKMT1B	GO:0000166	nucleotide binding	no
Indian	ENSG00000128050	10606	protein_coding	PAICS	GO:0000166	nucleotide binding	no
Indian	ENSG00000159251	70	protein_coding	ACTC1	GO:0000166	nucleotide binding	no
Indian	ENSG00000126458	6237	protein_coding	RRAS	GO:0000166	nucleotide binding	no
Indian	ENSG00000107201	23586	protein_coding	DDX58	GO:0000166	nucleotide binding	no
Indian	ENSG00000148057	414328	protein_coding	IDNK	GO:0000166	nucleotide binding	no
Indian	ENSG00000168394	6890	protein_coding	TAP1	GO:0000166	nucleotide binding	no
Indian	ENSG00000183049	57118	protein_coding	CAMK1D	GO:0000166	nucleotide binding	no
Indian	ENSG00000138778	1062	protein_coding	CENPE	GO:0000166	nucleotide binding	no
Indian	ENSG00000156711	5603	protein_coding	MAPK13	GO:0000166	nucleotide binding	no
Indian	ENSG00000073111	4171	protein_coding	MCM2	GO:0000166	nucleotide binding	no
Indian	ENSG00000163399	476	protein_coding	ATP1A1	GO:0000166	nucleotide binding	no
Indian	ENSG00000060237	65125	protein_coding	WNK1	GO:0000166	nucleotide binding	no
Indian	ENSG00000165637	7417	protein_coding	VDAC2	GO:0000166	nucleotide binding	no
Indian	ENSG00000198648	27347	protein_coding	STK39	GO:0000166	nucleotide binding	no
Indian	ENSG00000164430	115004	protein_coding	MB21D1	GO:0000166	nucleotide binding	no
Indian	ENSG00000133392	4629	protein_coding	MYH11	GO:0000166	nucleotide binding	no
Indian	ENSG00000258947	10381	protein_coding	TUBB3	GO:0000166	nucleotide binding	no
Indian	ENSG00000090889	24137	protein_coding	KIF4A	GO:0000166	nucleotide binding	no
Indian	ENSG00000072195	10290	protein_coding	SPEG	GO:0000166	nucleotide binding	no
Indian	ENSG00000072195	100996693	protein_coding	SPEG	GO:0000166	nucleotide binding	no
Indian	ENSG00000103653	1445	protein_coding	CSK	GO:0000166	nucleotide binding	no
Indian	ENSG00000038382	7204	protein_coding	TRIO	GO:0000166	nucleotide binding	no
Indian	ENSG00000188906	120892	protein_coding	LRRK2	GO:0000166	nucleotide binding	no
Indian	ENSG00000085760	4528	protein_coding	MTIF2	GO:0000166	nucleotide binding	no
Indian	ENSG00000087586	6790	protein_coding	AURKA	GO:0000166	nucleotide binding	no
Indian	ENSG00000102010	660	protein_coding	BMX	GO:0000166	nucleotide binding	no
Indian	ENSG00000129566	7011	protein_coding	TEP1	GO:0000166	nucleotide binding	no
Indian	ENSG00000159921	10020	protein_coding	GNE	GO:0000166	nucleotide binding	no
Indian	ENSG00000120694	10808	protein_coding	HSPH1	GO:0000166	nucleotide binding	no
Indian	ENSG00000102780	160851	protein_coding	DGKH	GO:0000166	nucleotide binding	no
Indian	ENSG00000137628	55601	protein_coding	DDX60	GO:0000166	nucleotide binding	no
Indian	ENSG00000099875	2872	protein_coding	MKNK2	GO:0000166	nucleotide binding	no
Indian	ENSG00000103769	8766	protein_coding	RAB11A	GO:0000166	nucleotide binding	no
Indian	ENSG00000086544	80271	protein_coding	ITPKC	GO:0000166	nucleotide binding	no
Indian	ENSG00000113396	28965	protein_coding	SLC27A6	GO:0000166	nucleotide binding	no
Indian	ENSG00000144381	3329	protein_coding	HSPD1	GO:0000166	nucleotide binding	no
Indian	ENSG00000104140	171177	protein_coding	RHOV	GO:0000166	nucleotide binding	no
Indian	ENSG00000181381	91351	protein_coding	DDX60L	GO:0000166	nucleotide binding	no
Indian	ENSG00000058866	1608	protein_coding	DGKG	GO:0000166	nucleotide binding	no
Indian	ENSG00000111642	1108	protein_coding	CHD4	GO:0000166	nucleotide binding	no
Indian	ENSG00000141736	2064	protein_coding	ERBB2	GO:0000166	nucleotide binding	no
Indian	ENSG00000117228	2633	protein_coding	GBP1	GO:0000166	nucleotide binding	no
Indian	ENSG00000100983	2937	protein_coding	GSS	GO:0000166	nucleotide binding	no
Indian	ENSG00000196535	399687	protein_coding	MYO18A	GO:0000166	nucleotide binding	no
Indian	ENSG00000006788	8735	protein_coding	MYH13	GO:0000166	nucleotide binding	no
Indian	ENSG00000135829	1660	protein_coding	DHX9	GO:0000166	nucleotide binding	no
Indian	ENSG00000119685	23093	protein_coding	TTLL5	GO:0000166	nucleotide binding	no
Indian	ENSG00000165280	7415	protein_coding	VCP	GO:0000166	nucleotide binding	no
Indian	ENSG00000154451	115362	protein_coding	GBP5	GO:0000166	nucleotide binding	no
Indian	ENSG00000119121	140803	protein_coding	TRPM6	GO:0000166	nucleotide binding	no
Indian	ENSG00000165304	9833	protein_coding	MELK	GO:0000166	nucleotide binding	no
Indian	ENSG00000114268	5210	protein_coding	PFKFB4	GO:0000166	nucleotide binding	no
Indian	ENSG00000129250	10749	protein_coding	KIF1C	GO:0000166	nucleotide binding	no
Indian	ENSG00000163513	7048	protein_coding	TGFBR2	GO:0000166	nucleotide binding	no
Indian	ENSG00000156515	3098	protein_coding	HK1	GO:0000166	nucleotide binding	no
Indian	ENSG00000140474	25989	protein_coding	ULK3	GO:0000166	nucleotide binding	no
Indian	ENSG00000197616	4624	protein_coding	MYH6	GO:0000166	nucleotide binding	no
Indian	ENSG00000121621	81930	protein_coding	KIF18A	GO:0000166	nucleotide binding	no
Indian	ENSG00000000938	2268	protein_coding	FGR	GO:0000166	nucleotide binding	no
Indian	ENSG00000165704	3251	protein_coding	HPRT1	GO:0000166	nucleotide binding	no
Indian	ENSG00000004799	5166	protein_coding	PDK4	GO:0000166	nucleotide binding	no
Indian	ENSG00000092054	4625	protein_coding	MYH7	GO:0000166	nucleotide binding	no
Indian	ENSG00000264424	4622	protein_coding	MYH4	GO:0000166	nucleotide binding	no
Indian	ENSG00000065361	2065	protein_coding	ERBB3	GO:0000166	nucleotide binding	no
Indian	ENSG00000100504	5836	protein_coding	PYGL	GO:0000166	nucleotide binding	no
Indian	ENSG00000025039	58528	protein_coding	RRAGD	GO:0000166	nucleotide binding	no
Indian	ENSG00000106733	54981	protein_coding	NMRK1	GO:0000166	nucleotide binding	no
Indian	ENSG00000163655	8833	protein_coding	GMPS	GO:0000166	nucleotide binding	no
Indian	ENSG00000158828	65018	protein_coding	PINK1	GO:0000166	nucleotide binding	no
Indian	ENSG00000163918	5984	protein_coding	RFC4	GO:0000166	nucleotide binding	no
Indian	ENSG00000075785	7879	protein_coding	RAB7A	GO:0000166	nucleotide binding	no
Indian	ENSG00000072501	8243	protein_coding	SMC1A	GO:0000166	nucleotide binding	no
Indian	ENSG00000173110	3310	protein_coding	HSPA6	GO:0000166	nucleotide binding	no
Indian	ENSG00000167306	4645	protein_coding	MYO5B	GO:0000166	nucleotide binding	no
Indian	ENSG00000116473	5906	protein_coding	RAP1A	GO:0000166	nucleotide binding	no
Indian	ENSG00000103222	4363	protein_coding	ABCC1	GO:0000166	nucleotide binding	no
Indian	ENSG00000227739	203068	protein_coding	TUBB	GO:0000166	nucleotide binding	no
Indian	ENSG00000102572	8428	protein_coding	STK24	GO:0000166	nucleotide binding	no
Indian	ENSG00000178952	7284	protein_coding	TUFM	GO:0000166	nucleotide binding	no
Indian	ENSG00000175906	379	protein_coding	ARL4D	GO:0000166	nucleotide binding	no
Indian	ENSG00000117593	55157	protein_coding	DARS2	GO:0000166	nucleotide binding	no
Indian	ENSG00000109063	4621	protein_coding	MYH3	GO:0000166	nucleotide binding	no
Indian	ENSG00000159399	3099	protein_coding	HK2	GO:0000166	nucleotide binding	no
Indian	ENSG00000165092	216	protein_coding	ALDH1A1	GO:0000166	nucleotide binding	no
Indian	ENSG00000087258	2775	protein_coding	GNAO1	GO:0000166	nucleotide binding	no
Indian	ENSG00000082146	55437	protein_coding	STRADB	GO:0000166	nucleotide binding	no
Indian	ENSG00000186642	5138	protein_coding	PDE2A	GO:0000166	nucleotide binding	no
Indian	ENSG00000132698	57111	protein_coding	RAB25	GO:0000166	nucleotide binding	no
Indian	ENSG00000070669	440	protein_coding	ASNS	GO:0000166	nucleotide binding	no
Indian	ENSG00000004455	204	protein_coding	AK2	GO:0000166	nucleotide binding	no
Indian	ENSG00000197562	57799	protein_coding	RAB40C	GO:0000166	nucleotide binding	no
Indian	ENSG00000148053	4915	protein_coding	NTRK2	GO:0000166	nucleotide binding	no
Indian	ENSG00000101782	8780	protein_coding	RIOK3	GO:0000166	nucleotide binding	no
Indian	ENSG00000102144	5230	protein_coding	PGK1	GO:0000166	nucleotide binding	no
Indian	ENSG00000143479	8444	protein_coding	DYRK3	GO:0000166	nucleotide binding	no
Indian	ENSG00000156261	10694	protein_coding	CCT8	GO:0000166	nucleotide binding	no
Indian	ENSG00000084731	3797	protein_coding	KIF3C	GO:0000166	nucleotide binding	no
Indian	ENSG00000086991	50507	protein_coding	NOX4	GO:0000166	nucleotide binding	no
Indian	ENSG00000060140	55359	protein_coding	STYK1	GO:0000166	nucleotide binding	no
Indian	ENSG00000158486	55567	protein_coding	DNAH3	GO:0000166	nucleotide binding	no
Indian	ENSG00000117650	4751	protein_coding	NEK2	GO:0000166	nucleotide binding	no
Indian	ENSG00000084733	10890	protein_coding	RAB10	GO:0000166	nucleotide binding	no
Indian	ENSG00000150753	22948	protein_coding	CCT5	GO:0000166	nucleotide binding	no
Indian	ENSG00000137193	5292	protein_coding	PIM1	GO:0000166	nucleotide binding	no
Indian	ENSG00000165733	9790	protein_coding	BMS1	GO:0000166	nucleotide binding	no
Indian	ENSG00000196182	83931	protein_coding	STK40	GO:0000166	nucleotide binding	no
Indian	ENSG00000169067	345651	protein_coding	ACTBL2	GO:0000166	nucleotide binding	no
Indian	ENSG00000179869	154664	protein_coding	ABCA13	GO:0000166	nucleotide binding	no
Indian	ENSG00000109339	5602	protein_coding	MAPK10	GO:0000166	nucleotide binding	no
Indian	ENSG00000145632	10769	protein_coding	PLK2	GO:0000166	nucleotide binding	no
Indian	ENSG00000196586	4646	protein_coding	MYO6	GO:0000166	nucleotide binding	no
Indian	ENSG00000100345	4627	protein_coding	MYH9	GO:0000166	nucleotide binding	no
Indian	ENSG00000132964	1024	protein_coding	CDK8	GO:0000166	nucleotide binding	no
Indian	ENSG00000157087	491	protein_coding	ATP2B2	GO:0000166	nucleotide binding	no
Indian	ENSG00000104879	1158	protein_coding	CKM	GO:0000166	nucleotide binding	no
Indian	ENSG00000058668	493	protein_coding	ATP2B4	GO:0000166	nucleotide binding	no
Indian	ENSG00000197208	6583	protein_coding	SLC22A4	GO:0000166	nucleotide binding	no
Indian	ENSG00000076003	4175	protein_coding	MCM6	GO:0000166	nucleotide binding	no
Indian	ENSG00000108106	27338	protein_coding	UBE2S	GO:0000166	nucleotide binding	no
Indian	ENSG00000165392	7486	protein_coding	WRN	GO:0000166	nucleotide binding	no
Indian	ENSG00000137825	3706	protein_coding	ITPKA	GO:0000166	nucleotide binding	no
Indian	ENSG00000079337	10411	protein_coding	RAPGEF3	GO:0000166	nucleotide binding	no
Indian	ENSG00000108469	9400	protein_coding	RECQL5	GO:0000166	nucleotide binding	no
Indian	ENSG00000166592	6236	protein_coding	RRAD	GO:0000166	nucleotide binding	no
Indian	ENSG00000115866	1615	protein_coding	DARS	GO:0000166	nucleotide binding	no
Indian	ENSG00000065883	8621	protein_coding	CDK13	GO:0000166	nucleotide binding	no
Indian	ENSG00000170606	3308	protein_coding	HSPA4	GO:0000166	nucleotide binding	no
Indian	ENSG00000167553	84790	protein_coding	TUBA1C	GO:0000166	nucleotide binding	no
Indian	ENSG00000105810	1021	protein_coding	CDK6	GO:0000166	nucleotide binding	no
Indian	ENSG00000119541	9525	protein_coding	VPS4B	GO:0000166	nucleotide binding	no
Indian	ENSG00000185483	4919	protein_coding	ROR1	GO:0000166	nucleotide binding	no
Indian	ENSG00000013016	30845	protein_coding	EHD3	GO:0000166	nucleotide binding	no
Indian	ENSG00000167658	1938	protein_coding	EEF2	GO:0000166	nucleotide binding	no
Indian	ENSG00000101213	5753	protein_coding	PTK6	GO:0000166	nucleotide binding	no
Indian	ENSG00000092445	7301	protein_coding	TYRO3	GO:0000166	nucleotide binding	no
Indian	ENSG00000183347	163351	protein_coding	GBP6	GO:0000166	nucleotide binding	no
Indian	ENSG00000142627	1969	protein_coding	EPHA2	GO:0000166	nucleotide binding	no
Indian	ENSG00000125885	84515	protein_coding	MCM8	GO:0000166	nucleotide binding	no
Indian	ENSG00000065534	4638	protein_coding	MYLK	GO:0000166	nucleotide binding	no
Indian	ENSG00000140105	7453	protein_coding	WARS	GO:0000166	nucleotide binding	no
Indian	ENSG00000166165	1152	protein_coding	CKB	GO:0000166	nucleotide binding	no
Indian	ENSG00000127564	9088	protein_coding	PKMYT1	GO:0000166	nucleotide binding	no
Indian	ENSG00000065613	9748	protein_coding	SLK	GO:0000166	nucleotide binding	no
Indian	ENSG00000123612	130399	protein_coding	ACVR1C	GO:0000166	nucleotide binding	no
Indian	ENSG00000058091	5218	protein_coding	CDK14	GO:0000166	nucleotide binding	no
Indian	ENSG00000237649	3833	protein_coding	KIFC1	GO:0000166	nucleotide binding	no
Indian	ENSG00000005249	5577	protein_coding	PRKAR2B	GO:0000166	nucleotide binding	no
Indian	ENSG00000148660	818	protein_coding	CAMK2G	GO:0000166	nucleotide binding	no
Indian	ENSG00000275482	2051	protein_coding	EPHB6	GO:0000166	nucleotide binding	no
Indian	ENSG00000006432	4293	protein_coding	MAP3K9	GO:0000166	nucleotide binding	no
Indian	ENSG00000096384	3326	protein_coding	HSP90AB1	GO:0000166	nucleotide binding	no
Indian	ENSG00000135624	10574	protein_coding	CCT7	GO:0000166	nucleotide binding	no
Indian	ENSG00000140451	80119	protein_coding	PIF1	GO:0000166	nucleotide binding	no
Indian	ENSG00000067225	5315	protein_coding	PKM	GO:0000166	nucleotide binding	no
Indian	ENSG00000127586	63922	protein_coding	CHTF18	GO:0000166	nucleotide binding	no
Indian	ENSG00000141338	10351	protein_coding	ABCA8	GO:0000166	nucleotide binding	no
Indian	ENSG00000128833	55930	protein_coding	MYO5C	GO:0000166	nucleotide binding	no
Indian	ENSG00000185236	9230	protein_coding	RAB11B	GO:0000166	nucleotide binding	no
Indian	ENSG00000254087	4067	protein_coding	LYN	GO:0000166	nucleotide binding	no
Indian	ENSG00000133056	5287	protein_coding	PIK3C2B	GO:0000166	nucleotide binding	no
Indian	ENSG00000113721	5159	protein_coding	PDGFRB	GO:0000166	nucleotide binding	no
Indian	ENSG00000172680	4342	protein_coding	MOS	GO:0000166	nucleotide binding	no
Indian	ENSG00000128641	4430	protein_coding	MYO1B	GO:0000166	nucleotide binding	no
Indian	ENSG00000115963	390	protein_coding	RND3	GO:0000166	nucleotide binding	no
Indian	ENSG00000156052	2776	protein_coding	GNAQ	GO:0000166	nucleotide binding	no
Indian	ENSG00000153187	3192	protein_coding	HNRNPU	GO:0000166	nucleotide binding	no
Indian	ENSG00000104833	10382	protein_coding	TUBB4A	GO:0000166	nucleotide binding	no
Indian	ENSG00000044574	3309	protein_coding	HSPA5	GO:0000166	nucleotide binding	no
Indian	ENSG00000196419	2547	protein_coding	XRCC6	GO:0000166	nucleotide binding	no
Indian	ENSG00000145555	NA	protein_coding	MYO10	GO:0000166	nucleotide binding	no
Indian	ENSG00000154262	23460	protein_coding	ABCA6	GO:0000166	nucleotide binding	no
Indian	ENSG00000018625	477	protein_coding	ATP1A2	GO:0000166	nucleotide binding	no
Indian	ENSG00000134533	85004	protein_coding	RERG	GO:0000166	nucleotide binding	no
Indian	ENSG00000112984	10112	protein_coding	KIF20A	GO:0000166	nucleotide binding	no
Indian	ENSG00000170871	9778	protein_coding	KIAA0232	GO:0000166	nucleotide binding	no
Indian	ENSG00000173156	29984	protein_coding	RHOD	GO:0000166	nucleotide binding	no
Indian	ENSG00000154265	23461	protein_coding	ABCA5	GO:0000166	nucleotide binding	no
Indian	ENSG00000068976	5837	protein_coding	PYGM	GO:0000166	nucleotide binding	no
Indian	ENSG00000184702	5413	protein_coding	SEPT5	GO:0000166	nucleotide binding	no
Indian	ENSG00000089220	5037	protein_coding	PEBP1	GO:0000166	nucleotide binding	no
Indian	ENSG00000197535	4644	protein_coding	MYO5A	GO:0000166	nucleotide binding	no
Indian	ENSG00000160145	8997	protein_coding	KALRN	GO:0000166	nucleotide binding	no
Indian	ENSG00000164543	9263	protein_coding	STK17A	GO:0000166	nucleotide binding	no
Indian	ENSG00000167900	7083	protein_coding	TK1	GO:0000166	nucleotide binding	no
Indian	ENSG00000157601	4599	protein_coding	MX1	GO:0000166	nucleotide binding	no
Indian	ENSG00000172716	91607	protein_coding	SLFN11	GO:0000166	nucleotide binding	no
Indian	ENSG00000166484	5598	protein_coding	MAPK7	GO:0000166	nucleotide binding	no
Indian	ENSG00000131044	164395	protein_coding	TTLL9	GO:0000166	nucleotide binding	no
Indian	ENSG00000152556	5213	protein_coding	PFKM	GO:0000166	nucleotide binding	no
Indian	ENSG00000183317	284656	protein_coding	EPHA10	GO:0000166	nucleotide binding	no
Indian	ENSG00000146731	908	protein_coding	CCT6A	GO:0000166	nucleotide binding	no
Indian	ENSG00000170445	3035	protein_coding	HARS	GO:0000166	nucleotide binding	no
Indian	ENSG00000183495	57634	protein_coding	EP400	GO:0000166	nucleotide binding	no
Indian	ENSG00000167984	197358	protein_coding	NLRC3	GO:0000166	nucleotide binding	no
Indian	ENSG00000166197	9221	protein_coding	NOLC1	GO:0000166	nucleotide binding	no
Indian	ENSG00000120254	25902	protein_coding	MTHFD1L	GO:0000166	nucleotide binding	no
Indian	ENSG00000168078	55872	protein_coding	PBK	GO:0000166	nucleotide binding	no
Indian	ENSG00000126562	65266	protein_coding	WNK4	GO:0000166	nucleotide binding	no
Indian	ENSG00000162496	9249	protein_coding	DHRS3	GO:0000166	nucleotide binding	no
Indian	ENSG00000120438	6950	protein_coding	TCP1	GO:0000166	nucleotide binding	no
Indian	ENSG00000183421	54101	protein_coding	RIPK4	GO:0000166	nucleotide binding	no
Indian	ENSG00000166598	7184	protein_coding	HSP90B1	GO:0000166	nucleotide binding	no
Indian	ENSG00000135446	1019	protein_coding	CDK4	GO:0000166	nucleotide binding	no
Indian	ENSG00000243678	4831	protein_coding	NME2	GO:0000166	nucleotide binding	no
Indian	ENSG00000118508	10981	protein_coding	RAB32	GO:0000166	nucleotide binding	no
Indian	ENSG00000132321	79781	protein_coding	IQCA1	GO:0000166	nucleotide binding	no
Indian	ENSG00000132388	7326	protein_coding	UBE2G1	GO:0000166	nucleotide binding	no
Indian	ENSG00000105976	4233	protein_coding	MET	GO:0000166	nucleotide binding	no
Indian	ENSG00000161960	1973	protein_coding	EIF4A1	GO:0000166	nucleotide binding	no
Indian	ENSG00000166866	4640	protein_coding	MYO1A	GO:0000166	nucleotide binding	no
Indian	ENSG00000110921	4598	protein_coding	MVK	GO:0000166	nucleotide binding	no
Indian	ENSG00000204390	3305	protein_coding	HSPA1L	GO:0000166	nucleotide binding	no
Indian	ENSG00000146904	2041	protein_coding	EPHA1	GO:0000166	nucleotide binding	no
Indian	ENSG00000111404	79785	protein_coding	RERGL	GO:0000166	nucleotide binding	no
Indian	ENSG00000149269	5058	protein_coding	PAK1	GO:0000166	nucleotide binding	no
Indian	ENSG00000085999	8438	protein_coding	RAD54L	GO:0000166	nucleotide binding	no
Indian	ENSG00000113013	3313	protein_coding	HSPA9	GO:0000166	nucleotide binding	no
[truncated: 3,173 more rows]

## Sheet: CellularComponent
Population	ensembl_gene_id	entrezgene	gene_biotype	external_gene_name	go_id	go_term	unique_to_population
Australian	ENSG00000099246	22931	protein_coding	RAB18	GO:0005622	intracellular	yes
Australian	ENSG00000138031	109	protein_coding	ADCY3	GO:0005622	intracellular	yes
Australian	ENSG00000065357	1606	protein_coding	DGKA	GO:0005622	intracellular	yes
Australian	ENSG00000091436	51776	protein_coding	MAP3K20	GO:0005622	intracellular	yes
Australian	ENSG00000102048	140462	protein_coding	ASB9	GO:0005622	intracellular	yes
Australian	ENSG00000143622	6016	protein_coding	RIT1	GO:0005622	intracellular	yes
Australian	ENSG00000134318	9475	protein_coding	ROCK2	GO:0005622	intracellular	yes
Australian	ENSG00000077044	8527	protein_coding	DGKD	GO:0005622	intracellular	yes
Australian	ENSG00000067606	5590	protein_coding	PRKCZ	GO:0005622	intracellular	yes
Australian	ENSG00000172575	10125	protein_coding	RASGRP1	GO:0005622	intracellular	yes
Australian	ENSG00000105287	25865	protein_coding	PRKD2	GO:0005622	intracellular	yes
Australian	ENSG00000111540	5869	protein_coding	RAB5B	GO:0005622	intracellular	yes
Australian	ENSG00000132155	5894	protein_coding	RAF1	GO:0005622	intracellular	yes
Australian	ENSG00000100083	26088	protein_coding	GGA1	GO:0005622	intracellular	yes
Australian	ENSG00000112343	10475	protein_coding	TRIM38	GO:0005622	intracellular	yes
Australian	ENSG00000198722	10497	protein_coding	UNC13B	GO:0005622	intracellular	yes
Australian	ENSG00000107643	5599	protein_coding	MAPK8	GO:0005622	intracellular	yes
Australian	ENSG00000136238	5879	protein_coding	RAC1	GO:0005622	intracellular	yes
Australian	ENSG00000154822	23228	protein_coding	PLCL2	GO:0005622	intracellular	yes
Australian	ENSG00000117602	11123	protein_coding	RCAN3	GO:0005622	intracellular	yes
Australian	ENSG00000119396	51552	protein_coding	RAB14	GO:0005622	intracellular	yes
Australian	ENSG00000152700	51128	protein_coding	SAR1B	GO:0005622	intracellular	yes
Australian	ENSG00000128340	5880	protein_coding	RAC2	GO:0005622	intracellular	yes
Australian	ENSG00000164050	5364	protein_coding	PLXNB1	GO:0005622	intracellular	yes
Australian	ENSG00000170425	136	protein_coding	ADORA2B	GO:0005622	intracellular	yes
Australian	ENSG00000120805	400	protein_coding	ARL1	GO:0005622	intracellular	yes
Australian	ENSG00000139144	5288	protein_coding	PIK3C2G	GO:0005622	intracellular	yes
Australian	ENSG00000145907	10146	protein_coding	G3BP1	GO:0005622	intracellular	yes
Australian	ENSG00000096968	3717	protein_coding	JAK2	GO:0005737	cytoplasm	no
Australian	ENSG00000166747	164	protein_coding	AP1G1	GO:0005737	cytoplasm	no
Australian	ENSG00000138031	109	protein_coding	ADCY3	GO:0005737	cytoplasm	no
Australian	ENSG00000178078	55620	protein_coding	STAP2	GO:0005737	cytoplasm	no
Australian	ENSG00000065559	6416	protein_coding	MAP2K4	GO:0005737	cytoplasm	no
Australian	ENSG00000100614	5494	protein_coding	PPM1A	GO:0005737	cytoplasm	no
Australian	ENSG00000116288	11315	protein_coding	PARK7	GO:0005737	cytoplasm	no
Australian	ENSG00000091436	51776	protein_coding	MAP3K20	GO:0005737	cytoplasm	no
Australian	ENSG00000144566	5868	protein_coding	RAB5A	GO:0005737	cytoplasm	no
Australian	ENSG00000277273	1022	protein_coding	CDK7	GO:0005737	cytoplasm	no
Australian	ENSG00000161202	1857	protein_coding	DVL3	GO:0005737	cytoplasm	no
Australian	ENSG00000115641	2274	protein_coding	FHL2	GO:0005737	cytoplasm	no
Australian	ENSG00000172175	10892	protein_coding	MALT1	GO:0005737	cytoplasm	no
Australian	ENSG00000171700	10287	protein_coding	RGS19	GO:0005737	cytoplasm	no
Australian	ENSG00000099942	1399	protein_coding	CRKL	GO:0005737	cytoplasm	no
Australian	ENSG00000134318	9475	protein_coding	ROCK2	GO:0005737	cytoplasm	no
Australian	ENSG00000077044	8527	protein_coding	DGKD	GO:0005737	cytoplasm	no
Australian	ENSG00000067606	5590	protein_coding	PRKCZ	GO:0005737	cytoplasm	no
Australian	ENSG00000130222	10912	protein_coding	GADD45G	GO:0005737	cytoplasm	no
Australian	ENSG00000070759	10420	protein_coding	TESK2	GO:0005737	cytoplasm	no
Australian	ENSG00000172575	10125	protein_coding	RASGRP1	GO:0005737	cytoplasm	no
Australian	ENSG00000068078	2261	protein_coding	FGFR3	GO:0005737	cytoplasm	no
Australian	ENSG00000105287	25865	protein_coding	PRKD2	GO:0005737	cytoplasm	no
Australian	ENSG00000100842	10278	protein_coding	EFS	GO:0005737	cytoplasm	no
Australian	ENSG00000141738	2886	protein_coding	GRB7	GO:0005737	cytoplasm	no
Australian	ENSG00000078902	54472	protein_coding	TOLLIP	GO:0005737	cytoplasm	no
Australian	ENSG00000123728	57826	protein_coding	RAP2C	GO:0005737	cytoplasm	no
Australian	ENSG00000132155	5894	protein_coding	RAF1	GO:0005737	cytoplasm	no
Australian	ENSG00000106615	6009	protein_coding	RHEB	GO:0005737	cytoplasm	no
Australian	ENSG00000145703	10788	protein_coding	IQGAP2	GO:0005737	cytoplasm	no
Australian	ENSG00000177885	2885	protein_coding	GRB2	GO:0005737	cytoplasm	no
Australian	ENSG00000198722	10497	protein_coding	UNC13B	GO:0005737	cytoplasm	no
Australian	ENSG00000128245	7533	protein_coding	YWHAH	GO:0005737	cytoplasm	no
Australian	ENSG00000010810	2534	protein_coding	FYN	GO:0005737	cytoplasm	no
Australian	ENSG00000119185	9270	protein_coding	ITGB1BP1	GO:0005737	cytoplasm	no
Australian	ENSG00000163932	5580	protein_coding	PRKCD	GO:0005737	cytoplasm	no
Australian	ENSG00000107643	5599	protein_coding	MAPK8	GO:0005737	cytoplasm	no
Australian	ENSG00000136238	5879	protein_coding	RAC1	GO:0005737	cytoplasm	no
Australian	ENSG00000172936	4615	protein_coding	MYD88	GO:0005737	cytoplasm	no
Australian	ENSG00000112210	51715	protein_coding	RAB23	GO:0005737	cytoplasm	no
Australian	ENSG00000163697	323	protein_coding	APBB2	GO:0005737	cytoplasm	no
Australian	ENSG00000113575	5515	protein_coding	PPP2CA	GO:0005737	cytoplasm	no
Australian	ENSG00000154822	23228	protein_coding	PLCL2	GO:0005737	cytoplasm	no
Australian	ENSG00000112335	8724	protein_coding	SNX3	GO:0005737	cytoplasm	no
Australian	ENSG00000077782	2260	protein_coding	FGFR1	GO:0005737	cytoplasm	no
Australian	ENSG00000099860	4616	protein_coding	GADD45B	GO:0005737	cytoplasm	no
Australian	ENSG00000155926	6503	protein_coding	SLA	GO:0005737	cytoplasm	no
Australian	ENSG00000156052	2776	protein_coding	GNAQ	GO:0005737	cytoplasm	no
Australian	ENSG00000064393	28996	protein_coding	HIPK2	GO:0005737	cytoplasm	no
Australian	ENSG00000117602	11123	protein_coding	RCAN3	GO:0005737	cytoplasm	no
Australian	ENSG00000123609	9111	protein_coding	NMI	GO:0005737	cytoplasm	no
Australian	ENSG00000171132	5581	protein_coding	PRKCE	GO:0005737	cytoplasm	no
Australian	ENSG00000182621	23236	protein_coding	PLCB1	GO:0005737	cytoplasm	no
Australian	ENSG00000128340	5880	protein_coding	RAC2	GO:0005737	cytoplasm	no
Australian	ENSG00000151422	2241	protein_coding	FER	GO:0005737	cytoplasm	no
Australian	ENSG00000101336	3055	protein_coding	HCK	GO:0005737	cytoplasm	no
Australian	ENSG00000120805	400	protein_coding	ARL1	GO:0005737	cytoplasm	no
Australian	ENSG00000043462	3937	protein_coding	LCP2	GO:0005737	cytoplasm	no
Australian	ENSG00000085511	4216	protein_coding	MAP3K4	GO:0005737	cytoplasm	no
Australian	ENSG00000104375	6788	protein_coding	STK3	GO:0005737	cytoplasm	no
Australian	ENSG00000145907	10146	protein_coding	G3BP1	GO:0005737	cytoplasm	no
Australian	ENSG00000123595	9367	protein_coding	RAB9A	GO:0005768	endosome	yes
Australian	ENSG00000144566	5868	protein_coding	RAB5A	GO:0005768	endosome	yes
Australian	ENSG00000069974	5873	protein_coding	RAB27A	GO:0005768	endosome	yes
Australian	ENSG00000138039	3973	protein_coding	LHCGR	GO:0005768	endosome	yes
Australian	ENSG00000099942	1399	protein_coding	CRKL	GO:0005768	endosome	yes
Australian	ENSG00000067606	5590	protein_coding	PRKCZ	GO:0005768	endosome	yes
Australian	ENSG00000125249	5911	protein_coding	RAP2A	GO:0005768	endosome	yes
Australian	ENSG00000111540	5869	protein_coding	RAB5B	GO:0005768	endosome	yes
Australian	ENSG00000123728	57826	protein_coding	RAP2C	GO:0005768	endosome	yes
Australian	ENSG00000100083	26088	protein_coding	GGA1	GO:0005768	endosome	yes
Australian	ENSG00000071189	23161	protein_coding	SNX13	GO:0005768	endosome	yes
Australian	ENSG00000177885	2885	protein_coding	GRB2	GO:0005768	endosome	yes
Australian	ENSG00000010810	2534	protein_coding	FYN	GO:0005768	endosome	yes
Australian	ENSG00000112210	51715	protein_coding	RAB23	GO:0005768	endosome	yes
Australian	ENSG00000112335	8724	protein_coding	SNX3	GO:0005768	endosome	yes
Australian	ENSG00000155926	6503	protein_coding	SLA	GO:0005768	endosome	yes
Australian	ENSG00000119396	51552	protein_coding	RAB14	GO:0005768	endosome	yes
Australian	ENSG00000123595	9367	protein_coding	RAB9A	GO:0005794	Golgi apparatus	yes
Australian	ENSG00000129219	5338	protein_coding	PLD2	GO:0005794	Golgi apparatus	yes
Australian	ENSG00000166747	164	protein_coding	AP1G1	GO:0005794	Golgi apparatus	yes
Australian	ENSG00000138031	109	protein_coding	ADCY3	GO:0005794	Golgi apparatus	yes
Australian	ENSG00000069974	5873	protein_coding	RAB27A	GO:0005794	Golgi apparatus	yes
Australian	ENSG00000171700	10287	protein_coding	RGS19	GO:0005794	Golgi apparatus	yes
Australian	ENSG00000172575	10125	protein_coding	RASGRP1	GO:0005794	Golgi apparatus	yes
Australian	ENSG00000068078	2261	protein_coding	FGFR3	GO:0005794	Golgi apparatus	yes
Australian	ENSG00000105287	25865	protein_coding	PRKD2	GO:0005794	Golgi apparatus	yes
Australian	ENSG00000041353	5874	protein_coding	RAB27B	GO:0005794	Golgi apparatus	yes
Australian	ENSG00000132155	5894	protein_coding	RAF1	GO:0005794	Golgi apparatus	yes
Australian	ENSG00000100083	26088	protein_coding	GGA1	GO:0005794	Golgi apparatus	yes
Australian	ENSG00000182287	8905	protein_coding	AP1S2	GO:0005794	Golgi apparatus	yes
Australian	ENSG00000106615	6009	protein_coding	RHEB	GO:0005794	Golgi apparatus	yes
Australian	ENSG00000177885	2885	protein_coding	GRB2	GO:0005794	Golgi apparatus	yes
Australian	ENSG00000181104	2149	protein_coding	F2R	GO:0005794	Golgi apparatus	yes
Australian	ENSG00000198722	10497	protein_coding	UNC13B	GO:0005794	Golgi apparatus	yes
Australian	ENSG00000100280	162	protein_coding	AP1B1	GO:0005794	Golgi apparatus	yes
Australian	ENSG00000119396	51552	protein_coding	RAB14	GO:0005794	Golgi apparatus	yes
Australian	ENSG00000171132	5581	protein_coding	PRKCE	GO:0005794	Golgi apparatus	yes
Australian	ENSG00000152700	51128	protein_coding	SAR1B	GO:0005794	Golgi apparatus	yes
Australian	ENSG00000104388	5862	protein_coding	RAB2A	GO:0005794	Golgi apparatus	yes
Australian	ENSG00000101336	3055	protein_coding	HCK	GO:0005794	Golgi apparatus	yes
Australian	ENSG00000120805	400	protein_coding	ARL1	GO:0005794	Golgi apparatus	yes
Australian	ENSG00000096968	3717	protein_coding	JAK2	GO:0005829	cytosol	no
Australian	ENSG00000123595	9367	protein_coding	RAB9A	GO:0005829	cytosol	no
Australian	ENSG00000099246	22931	protein_coding	RAB18	GO:0005829	cytosol	no
Australian	ENSG00000166747	164	protein_coding	AP1G1	GO:0005829	cytosol	no
Australian	ENSG00000178078	55620	protein_coding	STAP2	GO:0005829	cytosol	no
Australian	ENSG00000065559	6416	protein_coding	MAP2K4	GO:0005829	cytosol	no
Australian	ENSG00000100614	5494	protein_coding	PPM1A	GO:0005829	cytosol	no
Australian	ENSG00000065357	1606	protein_coding	DGKA	GO:0005829	cytosol	no
Australian	ENSG00000116288	11315	protein_coding	PARK7	GO:0005829	cytosol	no
Australian	ENSG00000091436	51776	protein_coding	MAP3K20	GO:0005829	cytosol	no
Australian	ENSG00000144566	5868	protein_coding	RAB5A	GO:0005829	cytosol	no
Australian	ENSG00000161202	1857	protein_coding	DVL3	GO:0005829	cytosol	no
Australian	ENSG00000102048	140462	protein_coding	ASB9	GO:0005829	cytosol	no
Australian	ENSG00000069974	5873	protein_coding	RAB27A	GO:0005829	cytosol	no
Australian	ENSG00000183020	161	protein_coding	AP2A2	GO:0005829	cytosol	no
Australian	ENSG00000172175	10892	protein_coding	MALT1	GO:0005829	cytosol	no
Australian	ENSG00000099942	1399	protein_coding	CRKL	GO:0005829	cytosol	no
Australian	ENSG00000134318	9475	protein_coding	ROCK2	GO:0005829	cytosol	no
Australian	ENSG00000077044	8527	protein_coding	DGKD	GO:0005829	cytosol	no
Australian	ENSG00000067606	5590	protein_coding	PRKCZ	GO:0005829	cytosol	no
Australian	ENSG00000172575	10125	protein_coding	RASGRP1	GO:0005829	cytosol	no
Australian	ENSG00000105287	25865	protein_coding	PRKD2	GO:0005829	cytosol	no
Australian	ENSG00000125249	5911	protein_coding	RAP2A	GO:0005829	cytosol	no
Australian	ENSG00000141738	2886	protein_coding	GRB7	GO:0005829	cytosol	no
Australian	ENSG00000078902	54472	protein_coding	TOLLIP	GO:0005829	cytosol	no
Australian	ENSG00000123728	57826	protein_coding	RAP2C	GO:0005829	cytosol	no
Australian	ENSG00000132155	5894	protein_coding	RAF1	GO:0005829	cytosol	no
Australian	ENSG00000182287	8905	protein_coding	AP1S2	GO:0005829	cytosol	no
Australian	ENSG00000106615	6009	protein_coding	RHEB	GO:0005829	cytosol	no
Australian	ENSG00000112343	10475	protein_coding	TRIM38	GO:0005829	cytosol	no
Australian	ENSG00000145703	10788	protein_coding	IQGAP2	GO:0005829	cytosol	no
Australian	ENSG00000177885	2885	protein_coding	GRB2	GO:0005829	cytosol	no
Australian	ENSG00000198722	10497	protein_coding	UNC13B	GO:0005829	cytosol	no
Australian	ENSG00000128245	7533	protein_coding	YWHAH	GO:0005829	cytosol	no
Australian	ENSG00000010810	2534	protein_coding	FYN	GO:0005829	cytosol	no
Australian	ENSG00000119185	9270	protein_coding	ITGB1BP1	GO:0005829	cytosol	no
Australian	ENSG00000163932	5580	protein_coding	PRKCD	GO:0005829	cytosol	no
Australian	ENSG00000107643	5599	protein_coding	MAPK8	GO:0005829	cytosol	no
Australian	ENSG00000100280	162	protein_coding	AP1B1	GO:0005829	cytosol	no
Australian	ENSG00000136238	5879	protein_coding	RAC1	GO:0005829	cytosol	no
Australian	ENSG00000172936	4615	protein_coding	MYD88	GO:0005829	cytosol	no
Australian	ENSG00000112210	51715	protein_coding	RAB23	GO:0005829	cytosol	no
Australian	ENSG00000113575	5515	protein_coding	PPP2CA	GO:0005829	cytosol	no
Australian	ENSG00000112335	8724	protein_coding	SNX3	GO:0005829	cytosol	no
Australian	ENSG00000077782	2260	protein_coding	FGFR1	GO:0005829	cytosol	no
Australian	ENSG00000123609	9111	protein_coding	NMI	GO:0005829	cytosol	no
Australian	ENSG00000119396	51552	protein_coding	RAB14	GO:0005829	cytosol	no
Australian	ENSG00000171132	5581	protein_coding	PRKCE	GO:0005829	cytosol	no
Australian	ENSG00000182621	23236	protein_coding	PLCB1	GO:0005829	cytosol	no
Australian	ENSG00000152700	51128	protein_coding	SAR1B	GO:0005829	cytosol	no
Australian	ENSG00000128340	5880	protein_coding	RAC2	GO:0005829	cytosol	no
Australian	ENSG00000104388	5862	protein_coding	RAB2A	GO:0005829	cytosol	no
Australian	ENSG00000151422	2241	protein_coding	FER	GO:0005829	cytosol	no
Australian	ENSG00000101336	3055	protein_coding	HCK	GO:0005829	cytosol	no
Australian	ENSG00000120805	400	protein_coding	ARL1	GO:0005829	cytosol	no
Australian	ENSG00000139144	5288	protein_coding	PIK3C2G	GO:0005829	cytosol	no
Australian	ENSG00000111252	10019	protein_coding	SH2B3	GO:0005829	cytosol	no
Australian	ENSG00000043462	3937	protein_coding	LCP2	GO:0005829	cytosol	no
Australian	ENSG00000104375	6788	protein_coding	STK3	GO:0005829	cytosol	no
Australian	ENSG00000145907	10146	protein_coding	G3BP1	GO:0005829	cytosol	no
Australian	ENSG00000096968	3717	protein_coding	JAK2	GO:0005886	plasma membrane	no
Australian	ENSG00000081320	9262	protein_coding	STK17B	GO:0005886	plasma membrane	no
Australian	ENSG00000123595	9367	protein_coding	RAB9A	GO:0005886	plasma membrane	no
Australian	ENSG00000129219	5338	protein_coding	PLD2	GO:0005886	plasma membrane	no
Australian	ENSG00000099246	22931	protein_coding	RAB18	GO:0005886	plasma membrane	no
Australian	ENSG00000138031	109	protein_coding	ADCY3	GO:0005886	plasma membrane	no
Australian	ENSG00000178078	55620	protein_coding	STAP2	GO:0005886	plasma membrane	no
Australian	ENSG00000100614	5494	protein_coding	PPM1A	GO:0005886	plasma membrane	no
Australian	ENSG00000151617	1909	protein_coding	EDNRA	GO:0005886	plasma membrane	no
Australian	ENSG00000065357	1606	protein_coding	DGKA	GO:0005886	plasma membrane	no
Australian	ENSG00000116288	11315	protein_coding	PARK7	GO:0005886	plasma membrane	no
Australian	ENSG00000144566	5868	protein_coding	RAB5A	GO:0005886	plasma membrane	no
Australian	ENSG00000143622	6016	protein_coding	RIT1	GO:0005886	plasma membrane	no
Australian	ENSG00000183020	161	protein_coding	AP2A2	GO:0005886	plasma membrane	no
Australian	ENSG00000172175	10892	protein_coding	MALT1	GO:0005886	plasma membrane	no
Australian	ENSG00000138039	3973	protein_coding	LHCGR	GO:0005886	plasma membrane	no
Australian	ENSG00000134318	9475	protein_coding	ROCK2	GO:0005886	plasma membrane	no
Australian	ENSG00000077044	8527	protein_coding	DGKD	GO:0005886	plasma membrane	no
Australian	ENSG00000067606	5590	protein_coding	PRKCZ	GO:0005886	plasma membrane	no
Australian	ENSG00000172575	10125	protein_coding	RASGRP1	GO:0005886	plasma membrane	no
Australian	ENSG00000068078	2261	protein_coding	FGFR3	GO:0005886	plasma membrane	no
Australian	ENSG00000105287	25865	protein_coding	PRKD2	GO:0005886	plasma membrane	no
Australian	ENSG00000041353	5874	protein_coding	RAB27B	GO:0005886	plasma membrane	no
Australian	ENSG00000125249	5911	protein_coding	RAP2A	GO:0005886	plasma membrane	no
Australian	ENSG00000141738	2886	protein_coding	GRB7	GO:0005886	plasma membrane	no
Australian	ENSG00000111540	5869	protein_coding	RAB5B	GO:0005886	plasma membrane	no
Australian	ENSG00000123728	57826	protein_coding	RAP2C	GO:0005886	plasma membrane	no
Australian	ENSG00000132155	5894	protein_coding	RAF1	GO:0005886	plasma membrane	no
Australian	ENSG00000145703	10788	protein_coding	IQGAP2	GO:0005886	plasma membrane	no
Australian	ENSG00000177885	2885	protein_coding	GRB2	GO:0005886	plasma membrane	no
Australian	ENSG00000181104	2149	protein_coding	F2R	GO:0005886	plasma membrane	no
Australian	ENSG00000111321	4055	protein_coding	LTBR	GO:0005886	plasma membrane	no
Australian	ENSG00000198722	10497	protein_coding	UNC13B	GO:0005886	plasma membrane	no
Australian	ENSG00000128245	7533	protein_coding	YWHAH	GO:0005886	plasma membrane	no
Australian	ENSG00000010810	2534	protein_coding	FYN	GO:0005886	plasma membrane	no
Australian	ENSG00000119185	9270	protein_coding	ITGB1BP1	GO:0005886	plasma membrane	no
Australian	ENSG00000163932	5580	protein_coding	PRKCD	GO:0005886	plasma membrane	no
Australian	ENSG00000169403	5724	protein_coding	PTAFR	GO:0005886	plasma membrane	no
Australian	ENSG00000136238	5879	protein_coding	RAC1	GO:0005886	plasma membrane	no
Australian	ENSG00000172936	4615	protein_coding	MYD88	GO:0005886	plasma membrane	no
Australian	ENSG00000112210	51715	protein_coding	RAB23	GO:0005886	plasma membrane	no
Australian	ENSG00000113575	5515	protein_coding	PPP2CA	GO:0005886	plasma membrane	no
Australian	ENSG00000077782	2260	protein_coding	FGFR1	GO:0005886	plasma membrane	no
Australian	ENSG00000156052	2776	protein_coding	GNAQ	GO:0005886	plasma membrane	no
Australian	ENSG00000119396	51552	protein_coding	RAB14	GO:0005886	plasma membrane	no
Australian	ENSG00000171132	5581	protein_coding	PRKCE	GO:0005886	plasma membrane	no
Australian	ENSG00000128340	5880	protein_coding	RAC2	GO:0005886	plasma membrane	no
Australian	ENSG00000062716	81671	protein_coding	VMP1	GO:0005886	plasma membrane	no
Australian	ENSG00000151422	2241	protein_coding	FER	GO:0005886	plasma membrane	no
Australian	ENSG00000101336	3055	protein_coding	HCK	GO:0005886	plasma membrane	no
Australian	ENSG00000164050	5364	protein_coding	PLXNB1	GO:0005886	plasma membrane	no
Australian	ENSG00000170425	136	protein_coding	ADORA2B	GO:0005886	plasma membrane	no
Australian	ENSG00000139144	5288	protein_coding	PIK3C2G	GO:0005886	plasma membrane	no
Australian	ENSG00000164949	2669	protein_coding	GEM	GO:0005886	plasma membrane	no
Australian	ENSG00000145907	10146	protein_coding	G3BP1	GO:0005886	plasma membrane	no
Australian	ENSG00000096968	3717	protein_coding	JAK2	GO:0016020	membrane	yes
Australian	ENSG00000081320	9262	protein_coding	STK17B	GO:0016020	membrane	yes
Australian	ENSG00000123595	9367	protein_coding	RAB9A	GO:0016020	membrane	yes
Australian	ENSG00000129219	5338	protein_coding	PLD2	GO:0016020	membrane	yes
Australian	ENSG00000099246	22931	protein_coding	RAB18	GO:0016020	membrane	yes
Australian	ENSG00000166747	164	protein_coding	AP1G1	GO:0016020	membrane	yes
Australian	ENSG00000138031	109	protein_coding	ADCY3	GO:0016020	membrane	yes
Australian	ENSG00000100614	5494	protein_coding	PPM1A	GO:0016020	membrane	yes
Australian	ENSG00000151617	1909	protein_coding	EDNRA	GO:0016020	membrane	yes
Australian	ENSG00000065357	1606	protein_coding	DGKA	GO:0016020	membrane	yes
Australian	ENSG00000116288	11315	protein_coding	PARK7	GO:0016020	membrane	yes
Australian	ENSG00000144566	5868	protein_coding	RAB5A	GO:0016020	membrane	yes
Australian	ENSG00000143622	6016	protein_coding	RIT1	GO:0016020	membrane	yes
Australian	ENSG00000069974	5873	protein_coding	RAB27A	GO:0016020	membrane	yes
Australian	ENSG00000183020	161	protein_coding	AP2A2	GO:0016020	membrane	yes
Australian	ENSG00000171700	10287	protein_coding	RGS19	GO:0016020	membrane	yes
Australian	ENSG00000138039	3973	protein_coding	LHCGR	GO:0016020	membrane	yes
Australian	ENSG00000134318	9475	protein_coding	ROCK2	GO:0016020	membrane	yes
Australian	ENSG00000077044	8527	protein_coding	DGKD	GO:0016020	membrane	yes
Australian	ENSG00000067606	5590	protein_coding	PRKCZ	GO:0016020	membrane	yes
Australian	ENSG00000172575	10125	protein_coding	RASGRP1	GO:0016020	membrane	yes
Australian	ENSG00000068078	2261	protein_coding	FGFR3	GO:0016020	membrane	yes
Australian	ENSG00000105287	25865	protein_coding	PRKD2	GO:0016020	membrane	yes
Australian	ENSG00000041353	5874	protein_coding	RAB27B	GO:0016020	membrane	yes
Australian	ENSG00000125249	5911	protein_coding	RAP2A	GO:0016020	membrane	yes
Australian	ENSG00000141738	2886	protein_coding	GRB7	GO:0016020	membrane	yes
Australian	ENSG00000111540	5869	protein_coding	RAB5B	GO:0016020	membrane	yes
Australian	ENSG00000123728	57826	protein_coding	RAP2C	GO:0016020	membrane	yes
Australian	ENSG00000132155	5894	protein_coding	RAF1	GO:0016020	membrane	yes
Australian	ENSG00000100083	26088	protein_coding	GGA1	GO:0016020	membrane	yes
Australian	ENSG00000182287	8905	protein_coding	AP1S2	GO:0016020	membrane	yes
Australian	ENSG00000071189	23161	protein_coding	SNX13	GO:0016020	membrane	yes
Australian	ENSG00000106615	6009	protein_coding	RHEB	GO:0016020	membrane	yes
Australian	ENSG00000177885	2885	protein_coding	GRB2	GO:0016020	membrane	yes
Australian	ENSG00000181104	2149	protein_coding	F2R	GO:0016020	membrane	yes
Australian	ENSG00000111321	4055	protein_coding	LTBR	GO:0016020	membrane	yes
Australian	ENSG00000198722	10497	protein_coding	UNC13B	GO:0016020	membrane	yes
Australian	ENSG00000010810	2534	protein_coding	FYN	GO:0016020	membrane	yes
Australian	ENSG00000119185	9270	protein_coding	ITGB1BP1	GO:0016020	membrane	yes
Australian	ENSG00000163932	5580	protein_coding	PRKCD	GO:0016020	membrane	yes
Australian	ENSG00000169403	5724	protein_coding	PTAFR	GO:0016020	membrane	yes
Australian	ENSG00000100280	162	protein_coding	AP1B1	GO:0016020	membrane	yes
Australian	ENSG00000136238	5879	protein_coding	RAC1	GO:0016020	membrane	yes
Australian	ENSG00000112210	51715	protein_coding	RAB23	GO:0016020	membrane	yes
Australian	ENSG00000163697	323	protein_coding	APBB2	GO:0016020	membrane	yes
Australian	ENSG00000113575	5515	protein_coding	PPP2CA	GO:0016020	membrane	yes
Australian	ENSG00000077782	2260	protein_coding	FGFR1	GO:0016020	membrane	yes
Australian	ENSG00000156052	2776	protein_coding	GNAQ	GO:0016020	membrane	yes
Australian	ENSG00000119396	51552	protein_coding	RAB14	GO:0016020	membrane	yes
Australian	ENSG00000171132	5581	protein_coding	PRKCE	GO:0016020	membrane	yes
Australian	ENSG00000182621	23236	protein_coding	PLCB1	GO:0016020	membrane	yes
Australian	ENSG00000152700	51128	protein_coding	SAR1B	GO:0016020	membrane	yes
Australian	ENSG00000128340	5880	protein_coding	RAC2	GO:0016020	membrane	yes
Australian	ENSG00000104388	5862	protein_coding	RAB2A	GO:0016020	membrane	yes
Australian	ENSG00000062716	81671	protein_coding	VMP1	GO:0016020	membrane	yes
Australian	ENSG00000151422	2241	protein_coding	FER	GO:0016020	membrane	yes
Australian	ENSG00000101336	3055	protein_coding	HCK	GO:0016020	membrane	yes
Australian	ENSG00000164050	5364	protein_coding	PLXNB1	GO:0016020	membrane	yes
Australian	ENSG00000170425	136	protein_coding	ADORA2B	GO:0016020	membrane	yes
Australian	ENSG00000120805	400	protein_coding	ARL1	GO:0016020	membrane	yes
Australian	ENSG00000139144	5288	protein_coding	PIK3C2G	GO:0016020	membrane	yes
Australian	ENSG00000164949	2669	protein_coding	GEM	GO:0016020	membrane	yes
Australian	ENSG00000145907	10146	protein_coding	G3BP1	GO:0016020	membrane	yes
Australian	ENSG00000123595	9367	protein_coding	RAB9A	GO:0031410	cytoplasmic vesicle	yes
Australian	ENSG00000166747	164	protein_coding	AP1G1	GO:0031410	cytoplasmic vesicle	yes
Australian	ENSG00000144566	5868	protein_coding	RAB5A	GO:0031410	cytoplasmic vesicle	yes
Australian	ENSG00000183020	161	protein_coding	AP2A2	GO:0031410	cytoplasmic vesicle	yes
Australian	ENSG00000171700	10287	protein_coding	RGS19	GO:0031410	cytoplasmic vesicle	yes
Australian	ENSG00000068078	2261	protein_coding	FGFR3	GO:0031410	cytoplasmic vesicle	yes
Australian	ENSG00000182287	8905	protein_coding	AP1S2	GO:0031410	cytoplasmic vesicle	yes
Australian	ENSG00000100280	162	protein_coding	AP1B1	GO:0031410	cytoplasmic vesicle	yes
Australian	ENSG00000136238	5879	protein_coding	RAC1	GO:0031410	cytoplasmic vesicle	yes
Australian	ENSG00000112210	51715	protein_coding	RAB23	GO:0031410	cytoplasmic vesicle	yes
Australian	ENSG00000112335	8724	protein_coding	SNX3	GO:0031410	cytoplasmic vesicle	yes
Australian	ENSG00000077782	2260	protein_coding	FGFR1	GO:0031410	cytoplasmic vesicle	yes
Australian	ENSG00000119396	51552	protein_coding	RAB14	GO:0031410	cytoplasmic vesicle	yes
Australian	ENSG00000101336	3055	protein_coding	HCK	GO:0031410	cytoplasmic vesicle	yes
Australian	ENSG00000116288	11315	protein_coding	PARK7	GO:0048471	perinuclear region of cytoplasm	no
Australian	ENSG00000277273	1022	protein_coding	CDK7	GO:0048471	perinuclear region of cytoplasm	no
Australian	ENSG00000172175	10892	protein_coding	MALT1	GO:0048471	perinuclear region of cytoplasm	no
Australian	ENSG00000067606	5590	protein_coding	PRKCZ	GO:0048471	perinuclear region of cytoplasm	no
Australian	ENSG00000078902	54472	protein_coding	TOLLIP	GO:0048471	perinuclear region of cytoplasm	no
Australian	ENSG00000119185	9270	protein_coding	ITGB1BP1	GO:0048471	perinuclear region of cytoplasm	no
Australian	ENSG00000163932	5580	protein_coding	PRKCD	GO:0048471	perinuclear region of cytoplasm	no
Australian	ENSG00000119396	51552	protein_coding	RAB14	GO:0048471	perinuclear region of cytoplasm	no
Australian	ENSG00000171132	5581	protein_coding	PRKCE	GO:0048471	perinuclear region of cytoplasm	no
Australian	ENSG00000085511	4216	protein_coding	MAP3K4	GO:0048471	perinuclear region of cytoplasm	no
Australian	ENSG00000123595	9367	protein_coding	RAB9A	GO:0070062	extracellular exosome	no
Australian	ENSG00000099246	22931	protein_coding	RAB18	GO:0070062	extracellular exosome	no
Australian	ENSG00000116288	11315	protein_coding	PARK7	GO:0070062	extracellular exosome	no
Australian	ENSG00000144566	5868	protein_coding	RAB5A	GO:0070062	extracellular exosome	no
Australian	ENSG00000069974	5873	protein_coding	RAB27A	GO:0070062	extracellular exosome	no
Australian	ENSG00000099942	1399	protein_coding	CRKL	GO:0070062	extracellular exosome	no
Australian	ENSG00000067606	5590	protein_coding	PRKCZ	GO:0070062	extracellular exosome	no
Australian	ENSG00000041353	5874	protein_coding	RAB27B	GO:0070062	extracellular exosome	no
Australian	ENSG00000125249	5911	protein_coding	RAP2A	GO:0070062	extracellular exosome	no
Australian	ENSG00000078902	54472	protein_coding	TOLLIP	GO:0070062	extracellular exosome	no
Australian	ENSG00000111540	5869	protein_coding	RAB5B	GO:0070062	extracellular exosome	no
Australian	ENSG00000123728	57826	protein_coding	RAP2C	GO:0070062	extracellular exosome	no
Australian	ENSG00000106615	6009	protein_coding	RHEB	GO:0070062	extracellular exosome	no
Australian	ENSG00000145703	10788	protein_coding	IQGAP2	GO:0070062	extracellular exosome	no
[truncated: 7,525 more rows]
