# Supplementary material for: ESCC ATLAS: A population wide compendium of biomarkers for Esophageal Squamous Cell Carcinoma
Source: Sci Rep. 2018 Aug 24;8:12715. doi: 10.1038/s41598-018-30579-3 (PMC6109081; doi:10.1038/s41598-018-30579-3)
Supplement: Supplementary file 4 — Dataset 4 [file 41598_2018_30579_MOESM4_ESM.xlsx]

## Sheet: Common Genes
Gene Id	Description/Symbol	Gene Info	GO - Biological Process
10351	ABCA8	10351 [Gene Symbol: ABCA8] [Locus Tag: ] [Chromosome: 17] [Map Location: 17q24.2] [Description: ATP binding cassette subfamily A member 8] [Gene Type: protein-coding]	GO:0042908 [Name: xenobiotic transport]; GO:0006869 [Name: lipid transport]; GO:0055085 [Name: transmembrane transport]; GO:0006855 [Name: drug transmembrane transport]
51099	ABHD5	51099 [Gene Symbol: ABHD5] [Locus Tag: ] [Chromosome: 3] [Map Location: 3p21.33] [Description: abhydrolase domain containing 5] [Gene Type: protein-coding]	GO:0030154 [Name: cell differentiation]; GO:0055088 [Name: lipid homeostasis]; GO:0010891 [Name: negative regulation of sequestering of triglyceride]; GO:0010898 [Name: positive regulation of triglyceride catabolic process]; GO:0006654 [Name: phosphatidic acid biosynthetic process]; GO:0006631 [Name: fatty acid metabolic process]
79852	ABHD9	79852 [Gene Symbol: EPHX3] [Locus Tag: ] [Chromosome: 19] [Map Location: 19p13.12] [Description: epoxide hydrolase 3] [Gene Type: protein-coding]	GO:0006629 [Name: lipid metabolic process]; GO:0097176 [Name: epoxide metabolic process]
25890	ABI3BP	25890 [Gene Symbol: ABI3BP] [Locus Tag: ] [Chromosome: 3] [Map Location: 3q12.2] [Description: ABI family member 3 binding protein] [Gene Type: protein-coding]	GO:0030198 [Name: extracellular matrix organization]; GO:0010811 [Name: positive regulation of cell-substrate adhesion]
3983	ABLIM1	3983 [Gene Symbol: ABLIM1] [Locus Tag: ] [Chromosome: 10] [Map Location: 10q25.3] [Description: actin binding LIM protein 1] [Gene Type: protein-coding]	GO:0030032 [Name: lamellipodium assembly]; GO:0009887 [Name: animal organ morphogenesis]; GO:0007601 [Name: visual perception]; GO:0007010 [Name: cytoskeleton organization]; GO:0060271 [Name: cilium assembly]
22885	ABLIM3	22885 [Gene Symbol: ABLIM3] [Locus Tag: ] [Chromosome: 5] [Map Location: 5q32] [Description: actin binding LIM protein family member 3] [Gene Type: protein-coding]	GO:0045944 [Name: positive regulation of transcription from RNA polymerase II promoter]; GO:0006351 [Name: transcription, DNA-templated]; GO:0030036 [Name: actin cytoskeleton organization]; GO:0060271 [Name: cilium assembly]; GO:0030032 [Name: lamellipodium assembly]; GO:1903955 [Name: positive regulation of protein targeting to mitochondrion]
34	ACADM	34 [Gene Symbol: ACADM] [Locus Tag: ] [Chromosome: 1] [Map Location: 1p31.1] [Description: acyl-CoA dehydrogenase medium chain] [Gene Type: protein-coding]	GO:0019254 [Name: carnitine metabolic process, CoA-linked]; GO:0006635 [Name: fatty acid beta-oxidation]; GO:0051793 [Name: medium-chain fatty acid catabolic process]; GO:0055114 [Name: oxidation-reduction process]; GO:0019216 [Name: regulation of lipid metabolic process]; GO:0033539 [Name: fatty acid beta-oxidation using acyl-CoA dehydrogenase]; GO:0045329 [Name: carnitine biosynthetic process];…
51	ACOX1	51 [Gene Symbol: ACOX1] [Locus Tag: ] [Chromosome: 17] [Map Location: 17q25.1] [Description: acyl-CoA oxidase 1] [Gene Type: protein-coding]	GO:0006091 [Name: generation of precursor metabolites and energy]; GO:0006629 [Name: lipid metabolic process]; GO:0019395 [Name: fatty acid oxidation]; GO:0033539 [Name: fatty acid beta-oxidation using acyl-CoA dehydrogenase]; GO:0000038 [Name: very long-chain fatty acid metabolic process]; GO:0036109 [Name: alpha-linolenic acid metabolic process]; GO:0033540 [Name: fatty acid beta-oxidation usin…
55	ACPP	55 [Gene Symbol: ACPP] [Locus Tag: ] [Chromosome: 3] [Map Location: 3q22.1] [Description: acid phosphatase, prostate] [Gene Type: protein-coding]	GO:0006772 [Name: thiamine metabolic process]; GO:0051930 [Name: regulation of sensory perception of pain]; GO:0046085 [Name: adenosine metabolic process]; GO:0051289 [Name: protein homotetramerization]; GO:0060168 [Name: positive regulation of adenosine receptor signaling pathway]; GO:0009117 [Name: nucleotide metabolic process]; GO:0016311 [Name: dephosphorylation]; GO:0043312 [Name: neutrophil…
86	ACTL6A	86 [Gene Symbol: ACTL6A] [Locus Tag: ] [Chromosome: 3] [Map Location: 3q26.33] [Description: actin like 6A] [Gene Type: protein-coding]	GO:0016579 [Name: protein deubiquitination]; GO:0040008 [Name: regulation of growth]; GO:1903508 [Name: positive regulation of nucleic acid-templated transcription]; GO:0003407 [Name: neural retina development]; GO:0043967 [Name: histone H4 acetylation]; GO:0006310 [Name: DNA recombination]; GO:0006357 [Name: regulation of transcription from RNA polymerase II promoter]; GO:0043044 [Name: ATP-depe…
54507	ADAMTSL4	54507 [Gene Symbol: ADAMTSL4] [Locus Tag: ] [Chromosome: 1] [Map Location: 1q21.2] [Description: ADAMTS like 4] [Gene Type: protein-coding]	GO:0030198 [Name: extracellular matrix organization]; GO:0002064 [Name: epithelial cell development]; GO:0006915 [Name: apoptotic process]; GO:0006508 [Name: proteolysis]; GO:0043065 [Name: positive regulation of apoptotic process]
79026	AHNAK	79026 [Gene Symbol: AHNAK] [Locus Tag: ] [Chromosome: 11] [Map Location: 11q12.3] [Description: AHNAK nucleoprotein] [Gene Type: protein-coding]	GO:0043484 [Name: regulation of RNA splicing]; GO:0051259 [Name: protein oligomerization]; GO:1901385 [Name: regulation of voltage-gated calcium channel activity]
202	AIM1	202 [Gene Symbol: CRYBG1] [Locus Tag: ] [Chromosome: 6] [Map Location: 6q21] [Description: crystallin beta-gamma domain containing 1] [Gene Type: protein-coding]	GO:0008150 [Name: biological_process]
55057	AIM1L	55057 [Gene Symbol: CRYBG2] [Locus Tag: ] [Chromosome: 1] [Map Location: 1p36.11] [Description: crystallin beta-gamma domain containing 2] [Gene Type: protein-coding]	-
3680	AK026826	3680 [Gene Symbol: ITGA9] [Locus Tag: ] [Chromosome: 3] [Map Location: 3p22.2] [Description: integrin subunit alpha 9] [Gene Type: protein-coding]	GO:0007229 [Name: integrin-mediated signaling pathway]; GO:0007155 [Name: cell adhesion]; GO:0030593 [Name: neutrophil chemotaxis]; GO:0030198 [Name: extracellular matrix organization]; GO:0042060 [Name: wound healing]
152926	AK092450	152926 [Gene Symbol: PPM1K] [Locus Tag: ] [Chromosome: 4] [Map Location: 4q22.1] [Description: protein phosphatase, Mg2+/Mn2+ dependent 1K] [Gene Type: protein-coding]	GO:0009083 [Name: branched-chain amino acid catabolic process]; GO:0006470 [Name: protein dephosphorylation]
5083	AK130118	5083 [Gene Symbol: PAX9] [Locus Tag: ] [Chromosome: 14] [Map Location: 14q13.3] [Description: paired box 9] [Gene Type: protein-coding]	GO:0042476 [Name: odontogenesis]; GO:0042481 [Name: regulation of odontogenesis]; GO:0071363 [Name: cellular response to growth factor stimulus]; GO:0006366 [Name: transcription from RNA polymerase II promoter]; GO:0045892 [Name: negative regulation of transcription, DNA-templated]; GO:0060325 [Name: face morphogenesis]; GO:0007492 [Name: endoderm development]; GO:0045944 [Name: positive regulati…
301	AL050204	301 [Gene Symbol: ANXA1] [Locus Tag: ] [Chromosome: 9] [Map Location: 9q21.13] [Description: annexin A1] [Gene Type: protein-coding]	GO:0001780 [Name: neutrophil homeostasis]; GO:0008360 [Name: regulation of cell shape]; GO:0031532 [Name: actin cytoskeleton reorganization]; GO:0033031 [Name: positive regulation of neutrophil apoptotic process]; GO:0043066 [Name: negative regulation of apoptotic process]; GO:0032743 [Name: positive regulation of interleukin-2 production]; GO:1900087 [Name: positive regulation of G1/S transition…
214	ALCAM	214 [Gene Symbol: ALCAM] [Locus Tag: ] [Chromosome: 3] [Map Location: 3q13.11] [Description: activated leukocyte cell adhesion molecule] [Gene Type: protein-coding]	GO:0048846 [Name: axon extension involved in axon guidance]; GO:0008045 [Name: motor neuron axon guidance]; GO:0002250 [Name: adaptive immune response]; GO:1990138 [Name: neuron projection extension]; GO:0007155 [Name: cell adhesion]; GO:0007157 [Name: heterophilic cell-cell adhesion via plasma membrane cell adhesion molecules]; GO:0007165 [Name: signal transduction]; GO:0031290 [Name: retinal ga…
223	ALDH9A1	223 [Gene Symbol: ALDH9A1] [Locus Tag: ] [Chromosome: 1] [Map Location: 1q24.1] [Description: aldehyde dehydrogenase 9 family member A1] [Gene Type: protein-coding]	GO:0042136 [Name: neurotransmitter biosynthetic process]; GO:0055114 [Name: oxidation-reduction process]; GO:0042445 [Name: hormone metabolic process]; GO:0045329 [Name: carnitine biosynthetic process]; GO:0006081 [Name: cellular aldehyde metabolic process]
239	ALOX12	239 [Gene Symbol: ALOX12] [Locus Tag: ] [Chromosome: 17] [Map Location: 17p13.1] [Description: arachidonate 12-lipoxygenase, 12S type] [Gene Type: protein-coding]	GO:0019369 [Name: arachidonic acid metabolic process]; GO:0061436 [Name: establishment of skin barrier]; GO:0042759 [Name: long-chain fatty acid biosynthetic process]; GO:0042554 [Name: superoxide anion generation]; GO:0051122 [Name: hepoxilin biosynthetic process]; GO:2001301 [Name: lipoxin biosynthetic process]; GO:2001303 [Name: lipoxin A4 biosynthetic process]; GO:0090331 [Name: negative regu…
347902	AMIGO2	347902 [Gene Symbol: AMIGO2] [Locus Tag: ] [Chromosome: 12] [Map Location: 12q13.11] [Description: adhesion molecule with Ig like domain 2] [Gene Type: protein-coding]	GO:0098609 [Name: cell-cell adhesion]; GO:0043069 [Name: negative regulation of programmed cell death]; GO:0007156 [Name: homophilic cell adhesion via plasma membrane adhesion molecules]; GO:0007157 [Name: heterophilic cell-cell adhesion via plasma membrane cell adhesion molecules]; GO:0043066 [Name: negative regulation of apoptotic process]; GO:0007420 [Name: brain development]
23189	ANKRD15	23189 [Gene Symbol: KANK1] [Locus Tag: ] [Chromosome: 9] [Map Location: 9p24.3] [Description: KN motif and ankyrin repeat domains 1] [Gene Type: protein-coding]	GO:0030837 [Name: negative regulation of actin filament polymerization]; GO:2000114 [Name: regulation of establishment of cell polarity]; GO:0006351 [Name: transcription, DNA-templated]; GO:0010977 [Name: negative regulation of neuron projection development]; GO:0030336 [Name: negative regulation of cell migration]; GO:1900025 [Name: negative regulation of substrate adhesion-dependent cell spread…
118932	ANKRD22	118932 [Gene Symbol: ANKRD22] [Locus Tag: ] [Chromosome: 10] [Map Location: 10q23.31] [Description: ankyrin repeat domain 22] [Gene Type: protein-coding]	-
148741	ANKRD35	148741 [Gene Symbol: ANKRD35] [Locus Tag: ] [Chromosome: 1] [Map Location: 1q21.1] [Description: ankyrin repeat domain 35] [Gene Type: protein-coding]	-
353322	ANKRD37	353322 [Gene Symbol: ANKRD37] [Locus Tag: ] [Chromosome: 4] [Map Location: 4q35.1] [Description: ankyrin repeat domain 37] [Gene Type: protein-coding]	-
54443	ANLN	54443 [Gene Symbol: ANLN] [Locus Tag: ] [Chromosome: 7] [Map Location: 7p14.2] [Description: anillin actin binding protein] [Gene Type: protein-coding]	GO:0002244 [Name: hematopoietic progenitor cell differentiation]; GO:0007096 [Name: regulation of exit from mitosis]; GO:0030865 [Name: cortical cytoskeleton organization]; GO:0031106 [Name: septin ring organization]; GO:0090521 [Name: glomerular visceral epithelial cell migration]; GO:1904498 [Name: protein localization to actomyosin contractile ring involved in mitotic cytokinesis]; GO:0000915 …
301	ANXA1	301 [Gene Symbol: ANXA1] [Locus Tag: ] [Chromosome: 9] [Map Location: 9q21.13] [Description: annexin A1] [Gene Type: protein-coding]	GO:0001780 [Name: neutrophil homeostasis]; GO:0008360 [Name: regulation of cell shape]; GO:0031532 [Name: actin cytoskeleton reorganization]; GO:0033031 [Name: positive regulation of neutrophil apoptotic process]; GO:0043066 [Name: negative regulation of apoptotic process]; GO:0032743 [Name: positive regulation of interleukin-2 production]; GO:1900087 [Name: positive regulation of G1/S transition…
311	ANXA11	311 [Gene Symbol: ANXA11] [Locus Tag: ] [Chromosome: 10] [Map Location: 10q22.3] [Description: annexin A11] [Gene Type: protein-coding]	GO:0051592 [Name: response to calcium ion]; GO:0032506 [Name: cytokinetic process]; GO:0006909 [Name: phagocytosis]
306	ANXA3	306 [Gene Symbol: ANXA3] [Locus Tag: ] [Chromosome: 4] [Map Location: 4q21.21] [Description: annexin A3] [Gene Type: protein-coding]	GO:0031100 [Name: animal organ regeneration]; GO:0045766 [Name: positive regulation of angiogenesis]; GO:0043086 [Name: negative regulation of catalytic activity]; GO:0051091 [Name: positive regulation of sequence-specific DNA binding transcription factor activity]; GO:0021766 [Name: hippocampus development]; GO:0070848 [Name: response to growth factor]; GO:0006909 [Name: phagocytosis]; GO:004274…
8416	ANXA9	8416 [Gene Symbol: ANXA9] [Locus Tag: ] [Chromosome: 1] [Map Location: 1q21.3] [Description: annexin A9] [Gene Type: protein-coding]	GO:0098609 [Name: cell-cell adhesion]; GO:0007165 [Name: signal transduction]
10974	APM2	10974 [Gene Symbol: ADIRF] [Locus Tag: ] [Chromosome: 10] [Map Location: 10q23.2] [Description: adipogenesis regulatory factor] [Gene Type: protein-coding]	GO:0030154 [Name: cell differentiation]; GO:0071478 [Name: cellular response to radiation]; GO:0045600 [Name: positive regulation of fat cell differentiation]; GO:0072719 [Name: cellular response to cisplatin]; GO:2001023 [Name: regulation of response to drug]; GO:0045944 [Name: positive regulation of transcription from RNA polymerase II promoter]; GO:0006351 [Name: transcription, DNA-templated]
9582	APOBEC3B	9582 [Gene Symbol: APOBEC3B] [Locus Tag: ] [Chromosome: 22] [Map Location: 22q13.1] [Description: apolipoprotein B mRNA editing enzyme catalytic subunit 3B] [Gene Type: protein-coding]	GO:0045087 [Name: innate immune response]; GO:0080111 [Name: DNA demethylation]; GO:0051607 [Name: defense response to virus]; GO:0010529 [Name: negative regulation of transposition]; GO:0016554 [Name: cytidine to uridine editing]
348	APOE	348 [Gene Symbol: APOE] [Locus Tag: ] [Chromosome: 19] [Map Location: 19q13.32] [Description: apolipoprotein E] [Gene Type: protein-coding]	GO:0030516 [Name: regulation of axon extension]; GO:0034371 [Name: chylomicron remodeling]; GO:0034374 [Name: low-density lipoprotein particle remodeling]; GO:0048168 [Name: regulation of neuronal synaptic plasticity]; GO:0090209 [Name: negative regulation of triglyceride metabolic process]; GO:0007010 [Name: cytoskeleton organization]; GO:0032489 [Name: regulation of Cdc42 protein signal transdu…
332	BIRC5	332 [Gene Symbol: BIRC5] [Locus Tag: ] [Chromosome: 17] [Map Location: 17q25.3] [Description: baculoviral IAP repeat containing 5] [Gene Type: protein-coding]	GO:0042981 [Name: regulation of apoptotic process]; GO:0031503 [Name: protein complex localization]; GO:0016567 [Name: protein ubiquitination]; GO:0043066 [Name: negative regulation of apoptotic process]; GO:0007605 [Name: sensory perception of sound]; GO:0051301 [Name: cell division]; GO:0019221 [Name: cytokine-mediated signaling pathway]; GO:0006468 [Name: protein phosphorylation]; GO:0007059 […
358	AQP1	358 [Gene Symbol: AQP1] [Locus Tag: ] [Chromosome: 7] [Map Location: 7p14.3] [Description: aquaporin 1 (Colton blood group)] [Gene Type: protein-coding]	GO:0046878 [Name: positive regulation of saliva secretion]; GO:0071288 [Name: cellular response to mercury ion]; GO:0070301 [Name: cellular response to hydrogen peroxide]; GO:0019725 [Name: cellular homeostasis]; GO:0045766 [Name: positive regulation of angiogenesis]; GO:0071456 [Name: cellular response to hypoxia]; GO:0071549 [Name: cellular response to dexamethasone stimulus]; GO:0042493 [Name:…
360	AQP3	360 [Gene Symbol: AQP3] [Locus Tag: ] [Chromosome: 9] [Map Location: 9p13.3] [Description: aquaporin 3 (Gill blood group)] [Gene Type: protein-coding]	GO:0007588 [Name: excretion]; GO:0045616 [Name: regulation of keratinocyte differentiation]; GO:0002684 [Name: positive regulation of immune system process]; GO:0006833 [Name: water transport]; GO:0015840 [Name: urea transport]; GO:0051592 [Name: response to calcium ion]; GO:0015793 [Name: glycerol transport]; GO:0033280 [Name: response to vitamin D]; GO:0055085 [Name: transmembrane transport]; G…
201176	ARHGAP27	201176 [Gene Symbol: ARHGAP27] [Locus Tag: ] [Chromosome: 17] [Map Location: 17q21.31] [Description: Rho GTPase activating protein 27] [Gene Type: protein-coding]	GO:0006898 [Name: receptor-mediated endocytosis]; GO:0043547 [Name: positive regulation of GTPase activity]; GO:0043087 [Name: regulation of GTPase activity]; GO:0007165 [Name: signal transduction]
10095	ARPC1B	10095 [Gene Symbol: ARPC1B] [Locus Tag: ] [Chromosome: 7] [Map Location: 7q22.1] [Description: actin related protein 2/3 complex subunit 1B] [Gene Type: protein-coding]	GO:0048013 [Name: ephrin receptor signaling pathway]; GO:0038096 [Name: Fc-gamma receptor signaling pathway involved in phagocytosis]; GO:0043627 [Name: response to estrogen]; GO:0032355 [Name: response to estradiol]; GO:0034314 [Name: Arp2/3 complex-mediated actin nucleation]
57152	ARS	57152 [Gene Symbol: SLURP1] [Locus Tag: ] [Chromosome: 8] [Map Location: 8q24.3] [Description: secreted LY6/PLAUR domain containing 1] [Gene Type: protein-coding]	GO:0007155 [Name: cell adhesion]; GO:0007626 [Name: locomotory behavior]; GO:0038195 [Name: urokinase plasminogen activator signaling pathway]; GO:0008285 [Name: negative regulation of cell proliferation]; GO:0010839 [Name: negative regulation of keratinocyte proliferation]; GO:0050884 [Name: neuromuscular process controlling posture]; GO:2000273 [Name: positive regulation of receptor activity]; …
10849	ASE-1	10849 [Gene Symbol: CD3EAP] [Locus Tag: ] [Chromosome: 19] [Map Location: 19q13.32] [Description: CD3e molecule associated protein] [Gene Type: protein-coding]	GO:0006363 [Name: termination of RNA polymerase I transcription]; GO:0045815 [Name: positive regulation of gene expression, epigenetic]; GO:0006361 [Name: transcription initiation from RNA polymerase I promoter]; GO:0007169 [Name: transmembrane receptor protein tyrosine kinase signaling pathway]; GO:0009303 [Name: rRNA transcription]
259266	ASPM	259266 [Gene Symbol: ASPM] [Locus Tag: ] [Chromosome: 1] [Map Location: 1q31.3] [Description: abnormal spindle microtubule assembly] [Gene Type: protein-coding]	GO:0045665 [Name: negative regulation of neuron differentiation]; GO:0090306 [Name: spindle assembly involved in meiosis]; GO:0021987 [Name: cerebral cortex development]; GO:0002052 [Name: positive regulation of neuroblast proliferation]; GO:0008584 [Name: male gonad development]; GO:0048477 [Name: oogenesis]; GO:0001764 [Name: neuron migration]; GO:0048589 [Name: developmental growth]; GO:002187…
54829	ASPN	54829 [Gene Symbol: ASPN] [Locus Tag: ] [Chromosome: 9] [Map Location: 9q22.31] [Description: asporin] [Gene Type: protein-coding]	GO:0070171 [Name: negative regulation of tooth mineralization]; GO:0030282 [Name: bone mineralization]; GO:0030512 [Name: negative regulation of transforming growth factor beta receptor signaling pathway]
29028	ATAD2	29028 [Gene Symbol: ATAD2] [Locus Tag: ] [Chromosome: 8] [Map Location: 8q24.13] [Description: ATPase family, AAA domain containing 2] [Gene Type: protein-coding]	GO:0045944 [Name: positive regulation of transcription from RNA polymerase II promoter]; GO:0031936 [Name: negative regulation of chromatin silencing]; GO:0006351 [Name: transcription, DNA-templated]; GO:0006357 [Name: regulation of transcription from RNA polymerase II promoter]; GO:0045893 [Name: positive regulation of transcription, DNA-templated]; GO:0006325 [Name: chromatin organization]
477	ATP1A2	477 [Gene Symbol: ATP1A2] [Locus Tag: ] [Chromosome: 1] [Map Location: 1q23.2] [Description: ATPase Na+/K+ transporting subunit alpha 2] [Gene Type: protein-coding]	GO:0006883 [Name: cellular sodium ion homeostasis]; GO:0006942 [Name: regulation of striated muscle contraction]; GO:0008217 [Name: regulation of blood pressure]; GO:0035094 [Name: response to nicotine]; GO:0045988 [Name: negative regulation of striated muscle contraction]; GO:0045822 [Name: negative regulation of heart contraction]; GO:0071260 [Name: cellular response to mechanical stimulus]; GO…
483	ATP1B3	483 [Gene Symbol: ATP1B3] [Locus Tag: ] [Chromosome: 3] [Map Location: 3q23] [Description: ATPase Na+/K+ transporting subunit beta 3] [Gene Type: protein-coding]	GO:0050821 [Name: protein stabilization]; GO:0010248 [Name: establishment or maintenance of transmembrane electrochemical gradient]; GO:0030007 [Name: cellular potassium ion homeostasis]; GO:0050900 [Name: leukocyte migration]; GO:0006883 [Name: cellular sodium ion homeostasis]; GO:1903288 [Name: positive regulation of potassium ion import]; GO:0036376 [Name: sodium ion export from cell]; GO:0032…
528	ATP6V1C1	528 [Gene Symbol: ATP6V1C1] [Locus Tag: ] [Chromosome: 8] [Map Location: 8q22.3] [Description: ATPase H+ transporting V1 subunit C1] [Gene Type: protein-coding]	GO:0034220 [Name: ion transmembrane transport]; GO:0016241 [Name: regulation of macroautophagy]; GO:0015991 [Name: ATP hydrolysis coupled proton transport]; GO:1902600 [Name: hydrogen ion transmembrane transport]; GO:0008286 [Name: insulin receptor signaling pathway]; GO:0033572 [Name: transferrin transport]
6790	AURKA	6790 [Gene Symbol: AURKA] [Locus Tag: ] [Chromosome: 20] [Map Location: 20q13.2] [Description: aurora kinase A] [Gene Type: protein-coding]	GO:0007052 [Name: mitotic spindle organization]; GO:0009611 [Name: response to wounding]; GO:0032091 [Name: negative regulation of protein binding]; GO:0007057 [Name: spindle assembly involved in female meiosis I]; GO:0031145 [Name: anaphase-promoting complex-dependent catabolic process]; GO:0051301 [Name: cell division]; GO:0097421 [Name: liver regeneration]; GO:1900195 [Name: positive regulatio…
10409	BASP1	10409 [Gene Symbol: BASP1] [Locus Tag: ] [Chromosome: 5] [Map Location: 5p15.1] [Description: brain abundant membrane attached signal protein 1] [Gene Type: protein-coding]	GO:0007356 [Name: thorax and anterior abdomen determination]; GO:0060421 [Name: positive regulation of heart growth]; GO:0060539 [Name: diaphragm development]; GO:0072075 [Name: metanephric mesenchyme development]; GO:0072112 [Name: glomerular visceral epithelial cell differentiation]; GO:2001076 [Name: positive regulation of metanephric ureteric bud development]; GO:0021762 [Name: substantia nig…
586	BCAT1	586 [Gene Symbol: BCAT1] [Locus Tag: ] [Chromosome: 12] [Map Location: 12p12.1] [Description: branched chain amino acid transaminase 1] [Gene Type: protein-coding]	GO:0000082 [Name: G1/S transition of mitotic cell cycle]; GO:0009083 [Name: branched-chain amino acid catabolic process]; GO:0009098 [Name: leucine biosynthetic process]; GO:0009082 [Name: branched-chain amino acid biosynthetic process]; GO:0009099 [Name: valine biosynthetic process]; GO:0008283 [Name: cell proliferation]
595	CCND1	595 [Gene Symbol: CCND1] [Locus Tag: ] [Chromosome: 11] [Map Location: 11q13.3] [Description: cyclin D1] [Gene Type: protein-coding]	GO:0000278 [Name: mitotic cell cycle]; GO:0010039 [Name: response to iron ion]; GO:0044321 [Name: response to leptin]; GO:0045444 [Name: fat cell differentiation]; GO:0045471 [Name: response to ethanol]; GO:1900087 [Name: positive regulation of G1/S transition of mitotic cell cycle]; GO:0000122 [Name: negative regulation of transcription from RNA polymerase II promoter]; GO:0007088 [Name: regulat…
7851	BENE	7851 [Gene Symbol: MALL] [Locus Tag: ] [Chromosome: 2] [Map Location: 2q13] [Description: mal, T cell differentiation protein like] [Gene Type: protein-coding]	GO:0042552 [Name: myelination]; GO:0042632 [Name: cholesterol homeostasis]
56271	BEXL1	56271 [Gene Symbol: BEX4] [Locus Tag: ] [Chromosome: X] [Map Location: Xq22.1] [Description: brain expressed X-linked 4] [Gene Type: protein-coding]	GO:0007059 [Name: chromosome segregation]; GO:1904428 [Name: negative regulation of tubulin deacetylation]; GO:0030334 [Name: regulation of cell migration]; GO:0042127 [Name: regulation of cell proliferation]
633	BGN	633 [Gene Symbol: BGN] [Locus Tag: ] [Chromosome: X] [Map Location: Xq28] [Description: biglycan] [Gene Type: protein-coding]	GO:0030206 [Name: chondroitin sulfate biosynthetic process]; GO:0008150 [Name: biological_process]; GO:0030207 [Name: chondroitin sulfate catabolic process]; GO:0001974 [Name: blood vessel remodeling]; GO:0030208 [Name: dermatan sulfate biosynthetic process]; GO:0019800 [Name: peptide cross-linking via chondroitin 4-sulfate glycosaminoglycan]; GO:0030198 [Name: extracellular matrix organization]
7045	BIGH3	7045 [Gene Symbol: TGFBI] [Locus Tag: ] [Chromosome: 5] [Map Location: 5q31.1] [Description: transforming growth factor beta induced] [Gene Type: protein-coding]	GO:0001525 [Name: angiogenesis]; GO:0007162 [Name: negative regulation of cell adhesion]; GO:0007601 [Name: visual perception]; GO:0050896 [Name: response to stimulus]; GO:0030198 [Name: extracellular matrix organization]; GO:0002062 [Name: chondrocyte differentiation]; GO:0008283 [Name: cell proliferation]; GO:0007155 [Name: cell adhesion]; GO:0044267 [Name: cellular protein metabolic process]
4671	BIRC1	4671 [Gene Symbol: NAIP] [Locus Tag: ] [Chromosome: 5] [Map Location: 5q13.2] [Description: NLR family apoptosis inhibitory protein] [Gene Type: protein-coding]	GO:0006915 [Name: apoptotic process]; GO:0043066 [Name: negative regulation of apoptotic process]; GO:0048678 [Name: response to axon injury]; GO:0043154 [Name: negative regulation of cysteine-type endopeptidase activity involved in apoptotic process]; GO:0045087 [Name: innate immune response]; GO:0043524 [Name: negative regulation of neuron apoptotic process]; GO:0043200 [Name: response to amino…
332	BIRC5	332 [Gene Symbol: BIRC5] [Locus Tag: ] [Chromosome: 17] [Map Location: 17q25.3] [Description: baculoviral IAP repeat containing 5] [Gene Type: protein-coding]	GO:0042981 [Name: regulation of apoptotic process]; GO:0031503 [Name: protein complex localization]; GO:0016567 [Name: protein ubiquitination]; GO:0043066 [Name: negative regulation of apoptotic process]; GO:0007605 [Name: sensory perception of sound]; GO:0051301 [Name: cell division]; GO:0019221 [Name: cytokine-mediated signaling pathway]; GO:0006468 [Name: protein phosphorylation]; GO:0007059 […
641	BLM	641 [Gene Symbol: BLM] [Locus Tag: ] [Chromosome: 15] [Map Location: 15q26.1] [Description: Bloom syndrome RecQ like helicase] [Gene Type: protein-coding]	GO:0006310 [Name: DNA recombination]; GO:0007095 [Name: mitotic G2 DNA damage checkpoint]; GO:0010165 [Name: response to X-ray]; GO:0071139 [Name: resolution of recombination intermediates]; GO:0045950 [Name: negative regulation of mitotic recombination]; GO:0051307 [Name: meiotic chromosome separation]; GO:0000712 [Name: resolution of meiotic recombination intermediates]; GO:0000732 [Name: stran…
29760	BLNK	29760 [Gene Symbol: BLNK] [Locus Tag: ] [Chromosome: 10] [Map Location: 10q24.1] [Description: B cell linker] [Gene Type: protein-coding]	GO:0007169 [Name: transmembrane receptor protein tyrosine kinase signaling pathway]; GO:0009967 [Name: positive regulation of signal transduction]; GO:0006954 [Name: inflammatory response]; GO:0030183 [Name: B cell differentiation]; GO:0035556 [Name: intracellular signal transduction]; GO:0006959 [Name: humoral immune response]
149428	BNIPL	149428 [Gene Symbol: BNIPL] [Locus Tag: ] [Chromosome: 1] [Map Location: 1q21.3] [Description: BCL2 interacting protein like] [Gene Type: protein-coding]	GO:0008285 [Name: negative regulation of cell proliferation]; GO:0006915 [Name: apoptotic process]; GO:0040009 [Name: regulation of growth rate]; GO:0006798 [Name: polyphosphate catabolic process]
23246	BOP1	23246 [Gene Symbol: BOP1] [Locus Tag: ] [Chromosome: 8] [Map Location: 8q24.3] [Description: block of proliferation 1] [Gene Type: protein-coding]	GO:1901796 [Name: regulation of signal transduction by p53 class mediator]; GO:0042254 [Name: ribosome biogenesis]; GO:0000448 [Name: cleavage in ITS2 between 5.8S rRNA and LSU-rRNA of tricistronic rRNA transcript (SSU-rRNA, 5.8S rRNA, LSU-rRNA)]; GO:0000027 [Name: ribosomal large subunit assembly]; GO:0008283 [Name: cell proliferation]; GO:0051726 [Name: regulation of cell cycle]; GO:0000463 [Na…
121551	BTBD11	121551 [Gene Symbol: BTBD11] [Locus Tag: ] [Chromosome: 12] [Map Location: 12q23.3] [Description: BTB domain containing 11] [Gene Type: protein-coding]	GO:0060395 [Name: SMAD protein signal transduction]
685	BTC	685 [Gene Symbol: BTC] [Locus Tag: ] [Chromosome: 4] [Map Location: 4q13.3] [Description: betacellulin] [Gene Type: protein-coding]	GO:0046854 [Name: phosphatidylinositol phosphorylation]; GO:2000145 [Name: regulation of cell motility]; GO:0038128 [Name: ERBB2 signaling pathway]; GO:0018108 [Name: peptidyl-tyrosine phosphorylation]; GO:0045840 [Name: positive regulation of mitotic nuclear division]; GO:0007173 [Name: epidermal growth factor receptor signaling pathway]; GO:0051897 [Name: positive regulation of protein kinase B…
688	BTEB2	688 [Gene Symbol: KLF5] [Locus Tag: ] [Chromosome: 13] [Map Location: 13q22.1] [Description: Kruppel like factor 5] [Gene Type: protein-coding]	GO:0030033 [Name: microvillus assembly]; GO:1901653 [Name: cellular response to peptide]; GO:0001525 [Name: angiogenesis]; GO:0045600 [Name: positive regulation of fat cell differentiation]; GO:1902895 [Name: positive regulation of pri-miRNA transcription from RNA polymerase II promoter]; GO:0045944 [Name: positive regulation of transcription from RNA polymerase II promoter]; GO:1990830 [Name: ce…
699	BUB1	699 [Gene Symbol: BUB1] [Locus Tag: ] [Chromosome: 2] [Map Location: 2q13] [Description: BUB1 mitotic checkpoint serine/threonine kinase] [Gene Type: protein-coding]	GO:0007093 [Name: mitotic cell cycle checkpoint]; GO:0051983 [Name: regulation of chromosome segregation]; GO:0007063 [Name: regulation of sister chromatid cohesion]; GO:0007094 [Name: mitotic spindle assembly checkpoint]; GO:0051301 [Name: cell division]; GO:0008283 [Name: cell proliferation]; GO:0016032 [Name: viral process]; GO:0006468 [Name: protein phosphorylation]; GO:0006915 [Name: apoptot…
10974	C10orf116	10974 [Gene Symbol: ADIRF] [Locus Tag: ] [Chromosome: 10] [Map Location: 10q23.2] [Description: adipogenesis regulatory factor] [Gene Type: protein-coding]	GO:0030154 [Name: cell differentiation]; GO:0071478 [Name: cellular response to radiation]; GO:0045600 [Name: positive regulation of fat cell differentiation]; GO:0072719 [Name: cellular response to cisplatin]; GO:2001023 [Name: regulation of response to drug]; GO:0045944 [Name: positive regulation of transcription from RNA polymerase II promoter]; GO:0006351 [Name: transcription, DNA-templated]
84419	C15orf48	84419 [Gene Symbol: C15orf48] [Locus Tag: ] [Chromosome: 15] [Map Location: 15q21.1] [Description: chromosome 15 open reading frame 48] [Gene Type: protein-coding]	GO:0022900 [Name: electron transport chain]; GO:1902600 [Name: hydrogen ion transmembrane transport]
147339	C18orf25	147339 [Gene Symbol: C18orf25] [Locus Tag: ] [Chromosome: 18] [Map Location: 18q21.1] [Description: chromosome 18 open reading frame 25] [Gene Type: protein-coding]	GO:0000209 [Name: protein polyubiquitination]; GO:0043161 [Name: proteasome-mediated ubiquitin-dependent protein catabolic process]
49860	C1orf10	49860 [Gene Symbol: CRNN] [Locus Tag: ] [Chromosome: 1] [Map Location: 1q21.3] [Description: cornulin] [Gene Type: protein-coding]	GO:0009408 [Name: response to heat]; GO:0098609 [Name: cell-cell adhesion]
79098	C1orf116	79098 [Gene Symbol: C1orf116] [Locus Tag: ] [Chromosome: 1] [Map Location: 1q32.1] [Description: chromosome 1 open reading frame 116] [Gene Type: protein-coding]	GO:0008150 [Name: biological_process]
54544	C1orf42	54544 [Gene Symbol: CRCT1] [Locus Tag: ] [Chromosome: 1] [Map Location: 1q21.3] [Description: cysteine rich C-terminal 1] [Gene Type: protein-coding]	-
57136	C20orf3	57136 [Gene Symbol: APMAP] [Locus Tag: ] [Chromosome: 20] [Map Location: 20p11.21] [Description: adipocyte plasma membrane associated protein] [Gene Type: protein-coding]	GO:0008150 [Name: biological_process]; GO:0009058 [Name: biosynthetic process]
114035	C21orf81	-	-
84417	C2orf40	84417 [Gene Symbol: C2orf40] [Locus Tag: ] [Chromosome: 2] [Map Location: 2q12.2] [Description: chromosome 2 open reading frame 40] [Gene Type: protein-coding]	GO:0031145 [Name: anaphase-promoting complex-dependent catabolic process]; GO:0070314 [Name: G1 to G0 transition]; GO:0090398 [Name: cellular senescence]
84319	C3orf26	84319 [Gene Symbol: CMSS1] [Locus Tag: ] [Chromosome: 3] [Map Location: 3q12.1] [Description: cms1 ribosomal small subunit homolog (yeast)] [Gene Type: protein-coding]	-
9315	C5orf13	9315 [Gene Symbol: NREP] [Locus Tag: ] [Chromosome: 5] [Map Location: 5q22.1] [Description: neuronal regeneration related protein] [Gene Type: protein-coding]	GO:0017015 [Name: regulation of transforming growth factor beta receptor signaling pathway]; GO:0045664 [Name: regulation of neuron differentiation]; GO:0031103 [Name: axon regeneration]
387103	C6orf173	387103 [Gene Symbol: CENPW] [Locus Tag: ] [Chromosome: 6] [Map Location: 6q22.32] [Description: centromere protein W] [Gene Type: protein-coding]	GO:0034080 [Name: CENP-A containing nucleosome assembly]; GO:0051301 [Name: cell division]; GO:0007059 [Name: chromosome segregation]; GO:0051276 [Name: chromosome organization]; GO:0051382 [Name: kinetochore assembly]; GO:0000278 [Name: mitotic cell cycle]; GO:0051225 [Name: spindle assembly]
730	C7	730 [Gene Symbol: C7] [Locus Tag: ] [Chromosome: 5] [Map Location: 5p13.1] [Description: complement C7] [Gene Type: protein-coding]	GO:0006958 [Name: complement activation, classical pathway]; GO:0019835 [Name: cytolysis]; GO:0006956 [Name: complement activation]; GO:0030449 [Name: regulation of complement activation]; GO:0006883 [Name: cellular sodium ion homeostasis]; GO:0006957 [Name: complement activation, alternative pathway]
83543	C9orf58	83543 [Gene Symbol: AIF1L] [Locus Tag: ] [Chromosome: 9] [Map Location: 9q34.12-q34.13] [Description: allograft inflammatory factor 1 like] [Gene Type: protein-coding]	GO:0097178 [Name: ruffle assembly]; GO:0051017 [Name: actin filament bundle assembly]
64855	C9orf88	64855 [Gene Symbol: FAM129B] [Locus Tag: ] [Chromosome: 9] [Map Location: 9q34.11] [Description: family with sequence similarity 129 member B] [Gene Type: protein-coding]	GO:0043066 [Name: negative regulation of apoptotic process]; GO:0030948 [Name: negative regulation of vascular endothelial growth factor receptor signaling pathway]; GO:0045746 [Name: negative regulation of Notch signaling pathway]; GO:0044029 [Name: hypomethylation of CpG island]; GO:2000679 [Name: positive regulation of transcription regulatory region DNA binding]; GO:0007411 [Name: axon guidan…
81617	CAB39L	81617 [Gene Symbol: CAB39L] [Locus Tag: ] [Chromosome: 13] [Map Location: 13q14.2] [Description: calcium binding protein 39 like] [Gene Type: protein-coding]	GO:0007050 [Name: cell cycle arrest]; GO:0023014 [Name: signal transduction by protein phosphorylation]
55799	CACNA2D3	55799 [Gene Symbol: CACNA2D3] [Locus Tag: ] [Chromosome: 3] [Map Location: 3p21.1-p14.3] [Description: calcium voltage-gated channel auxiliary subunit alpha2delta 3] [Gene Type: protein-coding]	GO:0034765 [Name: regulation of ion transmembrane transport]; GO:0070588 [Name: calcium ion transmembrane transport]
831	CAST	831 [Gene Symbol: CAST] [Locus Tag: ] [Chromosome: 5] [Map Location: 5q15] [Description: calpastatin] [Gene Type: protein-coding]	GO:2000675 [Name: negative regulation of type B pancreatic cell apoptotic process]; GO:1990709 [Name: presynaptic active zone organization]; GO:0097340 [Name: inhibition of cysteine-type endopeptidase activity]
1264	CNN1	1264 [Gene Symbol: CNN1] [Locus Tag: ] [Chromosome: 19] [Map Location: 19p13.2] [Description: calponin 1] [Gene Type: protein-coding]	GO:0006940 [Name: regulation of smooth muscle contraction]; GO:0031032 [Name: actomyosin structure organization]; GO:1904706 [Name: negative regulation of vascular smooth muscle cell proliferation]
55450	CAMK2N1	55450 [Gene Symbol: CAMK2N1] [Locus Tag: ] [Chromosome: 1] [Map Location: 1p36.12] [Description: calcium/calmodulin dependent protein kinase II inhibitor 1] [Gene Type: protein-coding]	GO:0006469 [Name: negative regulation of protein kinase activity]; GO:0010628 [Name: positive regulation of gene expression]; GO:0045786 [Name: negative regulation of cell cycle]; GO:0045861 [Name: negative regulation of proteolysis]; GO:0008285 [Name: negative regulation of cell proliferation]; GO:0070373 [Name: negative regulation of ERK1 and ERK2 cascade]; GO:1904030 [Name: negative regulation…
841	CASP8	841 [Gene Symbol: CASP8] [Locus Tag: ] [Chromosome: 2] [Map Location: 2q33.1] [Description: caspase 8] [Gene Type: protein-coding]	GO:0006508 [Name: proteolysis]; GO:0008625 [Name: extrinsic apoptotic signaling pathway via death domain receptors]; GO:0030225 [Name: macrophage differentiation]; GO:1902042 [Name: negative regulation of extrinsic apoptotic signaling pathway via death domain receptors]; GO:0045471 [Name: response to ethanol]; GO:1900740 [Name: positive regulation of protein insertion into mitochondrial membrane …
831	CAST	831 [Gene Symbol: CAST] [Locus Tag: ] [Chromosome: 5] [Map Location: 5q15] [Description: calpastatin] [Gene Type: protein-coding]	GO:2000675 [Name: negative regulation of type B pancreatic cell apoptotic process]; GO:1990709 [Name: presynaptic active zone organization]; GO:0097340 [Name: inhibition of cysteine-type endopeptidase activity]
857	CAV1	857 [Gene Symbol: CAV1] [Locus Tag: ] [Chromosome: 7] [Map Location: 7q31.2] [Description: caveolin 1] [Gene Type: protein-coding]	GO:0006641 [Name: triglyceride metabolic process]; GO:0030879 [Name: mammary gland development]; GO:0042632 [Name: cholesterol homeostasis]; GO:0043085 [Name: positive regulation of catalytic activity]; GO:0045907 [Name: positive regulation of vasoconstriction]; GO:0050900 [Name: leukocyte migration]; GO:0051001 [Name: negative regulation of nitric-oxide synthase activity]; GO:0072584 [Name: cave…
11335	CBX3	11335 [Gene Symbol: CBX3] [Locus Tag: ] [Chromosome: 7] [Map Location: 7p15.2] [Description: chromobox 3] [Gene Type: protein-coding]	GO:0006338 [Name: chromatin remodeling]; GO:0006351 [Name: transcription, DNA-templated]; GO:0045892 [Name: negative regulation of transcription, DNA-templated]; GO:0070317 [Name: negative regulation of G0 to G1 transition]; GO:0048511 [Name: rhythmic process]
6364	CCL20	6364 [Gene Symbol: CCL20] [Locus Tag: ] [Chromosome: 2] [Map Location: 2q36.3] [Description: C-C motif chemokine ligand 20] [Gene Type: protein-coding]	GO:0050726 [Name: positive regulation of interleukin-1 alpha biosynthetic process]; GO:0072678 [Name: T cell migration]; GO:0048247 [Name: lymphocyte chemotaxis]; GO:0010469 [Name: regulation of receptor activity]; GO:0072679 [Name: thymocyte migration]; GO:2000406 [Name: positive regulation of T cell migration]; GO:0042742 [Name: defense response to bacterium]; GO:0071223 [Name: cellular respons…
891	CCNB1	891 [Gene Symbol: CCNB1] [Locus Tag: ] [Chromosome: 5] [Map Location: 5q13.2] [Description: cyclin B1] [Gene Type: protein-coding]	GO:0007283 [Name: spermatogenesis]; GO:0009612 [Name: response to mechanical stimulus]; GO:0045787 [Name: positive regulation of cell cycle]; GO:0051726 [Name: regulation of cell cycle]; GO:0000079 [Name: regulation of cyclin-dependent protein serine/threonine kinase activity]; GO:0000086 [Name: G2/M transition of mitotic cell cycle]; GO:0001701 [Name: in utero embryonic development]; GO:0007052 …
595	CCND1	595 [Gene Symbol: CCND1] [Locus Tag: ] [Chromosome: 11] [Map Location: 11q13.3] [Description: cyclin D1] [Gene Type: protein-coding]	GO:0000278 [Name: mitotic cell cycle]; GO:0010039 [Name: response to iron ion]; GO:0044321 [Name: response to leptin]; GO:0045444 [Name: fat cell differentiation]; GO:0045471 [Name: response to ethanol]; GO:1900087 [Name: positive regulation of G1/S transition of mitotic cell cycle]; GO:0000122 [Name: negative regulation of transcription from RNA polymerase II promoter]; GO:0007088 [Name: regulat…
898	CCNE1	898 [Gene Symbol: CCNE1] [Locus Tag: ] [Chromosome: 19] [Map Location: 19q12] [Description: cyclin E1] [Gene Type: protein-coding]	GO:0000079 [Name: regulation of cyclin-dependent protein serine/threonine kinase activity]; GO:0007088 [Name: regulation of mitotic nuclear division]; GO:0045859 [Name: regulation of protein kinase activity]; GO:0045893 [Name: positive regulation of transcription, DNA-templated]; GO:1903827 [Name: regulation of cellular protein localization]; GO:0000083 [Name: regulation of transcription involved…
901	CCNG2	901 [Gene Symbol: CCNG2] [Locus Tag: ] [Chromosome: 4] [Map Location: 4q21.1] [Description: cyclin G2] [Gene Type: protein-coding]	GO:0008284 [Name: positive regulation of cell proliferation]; GO:0045787 [Name: positive regulation of cell cycle]; GO:0000079 [Name: regulation of cyclin-dependent protein serine/threonine kinase activity]; GO:0007088 [Name: regulation of mitotic nuclear division]; GO:0051726 [Name: regulation of cell cycle]; GO:0007049 [Name: cell cycle]; GO:0000278 [Name: mitotic cell cycle]; GO:0051301 [Name:…
929	CD14	929 [Gene Symbol: CD14] [Locus Tag: ] [Chromosome: 5] [Map Location: 5q31.3] [Description: CD14 molecule] [Gene Type: protein-coding]	GO:0006898 [Name: receptor-mediated endocytosis]; GO:0032760 [Name: positive regulation of tumor necrosis factor production]; GO:0002755 [Name: MyD88-dependent toll-like receptor signaling pathway]; GO:0045087 [Name: innate immune response]; GO:0050715 [Name: positive regulation of cytokine secretion]; GO:0071223 [Name: cellular response to lipoteichoic acid]; GO:2000484 [Name: positive regulatio…
934	CD24	-	-
10849	CD3EAP	10849 [Gene Symbol: CD3EAP] [Locus Tag: ] [Chromosome: 19] [Map Location: 19q13.32] [Description: CD3e molecule associated protein] [Gene Type: protein-coding]	GO:0006363 [Name: termination of RNA polymerase I transcription]; GO:0045815 [Name: positive regulation of gene expression, epigenetic]; GO:0006361 [Name: transcription initiation from RNA polymerase I promoter]; GO:0007169 [Name: transmembrane receptor protein tyrosine kinase signaling pathway]; GO:0009303 [Name: rRNA transcription]
978	CDA	978 [Gene Symbol: CDA] [Locus Tag: ] [Chromosome: 1] [Map Location: 1p36.12] [Description: cytidine deaminase] [Gene Type: protein-coding]	GO:0007166 [Name: cell surface receptor signaling pathway]; GO:0009972 [Name: cytidine deamination]; GO:0043312 [Name: neutrophil degranulation]; GO:0008655 [Name: pyrimidine-containing compound salvage]; GO:0030308 [Name: negative regulation of cell growth]; GO:0043097 [Name: pyrimidine nucleoside salvage]; GO:0051289 [Name: protein homotetramerization]; GO:0019858 [Name: cytosine metabolic proc…
991	CDC20	991 [Gene Symbol: CDC20] [Locus Tag: ] [Chromosome: 1] [Map Location: 1p34.2] [Description: cell division cycle 20] [Gene Type: protein-coding]	GO:0007064 [Name: mitotic sister chromatid cohesion]; GO:0031915 [Name: positive regulation of synaptic plasticity]; GO:0090129 [Name: positive regulation of synapse maturation]; GO:0050773 [Name: regulation of dendrite development]; GO:0051301 [Name: cell division]; GO:0090307 [Name: mitotic spindle assembly]; GO:0016567 [Name: protein ubiquitination]; GO:0040020 [Name: regulation of meiotic nuc…
994	CDC25B	994 [Gene Symbol: CDC25B] [Locus Tag: ] [Chromosome: 20] [Map Location: 20p13] [Description: cell division cycle 25B] [Gene Type: protein-coding]	GO:0000278 [Name: mitotic cell cycle]; GO:0006468 [Name: protein phosphorylation]; GO:0007144 [Name: female meiosis I]; GO:0032467 [Name: positive regulation of cytokinesis]; GO:0010971 [Name: positive regulation of G2/M transition of mitotic cell cycle]; GO:0045860 [Name: positive regulation of protein kinase activity]; GO:0000086 [Name: G2/M transition of mitotic cell cycle]; GO:0045931 [Name: …
83540	CDCA1	83540 [Gene Symbol: NUF2] [Locus Tag: ] [Chromosome: 1] [Map Location: 1q23.3] [Description: NUF2, NDC80 kinetochore complex component] [Gene Type: protein-coding]	GO:0051301 [Name: cell division]; GO:0051315 [Name: attachment of mitotic spindle microtubules to kinetochore]; GO:0051383 [Name: kinetochore organization]; GO:0007052 [Name: mitotic spindle organization]; GO:0007049 [Name: cell cycle]; GO:0007059 [Name: chromosome segregation]; GO:0045132 [Name: meiotic chromosome segregation]
83879	CDCA7	83879 [Gene Symbol: CDCA7] [Locus Tag: ] [Chromosome: 2] [Map Location: 2q31.1] [Description: cell division cycle associated 7] [Gene Type: protein-coding]	GO:0042127 [Name: regulation of cell proliferation]; GO:0006355 [Name: regulation of transcription, DNA-templated]; GO:0006915 [Name: apoptotic process]; GO:0006351 [Name: transcription, DNA-templated]
1009	CDH11	1009 [Gene Symbol: CDH11] [Locus Tag: ] [Chromosome: 16] [Map Location: 16q21] [Description: cadherin 11] [Gene Type: protein-coding]	GO:0044331 [Name: cell-cell adhesion mediated by cadherin]; GO:0001501 [Name: skeletal system development]; GO:0016339 [Name: calcium-dependent cell-cell adhesion via plasma membrane cell adhesion molecules]; GO:0031175 [Name: neuron projection development]; GO:0007155 [Name: cell adhesion]; GO:0034332 [Name: adherens junction organization]; GO:0001503 [Name: ossification]; GO:0007043 [Name: cell…
1033	CDKN3	1033 [Gene Symbol: CDKN3] [Locus Tag: ] [Chromosome: 14] [Map Location: 14q22.2] [Description: cyclin dependent kinase inhibitor 3] [Gene Type: protein-coding]	GO:0007050 [Name: cell cycle arrest]; GO:0000082 [Name: G1/S transition of mitotic cell cycle]; GO:0008285 [Name: negative regulation of cell proliferation]; GO:0035335 [Name: peptidyl-tyrosine dephosphorylation]; GO:0000079 [Name: regulation of cyclin-dependent protein serine/threonine kinase activity]
634	CEACAM1	634 [Gene Symbol: CEACAM1] [Locus Tag: ] [Chromosome: 19] [Map Location: 19q13.2] [Description: carcinoembryonic antigen related cell adhesion molecule 1] [Gene Type: protein-coding]	GO:0030853 [Name: negative regulation of granulocyte differentiation]; GO:0035726 [Name: common myeloid progenitor cell proliferation]; GO:0042058 [Name: regulation of epidermal growth factor receptor signaling pathway]; GO:0050860 [Name: negative regulation of T cell receptor signaling pathway]; GO:0060312 [Name: regulation of blood vessel remodeling]; GO:1903670 [Name: regulation of sprouting a…
1048	CEACAM5	1048 [Gene Symbol: CEACAM5] [Locus Tag: ] [Chromosome: 19] [Map Location: 19q13.2] [Description: carcinoembryonic antigen related cell adhesion molecule 5] [Gene Type: protein-coding]	GO:0043066 [Name: negative regulation of apoptotic process]; GO:0007157 [Name: heterophilic cell-cell adhesion via plasma membrane cell adhesion molecules]; GO:0034109 [Name: homotypic cell-cell adhesion]; GO:0050900 [Name: leukocyte migration]; GO:2000811 [Name: negative regulation of anoikis]; GO:0007156 [Name: homophilic cell adhesion via plasma membrane adhesion molecules]; GO:0010832 [Name: …
4680	CEACAM6	4680 [Gene Symbol: CEACAM6] [Locus Tag: ] [Chromosome: 19] [Map Location: 19q13.2] [Description: carcinoembryonic antigen related cell adhesion molecule 6] [Gene Type: protein-coding]	GO:0007156 [Name: homophilic cell adhesion via plasma membrane adhesion molecules]; GO:0008284 [Name: positive regulation of cell proliferation]; GO:0030335 [Name: positive regulation of cell migration]; GO:2000811 [Name: negative regulation of anoikis]; GO:0007157 [Name: heterophilic cell-cell adhesion via plasma membrane cell adhesion molecules]; GO:0034116 [Name: positive regulation of heterot…
1087	CEACAM7	1087 [Gene Symbol: CEACAM7] [Locus Tag: ] [Chromosome: 19] [Map Location: 19q13.2] [Description: carcinoembryonic antigen related cell adhesion molecule 7] [Gene Type: protein-coding]	GO:0006501 [Name: C-terminal protein lipidation]
1051	CEBPB	1051 [Gene Symbol: CEBPB] [Locus Tag: ] [Chromosome: 20] [Map Location: 20q13.13] [Description: CCAAT enhancer binding protein beta] [Gene Type: protein-coding]	GO:0006953 [Name: acute-phase response]; GO:0000122 [Name: negative regulation of transcription from RNA polymerase II promoter]; GO:0001892 [Name: embryonic placenta development]; GO:0006955 [Name: immune response]; GO:0032753 [Name: positive regulation of interleukin-4 production]; GO:0045600 [Name: positive regulation of fat cell differentiation]; GO:0071222 [Name: cellular response to lipopol…
1058	CENPA	1058 [Gene Symbol: CENPA] [Locus Tag: ] [Chromosome: 2] [Map Location: 2p23.3] [Description: centromere protein A] [Gene Type: protein-coding]	GO:0071459 [Name: protein localization to chromosome, centromeric region]; GO:0051382 [Name: kinetochore assembly]; GO:0016032 [Name: viral process]; GO:0006334 [Name: nucleosome assembly]; GO:0000281 [Name: mitotic cytokinesis]; GO:0000132 [Name: establishment of mitotic spindle orientation]; GO:0034080 [Name: CENP-A containing nucleosome assembly]
1062	CENPE	1062 [Gene Symbol: CENPE] [Locus Tag: ] [Chromosome: 4] [Map Location: 4q24] [Description: centromere protein E] [Gene Type: protein-coding]	GO:0019886 [Name: antigen processing and presentation of exogenous peptide antigen via MHC class II]; GO:0045860 [Name: positive regulation of protein kinase activity]; GO:0051310 [Name: metaphase plate congression]; GO:0007018 [Name: microtubule-based movement]; GO:0007079 [Name: mitotic chromosome movement towards spindle pole]; GO:0051301 [Name: cell division]; GO:0006890 [Name: retrograde ves…
1063	CENPF	1063 [Gene Symbol: CENPF] [Locus Tag: ] [Chromosome: 1] [Map Location: 1q41] [Description: centromere protein F] [Gene Type: protein-coding]	GO:0008283 [Name: cell proliferation]; GO:0051310 [Name: metaphase plate congression]; GO:0045892 [Name: negative regulation of transcription, DNA-templated]; GO:0001822 [Name: kidney development]; GO:0010389 [Name: regulation of G2/M transition of mitotic cell cycle]; GO:0051301 [Name: cell division]; GO:0016202 [Name: regulation of striated muscle tissue development]; GO:0007059 [Name: chromoso…
55165	CEP55	55165 [Gene Symbol: CEP55] [Locus Tag: ] [Chromosome: 10] [Map Location: 10q23.33] [Description: centrosomal protein 55] [Gene Type: protein-coding]	GO:0072001 [Name: renal system development]; GO:0006997 [Name: nucleus organization]; GO:1904888 [Name: cranial skeletal system development]; GO:0007080 [Name: mitotic metaphase plate congression]; GO:0014066 [Name: regulation of phosphatidylinositol 3-kinase signaling]; GO:0000281 [Name: mitotic cytokinesis]; GO:0045184 [Name: establishment of protein localization]; GO:0000920 [Name: cell separa…
8824	CES2	8824 [Gene Symbol: CES2] [Locus Tag: ] [Chromosome: 16] [Map Location: 16q22.1] [Description: carboxylesterase 2] [Gene Type: protein-coding]	GO:0006693 [Name: prostaglandin metabolic process]; GO:0009056 [Name: catabolic process]; GO:0006805 [Name: xenobiotic metabolic process]
1675	CFD	1675 [Gene Symbol: CFD] [Locus Tag: ] [Chromosome: 19] [Map Location: 19p13.3] [Description: complement factor D] [Gene Type: protein-coding]	GO:0006957 [Name: complement activation, alternative pathway]; GO:0006508 [Name: proteolysis]; GO:0002576 [Name: platelet degranulation]; GO:0043312 [Name: neutrophil degranulation]; GO:0006956 [Name: complement activation]
84952	CGNL1	84952 [Gene Symbol: CGNL1] [Locus Tag: ] [Chromosome: 15] [Map Location: 15q21.3] [Description: cingulin like 1] [Gene Type: protein-coding]	GO:0007015 [Name: actin filament organization]; GO:0051058 [Name: negative regulation of small GTPase mediated signal transduction]
49860	CRNN	49860 [Gene Symbol: CRNN] [Locus Tag: ] [Chromosome: 1] [Map Location: 1q21.3] [Description: cornulin] [Gene Type: protein-coding]	GO:0009408 [Name: response to heat]; GO:0098609 [Name: cell-cell adhesion]
22856	CHSY1	22856 [Gene Symbol: CHSY1] [Locus Tag: ] [Chromosome: 15] [Map Location: 15q26.3] [Description: chondroitin sulfate synthase 1] [Gene Type: protein-coding]	GO:0045880 [Name: positive regulation of smoothened signaling pathway]; GO:0060349 [Name: bone morphogenesis]; GO:0030206 [Name: chondroitin sulfate biosynthetic process]; GO:0051923 [Name: sulfation]; GO:0002063 [Name: chondrocyte development]; GO:0030279 [Name: negative regulation of ossification]; GO:0031667 [Name: response to nutrient levels]; GO:0009954 [Name: proximal/distal pattern formati…
3851	CK4	3851 [Gene Symbol: KRT4] [Locus Tag: ] [Chromosome: 12] [Map Location: 12q13.13] [Description: keratin 4] [Gene Type: protein-coding]	GO:0070268 [Name: cornification]; GO:0007010 [Name: cytoskeleton organization]; GO:0050680 [Name: negative regulation of epithelial cell proliferation]; GO:0030855 [Name: epithelial cell differentiation]; GO:0031424 [Name: keratinization]
1163	CKS1B	1163 [Gene Symbol: CKS1B] [Locus Tag: ] [Chromosome: 1] [Map Location: 1q21.3] [Description: CDC28 protein kinase regulatory subunit 1B] [Gene Type: protein-coding]	GO:0045737 [Name: positive regulation of cyclin-dependent protein serine/threonine kinase activity]; GO:0007346 [Name: regulation of mitotic cell cycle]; GO:0007049 [Name: cell cycle]; GO:0051301 [Name: cell division]
1164	CKS2	1164 [Gene Symbol: CKS2] [Locus Tag: ] [Chromosome: 9] [Map Location: 9q22.2] [Description: CDC28 protein kinase regulatory subunit 2] [Gene Type: protein-coding]	GO:0007346 [Name: regulation of mitotic cell cycle]; GO:0045737 [Name: positive regulation of cyclin-dependent protein serine/threonine kinase activity]; GO:0051301 [Name: cell division]; GO:0006357 [Name: regulation of transcription from RNA polymerase II promoter]; GO:0007127 [Name: meiosis I]; GO:0044772 [Name: mitotic cell cycle phase transition]; GO:0008283 [Name: cell proliferation]
22802	CLCA4	22802 [Gene Symbol: CLCA4] [Locus Tag: ] [Chromosome: 1] [Map Location: 1p22.3] [Description: chloride channel accessory 4] [Gene Type: protein-coding]	GO:1902476 [Name: chloride transmembrane transport]; GO:0006508 [Name: proteolysis]; GO:0034220 [Name: ion transmembrane transport]
1366	CLDN7	1366 [Gene Symbol: CLDN7] [Locus Tag: ] [Chromosome: 17] [Map Location: 17p13.1] [Description: claudin 7] [Gene Type: protein-coding]	GO:0007162 [Name: negative regulation of cell adhesion]; GO:0043066 [Name: negative regulation of apoptotic process]; GO:2000147 [Name: positive regulation of cell motility]; GO:0016338 [Name: calcium-independent cell-cell adhesion via plasma membrane cell-adhesion molecules]; GO:0008284 [Name: positive regulation of cell proliferation]; GO:0045471 [Name: response to ethanol]; GO:0032463 [Name: n…
7123	CLEC3B	7123 [Gene Symbol: CLEC3B] [Locus Tag: ] [Chromosome: 3] [Map Location: 3p21.31] [Description: C-type lectin domain family 3 member B] [Gene Type: protein-coding]	GO:0030282 [Name: bone mineralization]; GO:0010756 [Name: positive regulation of plasminogen activation]; GO:0071310 [Name: cellular response to organic substance]; GO:0071560 [Name: cellular response to transforming growth factor beta stimulus]; GO:0001503 [Name: ossification]; GO:0002576 [Name: platelet degranulation]
57007	CMKOR1	57007 [Gene Symbol: ACKR3] [Locus Tag: ] [Chromosome: 2] [Map Location: 2q37.3] [Description: atypical chemokine receptor 3] [Gene Type: protein-coding]	GO:0007155 [Name: cell adhesion]; GO:0001525 [Name: angiogenesis]; GO:1902230 [Name: negative regulation of intrinsic apoptotic signaling pathway in response to DNA damage]; GO:0001570 [Name: vasculogenesis]; GO:0007204 [Name: positive regulation of cytosolic calcium ion concentration]; GO:0007186 [Name: G-protein coupled receptor signaling pathway]; GO:0031623 [Name: receptor internalization]; G…
7555	CNBP	7555 [Gene Symbol: CNBP] [Locus Tag: ] [Chromosome: 3] [Map Location: 3q21.3] [Description: CCHC-type zinc finger nucleic acid binding protein] [Gene Type: protein-coding]	GO:0006695 [Name: cholesterol biosynthetic process]; GO:0045893 [Name: positive regulation of transcription, DNA-templated]; GO:0000122 [Name: negative regulation of transcription from RNA polymerase II promoter]; GO:0006355 [Name: regulation of transcription, DNA-templated]; GO:0008284 [Name: positive regulation of cell proliferation]; GO:0006351 [Name: transcription, DNA-templated]; GO:0045944 …
84518	CNFN	84518 [Gene Symbol: CNFN] [Locus Tag: ] [Chromosome: 19] [Map Location: 19q13.2] [Description: cornifelin] [Gene Type: protein-coding]	GO:0031424 [Name: keratinization]
154043	CNKSR3	154043 [Gene Symbol: CNKSR3] [Locus Tag: ] [Chromosome: 6] [Map Location: 6q25.2] [Description: CNKSR family member 3] [Gene Type: protein-coding]	GO:0009966 [Name: regulation of signal transduction]; GO:0070373 [Name: negative regulation of ERK1 and ERK2 cascade]; GO:0010765 [Name: positive regulation of sodium ion transport]; GO:0033137 [Name: negative regulation of peptidyl-serine phosphorylation]
1264	CNN1	1264 [Gene Symbol: CNN1] [Locus Tag: ] [Chromosome: 19] [Map Location: 19p13.2] [Description: calponin 1] [Gene Type: protein-coding]	GO:0006940 [Name: regulation of smooth muscle contraction]; GO:0031032 [Name: actomyosin structure organization]; GO:1904706 [Name: negative regulation of vascular smooth muscle cell proliferation]
1266	CNN3	1266 [Gene Symbol: CNN3] [Locus Tag: ] [Chromosome: 1] [Map Location: 1p21.3] [Description: calponin 3] [Gene Type: protein-coding]	GO:0031032 [Name: actomyosin structure organization]; GO:0098609 [Name: cell-cell adhesion]; GO:0032780 [Name: negative regulation of ATPase activity]; GO:0030855 [Name: epithelial cell differentiation]
23242	COBL	23242 [Gene Symbol: COBL] [Locus Tag: ] [Chromosome: 7] [Map Location: 7p12.1] [Description: cordon-bleu WH2 repeat protein] [Gene Type: protein-coding]	GO:1900029 [Name: positive regulation of ruffle assembly]; GO:0030903 [Name: notochord development]; GO:0000578 [Name: embryonic axis specification]; GO:0001889 [Name: liver development]; GO:0048669 [Name: collateral sprouting in absence of injury]; GO:0033504 [Name: floor plate development]; GO:0001757 [Name: somite specification]; GO:0001843 [Name: neural tube closure]; GO:0048565 [Name: digest…
1300	COL10A1	1300 [Gene Symbol: COL10A1] [Locus Tag: ] [Chromosome: 6] [Map Location: 6q22.1] [Description: collagen type X alpha 1 chain] [Gene Type: protein-coding]	GO:0001501 [Name: skeletal system development]; GO:0030198 [Name: extracellular matrix organization]
1301	COL11A1	1301 [Gene Symbol: COL11A1] [Locus Tag: ] [Chromosome: 1] [Map Location: 1p21.1] [Description: collagen type XI alpha 1 chain] [Gene Type: protein-coding]	GO:0042472 [Name: inner ear morphogenesis]; GO:0007601 [Name: visual perception]; GO:0001502 [Name: cartilage condensation]; GO:0001503 [Name: ossification]; GO:0007605 [Name: sensory perception of sound]; GO:0002063 [Name: chondrocyte development]; GO:0035987 [Name: endodermal cell differentiation]; GO:0030198 [Name: extracellular matrix organization]; GO:0030199 [Name: collagen fibril organizat…
1303	COL12A1	1303 [Gene Symbol: COL12A1] [Locus Tag: ] [Chromosome: 6] [Map Location: 6q13-q14.1] [Description: collagen type XII alpha 1 chain] [Gene Type: protein-coding]	GO:0030199 [Name: collagen fibril organization]; GO:0035987 [Name: endodermal cell differentiation]; GO:0003429 [Name: growth plate cartilage chondrocyte morphogenesis]; GO:0007155 [Name: cell adhesion]; GO:0001501 [Name: skeletal system development]
7373	COL14A1	7373 [Gene Symbol: COL14A1] [Locus Tag: ] [Chromosome: 8] [Map Location: 8q24.12] [Description: collagen type XIV alpha 1 chain] [Gene Type: protein-coding]	GO:0030198 [Name: extracellular matrix organization]; GO:0003429 [Name: growth plate cartilage chondrocyte morphogenesis]; GO:0098609 [Name: cell-cell adhesion]; GO:0030199 [Name: collagen fibril organization]
1277	COL1A1	1277 [Gene Symbol: COL1A1] [Locus Tag: ] [Chromosome: 17] [Map Location: 17q21.33] [Description: collagen type I alpha 1 chain] [Gene Type: protein-coding]	GO:0007596 [Name: blood coagulation]; GO:0031960 [Name: response to corticosteroid]; GO:0050900 [Name: leukocyte migration]; GO:0060346 [Name: bone trabecula formation]; GO:0034504 [Name: protein localization to nucleus]; GO:0045893 [Name: positive regulation of transcription, DNA-templated]; GO:0001957 [Name: intramembranous ossification]; GO:0051591 [Name: response to cAMP]; GO:0055093 [Name: r…
1278	COL1A2	1278 [Gene Symbol: COL1A2] [Locus Tag: ] [Chromosome: 7] [Map Location: 7q21.3] [Description: collagen type I alpha 2 chain] [Gene Type: protein-coding]	GO:0071230 [Name: cellular response to amino acid stimulus]; GO:0001568 [Name: blood vessel development]; GO:0030198 [Name: extracellular matrix organization]; GO:0050776 [Name: regulation of immune response]; GO:0019221 [Name: cytokine-mediated signaling pathway]; GO:0070208 [Name: protein heterotrimerization]; GO:0007266 [Name: Rho protein signal transduction]; GO:0001501 [Name: skeletal system…
85301	COL27A1	85301 [Gene Symbol: COL27A1] [Locus Tag: ] [Chromosome: 9] [Map Location: 9q32] [Description: collagen type XXVII alpha 1 chain] [Gene Type: protein-coding]	GO:0003431 [Name: growth plate cartilage chondrocyte development]; GO:0030198 [Name: extracellular matrix organization]
1281	COL3A1	1281 [Gene Symbol: COL3A1] [Locus Tag: ] [Chromosome: 2] [Map Location: 2q32.2] [Description: collagen type III alpha 1 chain] [Gene Type: protein-coding]	GO:0009612 [Name: response to mechanical stimulus]; GO:0007568 [Name: aging]; GO:0009314 [Name: response to radiation]; GO:0001501 [Name: skeletal system development]; GO:0007179 [Name: transforming growth factor beta receptor signaling pathway]; GO:0021987 [Name: cerebral cortex development]; GO:2001223 [Name: negative regulation of neuron migration]; GO:0042060 [Name: wound healing]; GO:0030168…
1282	COL4A1	1282 [Gene Symbol: COL4A1] [Locus Tag: ] [Chromosome: 13] [Map Location: 13q34] [Description: collagen type IV alpha 1 chain] [Gene Type: protein-coding]	GO:0048514 [Name: blood vessel morphogenesis]; GO:0030855 [Name: epithelial cell differentiation]; GO:0061304 [Name: retinal blood vessel morphogenesis]; GO:0071230 [Name: cellular response to amino acid stimulus]; GO:0071711 [Name: basement membrane organization]; GO:0007420 [Name: brain development]; GO:0001569 [Name: branching involved in blood vessel morphogenesis]; GO:0061333 [Name: renal tu…
1289	COL5A1	1289 [Gene Symbol: COL5A1] [Locus Tag: ] [Chromosome: 9] [Map Location: 9q34.3] [Description: collagen type V alpha 1 chain] [Gene Type: protein-coding]	GO:0016477 [Name: cell migration]; GO:0030198 [Name: extracellular matrix organization]; GO:0045112 [Name: integrin biosynthetic process]; GO:0043588 [Name: skin development]; GO:0035989 [Name: tendon development]; GO:0001568 [Name: blood vessel development]; GO:0051128 [Name: regulation of cellular component organization]; GO:0007155 [Name: cell adhesion]; GO:0032964 [Name: collagen biosynthetic…
1290	COL5A2	1290 [Gene Symbol: COL5A2] [Locus Tag: ] [Chromosome: 2] [Map Location: 2q32.2] [Description: collagen type V alpha 2 chain] [Gene Type: protein-coding]	GO:0071230 [Name: cellular response to amino acid stimulus]; GO:0001501 [Name: skeletal system development]; GO:0030199 [Name: collagen fibril organization]; GO:0030198 [Name: extracellular matrix organization]; GO:0030903 [Name: notochord development]; GO:0001503 [Name: ossification]; GO:0048592 [Name: eye morphogenesis]; GO:0043588 [Name: skin development]; GO:1903225 [Name: negative regulation…
1293	COL6A3	1293 [Gene Symbol: COL6A3] [Locus Tag: ] [Chromosome: 2] [Map Location: 2q37.3] [Description: collagen type VI alpha 3 chain] [Gene Type: protein-coding]	GO:0010951 [Name: negative regulation of endopeptidase activity]; GO:0030198 [Name: extracellular matrix organization]; GO:0003429 [Name: growth plate cartilage chondrocyte morphogenesis]; GO:0007155 [Name: cell adhesion]; GO:0007517 [Name: muscle organ development]
1294	COL7A1	1294 [Gene Symbol: COL7A1] [Locus Tag: ] [Chromosome: 3] [Map Location: 3p21.31] [Description: collagen type VII alpha 1 chain] [Gene Type: protein-coding]	GO:0003429 [Name: growth plate cartilage chondrocyte morphogenesis]; GO:0007155 [Name: cell adhesion]; GO:0035987 [Name: endodermal cell differentiation]; GO:0010951 [Name: negative regulation of endopeptidase activity]; GO:0048208 [Name: COPII vesicle coating]; GO:0008544 [Name: epidermis development]; GO:0030198 [Name: extracellular matrix organization]; GO:0006888 [Name: ER to Golgi vesicle-me…
1295	COL8A1	1295 [Gene Symbol: COL8A1] [Locus Tag: ] [Chromosome: 3] [Map Location: 3q12.1] [Description: collagen type VIII alpha 1 chain] [Gene Type: protein-coding]	GO:0030198 [Name: extracellular matrix organization]; GO:0050673 [Name: epithelial cell proliferation]; GO:0035987 [Name: endodermal cell differentiation]; GO:0007155 [Name: cell adhesion]; GO:0048593 [Name: camera-type eye morphogenesis]; GO:0010811 [Name: positive regulation of cell-substrate adhesion]; GO:0001525 [Name: angiogenesis]
1289	COL5A1	1289 [Gene Symbol: COL5A1] [Locus Tag: ] [Chromosome: 9] [Map Location: 9q34.3] [Description: collagen type V alpha 1 chain] [Gene Type: protein-coding]	GO:0016477 [Name: cell migration]; GO:0030198 [Name: extracellular matrix organization]; GO:0045112 [Name: integrin biosynthetic process]; GO:0043588 [Name: skin development]; GO:0035989 [Name: tendon development]; GO:0001568 [Name: blood vessel development]; GO:0051128 [Name: regulation of cellular component organization]; GO:0007155 [Name: cell adhesion]; GO:0032964 [Name: collagen biosynthetic…
22849	CPEB3	22849 [Gene Symbol: CPEB3] [Locus Tag: ] [Chromosome: 10] [Map Location: 10q23.32] [Description: cytoplasmic polyadenylation element binding protein 3] [Gene Type: protein-coding]	GO:0017148 [Name: negative regulation of translation]; GO:1900153 [Name: positive regulation of nuclear-transcribed mRNA catabolic process, deadenylation-dependent decay]; GO:2000766 [Name: negative regulation of cytoplasmic translation]; GO:0006412 [Name: translation]; GO:0060999 [Name: positive regulation of dendritic spine development]; GO:0048167 [Name: regulation of synaptic plasticity]; GO:…
119587	CPXM2	119587 [Gene Symbol: CPXM2] [Locus Tag: ] [Chromosome: 10] [Map Location: 10q26.13] [Description: carboxypeptidase X, M14 family member 2] [Gene Type: protein-coding]	GO:0006518 [Name: peptide metabolic process]; GO:0016485 [Name: protein processing]
1382	CRABP2	1382 [Gene Symbol: CRABP2] [Locus Tag: ] [Chromosome: 1] [Map Location: 1q23.1] [Description: cellular retinoic acid binding protein 2] [Gene Type: protein-coding]	GO:0007165 [Name: signal transduction]; GO:0048385 [Name: regulation of retinoic acid receptor signaling pathway]; GO:0042573 [Name: retinoic acid metabolic process]; GO:0048672 [Name: positive regulation of collateral sprouting]; GO:0035115 [Name: embryonic forelimb morphogenesis]; GO:0008544 [Name: epidermis development]; GO:0006355 [Name: regulation of transcription, DNA-templated]
10321	CRISP3	10321 [Gene Symbol: CRISP3] [Locus Tag: ] [Chromosome: 6] [Map Location: 6p12.3] [Description: cysteine rich secretory protein 3] [Gene Type: protein-coding]	GO:0006952 [Name: defense response]; GO:0043312 [Name: neutrophil degranulation]; GO:0045087 [Name: innate immune response]
49860	CRNN	49860 [Gene Symbol: CRNN] [Locus Tag: ] [Chromosome: 1] [Map Location: 1q21.3] [Description: cornulin] [Gene Type: protein-coding]	GO:0009408 [Name: response to heat]; GO:0098609 [Name: cell-cell adhesion]
1410	CRYAB	1410 [Gene Symbol: CRYAB] [Locus Tag: ] [Chromosome: 11] [Map Location: 11q23.1] [Description: crystallin alpha B] [Gene Type: protein-coding]	GO:0051260 [Name: protein homooligomerization]; GO:2000378 [Name: negative regulation of reactive oxygen species metabolic process]; GO:0006936 [Name: muscle contraction]; GO:0002088 [Name: lens development in camera-type eye]; GO:0043154 [Name: negative regulation of cysteine-type endopeptidase activity involved in apoptotic process]; GO:0010629 [Name: negative regulation of gene expression]; GO…
9598	CSAG2	-	-
9598	CSAG3B	-	-
1462	CSPG2	1462 [Gene Symbol: VCAN] [Locus Tag: ] [Chromosome: 5] [Map Location: 5q14.2-q14.3] [Description: versican] [Gene Type: protein-coding]	GO:0001649 [Name: osteoblast differentiation]; GO:0007275 [Name: multicellular organism development]; GO:0007417 [Name: central nervous system development]; GO:0030198 [Name: extracellular matrix organization]; GO:0008037 [Name: cell recognition]; GO:0043687 [Name: post-translational protein modification]; GO:0044267 [Name: cellular protein metabolic process]; GO:0030207 [Name: chondroitin sulfat…
1475	CSTA	1475 [Gene Symbol: CSTA] [Locus Tag: ] [Chromosome: 3] [Map Location: 3q21.1] [Description: cystatin A] [Gene Type: protein-coding]	GO:0098609 [Name: cell-cell adhesion]; GO:0018149 [Name: peptide cross-linking]; GO:0045861 [Name: negative regulation of proteolysis]; GO:0030216 [Name: keratinocyte differentiation]; GO:0010466 [Name: negative regulation of peptidase activity]; GO:0010951 [Name: negative regulation of endopeptidase activity]; GO:0070268 [Name: cornification]
1476	CSTB	1476 [Gene Symbol: CSTB] [Locus Tag: ] [Chromosome: 21] [Map Location: 21q22.3] [Description: cystatin B] [Gene Type: protein-coding]	GO:0010951 [Name: negative regulation of endopeptidase activity]; GO:0008344 [Name: adult locomotory behavior]; GO:0043312 [Name: neutrophil degranulation]; GO:0045861 [Name: negative regulation of proteolysis]; GO:0010466 [Name: negative regulation of peptidase activity]
115908	CTHRC1	115908 [Gene Symbol: CTHRC1] [Locus Tag: ] [Chromosome: 8] [Map Location: 8q22.3] [Description: collagen triple helix repeat containing 1] [Gene Type: protein-coding]	GO:0045669 [Name: positive regulation of osteoblast differentiation]; GO:0060122 [Name: inner ear receptor stereocilium organization]; GO:0090177 [Name: establishment of planar polarity involved in neural tube closure]; GO:0032092 [Name: positive regulation of protein binding]; GO:0060071 [Name: Wnt signaling pathway, planar cell polarity pathway]; GO:0090090 [Name: negative regulation of canonic…
1075	CTSC	1075 [Gene Symbol: CTSC] [Locus Tag: ] [Chromosome: 11] [Map Location: 11q14.2] [Description: cathepsin C] [Gene Type: protein-coding]	GO:0051603 [Name: proteolysis involved in cellular protein catabolic process]; GO:0006915 [Name: apoptotic process]; GO:0006508 [Name: proteolysis]; GO:0006955 [Name: immune response]; GO:0043312 [Name: neutrophil degranulation]; GO:0048208 [Name: COPII vesicle coating]; GO:0006888 [Name: ER to Golgi vesicle-mediated transport]; GO:0001913 [Name: T cell mediated cytotoxicity]; GO:0007568 [Name: a…
83992	CTTNBP2	83992 [Gene Symbol: CTTNBP2] [Locus Tag: ] [Chromosome: 7] [Map Location: 7q31.31] [Description: cortactin binding protein 2] [Gene Type: protein-coding]	GO:0007420 [Name: brain development]
2919	CXCL1	2919 [Gene Symbol: CXCL1] [Locus Tag: ] [Chromosome: 4] [Map Location: 4q13.3] [Description: C-X-C motif chemokine ligand 1] [Gene Type: protein-coding]	GO:0030595 [Name: leukocyte chemotaxis]; GO:0043085 [Name: positive regulation of catalytic activity]; GO:0006935 [Name: chemotaxis]; GO:0006954 [Name: inflammatory response]; GO:0008283 [Name: cell proliferation]; GO:0008285 [Name: negative regulation of cell proliferation]; GO:0007186 [Name: G-protein coupled receptor signaling pathway]; GO:0007399 [Name: nervous system development]; GO:0030593…
3627	CXCL10	3627 [Gene Symbol: CXCL10] [Locus Tag: ] [Chromosome: 4] [Map Location: 4q21.1] [Description: C-X-C motif chemokine ligand 10] [Gene Type: protein-coding]	GO:0006955 [Name: immune response]; GO:0010819 [Name: regulation of T cell chemotaxis]; GO:0042118 [Name: endothelial cell activation]; GO:1901740 [Name: negative regulation of myoblast fusion]; GO:0030595 [Name: leukocyte chemotaxis]; GO:0033280 [Name: response to vitamin D]; GO:0043950 [Name: positive regulation of cAMP-mediated signaling]; GO:0007166 [Name: cell surface receptor signaling path…
6373	CXCL11	6373 [Gene Symbol: CXCL11] [Locus Tag: ] [Chromosome: 4] [Map Location: 4q21.1] [Description: C-X-C motif chemokine ligand 11] [Gene Type: protein-coding]	GO:0030593 [Name: neutrophil chemotaxis]; GO:0070098 [Name: chemokine-mediated signaling pathway]; GO:0006935 [Name: chemotaxis]; GO:0006955 [Name: immune response]; GO:0010818 [Name: T cell chemotaxis]; GO:0043950 [Name: positive regulation of cAMP-mediated signaling]; GO:0007165 [Name: signal transduction]; GO:0007267 [Name: cell-cell signaling]; GO:0030595 [Name: leukocyte chemotaxis]; GO:0007…
6387	CXCL12	6387 [Gene Symbol: CXCL12] [Locus Tag: ] [Chromosome: 10] [Map Location: 10q11.21] [Description: C-X-C motif chemokine ligand 12] [Gene Type: protein-coding]	GO:0009408 [Name: response to heat]; GO:0045785 [Name: positive regulation of cell adhesion]; GO:0006874 [Name: cellular calcium ion homeostasis]; GO:0007155 [Name: cell adhesion]; GO:0008344 [Name: adult locomotory behavior]; GO:0009615 [Name: response to virus]; GO:0030335 [Name: positive regulation of cell migration]; GO:0031100 [Name: animal organ regeneration]; GO:0008064 [Name: regulation o…
6374	CXCL5	6374 [Gene Symbol: CXCL5] [Locus Tag: ] [Chromosome: 4] [Map Location: 4q13.3] [Description: C-X-C motif chemokine ligand 5] [Gene Type: protein-coding]	GO:0007165 [Name: signal transduction]; GO:0006935 [Name: chemotaxis]; GO:0007267 [Name: cell-cell signaling]; GO:0060326 [Name: cell chemotaxis]; GO:0061844 [Name: antimicrobial humoral immune response mediated by antimicrobial peptide]; GO:0007186 [Name: G-protein coupled receptor signaling pathway]; GO:0010469 [Name: regulation of receptor activity]; GO:0030595 [Name: leukocyte chemotaxis]; GO…
57007	CXCR7	57007 [Gene Symbol: ACKR3] [Locus Tag: ] [Chromosome: 2] [Map Location: 2q37.3] [Description: atypical chemokine receptor 3] [Gene Type: protein-coding]	GO:0007155 [Name: cell adhesion]; GO:0001525 [Name: angiogenesis]; GO:1902230 [Name: negative regulation of intrinsic apoptotic signaling pathway in response to DNA damage]; GO:0001570 [Name: vasculogenesis]; GO:0007204 [Name: positive regulation of cytosolic calcium ion concentration]; GO:0007186 [Name: G-protein coupled receptor signaling pathway]; GO:0031623 [Name: receptor internalization]; G…
891	Cyclin B1	891 [Gene Symbol: CCNB1] [Locus Tag: ] [Chromosome: 5] [Map Location: 5q13.2] [Description: cyclin B1] [Gene Type: protein-coding]	GO:0007283 [Name: spermatogenesis]; GO:0009612 [Name: response to mechanical stimulus]; GO:0045787 [Name: positive regulation of cell cycle]; GO:0051726 [Name: regulation of cell cycle]; GO:0000079 [Name: regulation of cyclin-dependent protein serine/threonine kinase activity]; GO:0000086 [Name: G2/M transition of mitotic cell cycle]; GO:0001701 [Name: in utero embryonic development]; GO:0007052 …
595	Cyclin D1	595 [Gene Symbol: CCND1] [Locus Tag: ] [Chromosome: 11] [Map Location: 11q13.3] [Description: cyclin D1] [Gene Type: protein-coding]	GO:0000278 [Name: mitotic cell cycle]; GO:0010039 [Name: response to iron ion]; GO:0044321 [Name: response to leptin]; GO:0045444 [Name: fat cell differentiation]; GO:0045471 [Name: response to ethanol]; GO:1900087 [Name: positive regulation of G1/S transition of mitotic cell cycle]; GO:0000122 [Name: negative regulation of transcription from RNA polymerase II promoter]; GO:0007088 [Name: regulat…
901	Cyclin G2	901 [Gene Symbol: CCNG2] [Locus Tag: ] [Chromosome: 4] [Map Location: 4q21.1] [Description: cyclin G2] [Gene Type: protein-coding]	GO:0008284 [Name: positive regulation of cell proliferation]; GO:0045787 [Name: positive regulation of cell cycle]; GO:0000079 [Name: regulation of cyclin-dependent protein serine/threonine kinase activity]; GO:0007088 [Name: regulation of mitotic nuclear division]; GO:0051726 [Name: regulation of cell cycle]; GO:0007049 [Name: cell cycle]; GO:0000278 [Name: mitotic cell cycle]; GO:0051301 [Name:…
1562	CYP2C18	1562 [Gene Symbol: CYP2C18] [Locus Tag: ] [Chromosome: 10] [Map Location: 10q23.33] [Description: cytochrome P450 family 2 subfamily C member 18] [Gene Type: protein-coding]	GO:0055114 [Name: oxidation-reduction process]; GO:0042738 [Name: exogenous drug catabolic process]; GO:0006082 [Name: organic acid metabolic process]; GO:0006805 [Name: xenobiotic metabolic process]
1571	CYP2E1	1571 [Gene Symbol: CYP2E1] [Locus Tag: ] [Chromosome: 10] [Map Location: 10q26.3] [Description: cytochrome P450 family 2 subfamily E member 1] [Gene Type: protein-coding]	GO:0008202 [Name: steroid metabolic process]; GO:0006805 [Name: xenobiotic metabolic process]; GO:0006082 [Name: organic acid metabolic process]; GO:0016098 [Name: monoterpenoid metabolic process]; GO:0017144 [Name: drug metabolic process]; GO:0010193 [Name: response to ozone]; GO:0042759 [Name: long-chain fatty acid biosynthetic process]; GO:0046483 [Name: heterocycle metabolic process]; GO:0042…
1577	CYP3A5	1577 [Gene Symbol: CYP3A5] [Locus Tag: ] [Chromosome: 7] [Map Location: 7q22.1] [Description: cytochrome P450 family 3 subfamily A member 5] [Gene Type: protein-coding]	GO:0042737 [Name: drug catabolic process]; GO:0002933 [Name: lipid hydroxylation]; GO:0070989 [Name: oxidative demethylation]; GO:0008202 [Name: steroid metabolic process]; GO:0006805 [Name: xenobiotic metabolic process]; GO:0009822 [Name: alkaloid catabolic process]
1580	CYP4B1	1580 [Gene Symbol: CYP4B1] [Locus Tag: ] [Chromosome: 1] [Map Location: 1p33] [Description: cytochrome P450 family 4 subfamily B member 1] [Gene Type: protein-coding]	GO:0018879 [Name: biphenyl metabolic process]; GO:0018917 [Name: fluorene metabolic process]; GO:0042738 [Name: exogenous drug catabolic process]; GO:0055114 [Name: oxidation-reduction process]
1475	CSTA	1475 [Gene Symbol: CSTA] [Locus Tag: ] [Chromosome: 3] [Map Location: 3q21.1] [Description: cystatin A] [Gene Type: protein-coding]	GO:0098609 [Name: cell-cell adhesion]; GO:0018149 [Name: peptide cross-linking]; GO:0045861 [Name: negative regulation of proteolysis]; GO:0030216 [Name: keratinocyte differentiation]; GO:0010466 [Name: negative regulation of peptidase activity]; GO:0010951 [Name: negative regulation of endopeptidase activity]; GO:0070268 [Name: cornification]
1476	CSTB	1476 [Gene Symbol: CSTB] [Locus Tag: ] [Chromosome: 21] [Map Location: 21q22.3] [Description: cystatin B] [Gene Type: protein-coding]	GO:0010951 [Name: negative regulation of endopeptidase activity]; GO:0008344 [Name: adult locomotory behavior]; GO:0043312 [Name: neutrophil degranulation]; GO:0045861 [Name: negative regulation of proteolysis]; GO:0010466 [Name: negative regulation of peptidase activity]
1675	CFD	1675 [Gene Symbol: CFD] [Locus Tag: ] [Chromosome: 19] [Map Location: 19p13.3] [Description: complement factor D] [Gene Type: protein-coding]	GO:0006957 [Name: complement activation, alternative pathway]; GO:0006508 [Name: proteolysis]; GO:0002576 [Name: platelet degranulation]; GO:0043312 [Name: neutrophil degranulation]; GO:0006956 [Name: complement activation]
27071	DAPP1	27071 [Gene Symbol: DAPP1] [Locus Tag: ] [Chromosome: 4] [Map Location: 4q23] [Description: dual adaptor of phosphotyrosine and 3-phosphoinositides 1] [Gene Type: protein-coding]	GO:0007165 [Name: signal transduction]; GO:0006470 [Name: protein dephosphorylation]
285761	DCBLD1	285761 [Gene Symbol: DCBLD1] [Locus Tag: ] [Chromosome: 6] [Map Location: 6q22.1] [Description: discoidin, CUB and LCCL domain containing 1] [Gene Type: protein-coding]	-
163259	DENND2C	163259 [Gene Symbol: DENND2C] [Locus Tag: ] [Chromosome: 1] [Map Location: 1p13.2] [Description: DENN domain containing 2C] [Gene Type: protein-coding]	-
55635	DEPDC1	55635 [Gene Symbol: DEPDC1] [Locus Tag: ] [Chromosome: 1] [Map Location: 1p31.3] [Description: DEP domain containing 1] [Gene Type: protein-coding]	GO:0035556 [Name: intracellular signal transduction]; GO:0043547 [Name: positive regulation of GTPase activity]; GO:0045892 [Name: negative regulation of transcription, DNA-templated]; GO:0006351 [Name: transcription, DNA-templated]
1805	DPT	1805 [Gene Symbol: DPT] [Locus Tag: ] [Chromosome: 1] [Map Location: 1q24.2] [Description: dermatopontin] [Gene Type: protein-coding]	GO:0007155 [Name: cell adhesion]; GO:0030199 [Name: collagen fibril organization]; GO:0008285 [Name: negative regulation of cell proliferation]
28983	DESC1	28983 [Gene Symbol: TMPRSS11E] [Locus Tag: ] [Chromosome: 4] [Map Location: 4q13.2] [Description: transmembrane serine protease 11E] [Gene Type: protein-coding]	GO:0006508 [Name: proteolysis]; GO:0050890 [Name: cognition]
1687	DFNA5	1687 [Gene Symbol: GSDME] [Locus Tag: ] [Chromosome: 7] [Map Location: 7p15.3] [Description: gasdermin E] [Gene Type: protein-coding]	GO:0007605 [Name: sensory perception of sound]; GO:0070265 [Name: necrotic cell death]; GO:2001244 [Name: positive regulation of intrinsic apoptotic signaling pathway]; GO:0043410 [Name: positive regulation of MAPK cascade]; GO:0008219 [Name: cell death]; GO:0008285 [Name: negative regulation of cell proliferation]; GO:0098586 [Name: cellular response to virus]; GO:0060113 [Name: inner ear recept…
115817	DHRS1	115817 [Gene Symbol: DHRS1] [Locus Tag: ] [Chromosome: 14] [Map Location: 14q12] [Description: dehydrogenase/reductase 1] [Gene Type: protein-coding]	GO:0055114 [Name: oxidation-reduction process]
10170	DHRS9	10170 [Gene Symbol: DHRS9] [Locus Tag: ] [Chromosome: 2] [Map Location: 2q31.1] [Description: dehydrogenase/reductase 9] [Gene Type: protein-coding]	GO:0030855 [Name: epithelial cell differentiation]; GO:0042448 [Name: progesterone metabolic process]; GO:0042904 [Name: 9-cis-retinoic acid biosynthetic process]; GO:0008209 [Name: androgen metabolic process]; GO:0042572 [Name: retinol metabolic process]; GO:0055114 [Name: oxidation-reduction process]
9787	DLG7	9787 [Gene Symbol: DLGAP5] [Locus Tag: ] [Chromosome: 14] [Map Location: 14q22.3] [Description: DLG associated protein 5] [Gene Type: protein-coding]	GO:0006470 [Name: protein dephosphorylation]; GO:0007221 [Name: positive regulation of transcription of Notch receptor target]; GO:0007079 [Name: mitotic chromosome movement towards spindle pole]; GO:0008283 [Name: cell proliferation]; GO:0045842 [Name: positive regulation of mitotic metaphase/anaphase transition]
1789	DNMT3B	1789 [Gene Symbol: DNMT3B] [Locus Tag: ] [Chromosome: 20] [Map Location: 20q11.21] [Description: DNA methyltransferase 3 beta] [Gene Type: protein-coding]	GO:0051571 [Name: positive regulation of histone H3-K4 methylation]; GO:0031000 [Name: response to caffeine]; GO:0090116 [Name: C-5 methylation of cytosine]; GO:0032355 [Name: response to estradiol]; GO:0014823 [Name: response to activity]; GO:0045814 [Name: negative regulation of gene expression, epigenetic]; GO:0006306 [Name: DNA methylation]; GO:0000122 [Name: negative regulation of transcript…
1789	DNMT3b	1789 [Gene Symbol: DNMT3B] [Locus Tag: ] [Chromosome: 20] [Map Location: 20q11.21] [Description: DNA methyltransferase 3 beta] [Gene Type: protein-coding]	GO:0051571 [Name: positive regulation of histone H3-K4 methylation]; GO:0031000 [Name: response to caffeine]; GO:0090116 [Name: C-5 methylation of cytosine]; GO:0032355 [Name: response to estradiol]; GO:0014823 [Name: response to activity]; GO:0045814 [Name: negative regulation of gene expression, epigenetic]; GO:0006306 [Name: DNA methylation]; GO:0000122 [Name: negative regulation of transcript…
23348	DOCK9	23348 [Gene Symbol: DOCK9] [Locus Tag: ] [Chromosome: 13] [Map Location: 13q32.3] [Description: dedicator of cytokinesis 9] [Gene Type: protein-coding]	GO:0007264 [Name: small GTPase mediated signal transduction]; GO:0043547 [Name: positive regulation of GTPase activity]; GO:0007596 [Name: blood coagulation]; GO:0008150 [Name: biological_process]
1805	DPT	1805 [Gene Symbol: DPT] [Locus Tag: ] [Chromosome: 1] [Map Location: 1q24.2] [Description: dermatopontin] [Gene Type: protein-coding]	GO:0007155 [Name: cell adhesion]; GO:0030199 [Name: collagen fibril organization]; GO:0008285 [Name: negative regulation of cell proliferation]
286148	DPY19L4	286148 [Gene Symbol: DPY19L4] [Locus Tag: ] [Chromosome: 8] [Map Location: 8q22.1] [Description: dpy-19 like 4] [Gene Type: protein-coding]	GO:0018406 [Name: protein C-linked glycosylation via 2'-alpha-mannosyl-L-tryptophan]
10231	DSCR1L1	10231 [Gene Symbol: RCAN2] [Locus Tag: ] [Chromosome: 6] [Map Location: 6p12.3] [Description: regulator of calcineurin 2] [Gene Type: protein-coding]	GO:0070884 [Name: regulation of calcineurin-NFAT signaling cascade]; GO:0019722 [Name: calcium-mediated signaling]; GO:0043666 [Name: regulation of phosphoprotein phosphatase activity]
51514	DTL	51514 [Gene Symbol: DTL] [Locus Tag: ] [Chromosome: 1] [Map Location: 1q32.3] [Description: denticleless E3 ubiquitin protein ligase homolog] [Gene Type: protein-coding]	GO:0042769 [Name: DNA damage response, detection of DNA damage]; GO:0006260 [Name: DNA replication]; GO:0000209 [Name: protein polyubiquitination]; GO:0051726 [Name: regulation of cell cycle]; GO:0072425 [Name: signal transduction involved in G2 DNA damage checkpoint]; GO:0006511 [Name: ubiquitin-dependent protein catabolic process]; GO:0006513 [Name: protein monoubiquitination]; GO:0009411 [Name…
53905	DUOX1	53905 [Gene Symbol: DUOX1] [Locus Tag: ] [Chromosome: 15] [Map Location: 15q21.1] [Description: dual oxidase 1] [Gene Type: protein-coding]	GO:0006979 [Name: response to oxidative stress]; GO:0055114 [Name: oxidation-reduction process]; GO:0050665 [Name: hydrogen peroxide biosynthetic process]; GO:0051591 [Name: response to cAMP]; GO:0042335 [Name: cuticle development]; GO:0042446 [Name: hormone biosynthetic process]; GO:0042744 [Name: hydrogen peroxide catabolic process]; GO:0019221 [Name: cytokine-mediated signaling pathway]; GO:00…
1847	DUSP5	1847 [Gene Symbol: DUSP5] [Locus Tag: ] [Chromosome: 10] [Map Location: 10q25.2] [Description: dual specificity phosphatase 5] [Gene Type: protein-coding]	GO:0000188 [Name: inactivation of MAPK activity]; GO:0006470 [Name: protein dephosphorylation]; GO:0035335 [Name: peptidyl-tyrosine dephosphorylation]; GO:0035970 [Name: peptidyl-threonine dephosphorylation]; GO:0000165 [Name: MAPK cascade]; GO:0000187 [Name: activation of MAPK activity]; GO:0016311 [Name: dephosphorylation]
6990	DYNLT3	6990 [Gene Symbol: DYNLT3] [Locus Tag: ] [Chromosome: X] [Map Location: Xp11.4] [Description: dynein light chain Tctex-type 3] [Gene Type: protein-coding]	GO:0007346 [Name: regulation of mitotic cell cycle]; GO:0045931 [Name: positive regulation of mitotic cell cycle]; GO:0051301 [Name: cell division]; GO:0007049 [Name: cell cycle]
1869	E2F1	1869 [Gene Symbol: E2F1] [Locus Tag: ] [Chromosome: 20] [Map Location: 20q11.22] [Description: E2F transcription factor 1] [Gene Type: protein-coding]	GO:0070345 [Name: negative regulation of fat cell proliferation]; GO:0072332 [Name: intrinsic apoptotic signaling pathway by p53 class mediator]; GO:1900740 [Name: positive regulation of protein insertion into mitochondrial membrane involved in apoptotic signaling pathway]; GO:0006977 [Name: DNA damage response, signal transduction by p53 class mediator resulting in cell cycle arrest]; GO:0045892…
1871	E2F3	1871 [Gene Symbol: E2F3] [Locus Tag: ] [Chromosome: 6] [Map Location: 6p22.3] [Description: E2F transcription factor 3] [Gene Type: protein-coding]	GO:0070345 [Name: negative regulation of fat cell proliferation]; GO:1905461 [Name: positive regulation of vascular associated smooth muscle cell apoptotic process]; GO:0045944 [Name: positive regulation of transcription from RNA polymerase II promoter]; GO:0008284 [Name: positive regulation of cell proliferation]; GO:0006367 [Name: transcription initiation from RNA polymerase II promoter]; GO:00…
55268	ECHDC2	55268 [Gene Symbol: ECHDC2] [Locus Tag: ] [Chromosome: 1] [Map Location: 1p32.3] [Description: enoyl-CoA hydratase domain containing 2] [Gene Type: protein-coding]	GO:0006635 [Name: fatty acid beta-oxidation]
1893	ECM1	1893 [Gene Symbol: ECM1] [Locus Tag: ] [Chromosome: 1] [Map Location: 1q21.2] [Description: extracellular matrix protein 1] [Gene Type: protein-coding]	GO:0006954 [Name: inflammatory response]; GO:0001525 [Name: angiogenesis]; GO:0002828 [Name: regulation of type 2 immune response]; GO:0006357 [Name: regulation of transcription from RNA polymerase II promoter]; GO:0002576 [Name: platelet degranulation]; GO:0031214 [Name: biomineral tissue development]; GO:0001503 [Name: ossification]; GO:0045766 [Name: positive regulation of angiogenesis]; GO:00…
81552	ECOP	81552 [Gene Symbol: VOPP1] [Locus Tag: ] [Chromosome: 7] [Map Location: 7p11.2] [Description: VOPP1, WBP1/VOPP1 family member] [Gene Type: protein-coding]	GO:0006351 [Name: transcription, DNA-templated]; GO:0006355 [Name: regulation of transcription, DNA-templated]
84417	ECRG4	84417 [Gene Symbol: C2orf40] [Locus Tag: ] [Chromosome: 2] [Map Location: 2q12.2] [Description: chromosome 2 open reading frame 40] [Gene Type: protein-coding]	GO:0031145 [Name: anaphase-promoting complex-dependent catabolic process]; GO:0070314 [Name: G1 to G0 transition]; GO:0090398 [Name: cellular senescence]
1894	ECT2	1894 [Gene Symbol: ECT2] [Locus Tag: ] [Chromosome: 3] [Map Location: 3q26.31] [Description: epithelial cell transforming 2] [Gene Type: protein-coding]	GO:0007186 [Name: G-protein coupled receptor signaling pathway]; GO:0032147 [Name: activation of protein kinase activity]; GO:0043065 [Name: positive regulation of apoptotic process]; GO:0015031 [Name: protein transport]; GO:0032467 [Name: positive regulation of cytokinesis]; GO:0070830 [Name: bicellular tight junction assembly]; GO:0045666 [Name: positive regulation of neuron differentiation]; G…
1908	EDN3	1908 [Gene Symbol: EDN3] [Locus Tag: ] [Chromosome: 20] [Map Location: 20q13.32] [Description: endothelin 3] [Gene Type: protein-coding]	GO:0006874 [Name: cellular calcium ion homeostasis]; GO:0043406 [Name: positive regulation of MAP kinase activity]; GO:0007275 [Name: multicellular organism development]; GO:0014826 [Name: vein smooth muscle contraction]; GO:0014824 [Name: artery smooth muscle contraction]; GO:0010460 [Name: positive regulation of heart rate]; GO:0010468 [Name: regulation of gene expression]; GO:0003100 [Name: re…
1942	EFNA1	1942 [Gene Symbol: EFNA1] [Locus Tag: ] [Chromosome: 1] [Map Location: 1q22] [Description: ephrin A1] [Gene Type: protein-coding]	GO:0010719 [Name: negative regulation of epithelial to mesenchymal transition]; GO:0050731 [Name: positive regulation of peptidyl-tyrosine phosphorylation]; GO:0014028 [Name: notochord formation]; GO:0043535 [Name: regulation of blood vessel endothelial cell migration]; GO:0043409 [Name: negative regulation of MAPK cascade]; GO:0050730 [Name: regulation of peptidyl-tyrosine phosphorylation]; GO:0…
1959	EGR2	1959 [Gene Symbol: EGR2] [Locus Tag: ] [Chromosome: 10] [Map Location: 10q21.3] [Description: early growth response 2] [Gene Type: protein-coding]	GO:0042552 [Name: myelination]; GO:0006611 [Name: protein export from nucleus]; GO:0021660 [Name: rhombomere 3 formation]; GO:0007420 [Name: brain development]; GO:0007622 [Name: rhythmic behavior]; GO:0045893 [Name: positive regulation of transcription, DNA-templated]; GO:0030278 [Name: regulation of ossification]; GO:0032868 [Name: response to insulin]; GO:0021666 [Name: rhombomere 5 formation]…
30845	EHD3	30845 [Gene Symbol: EHD3] [Locus Tag: ] [Chromosome: 2] [Map Location: 2p23.1] [Description: EH domain containing 3] [Gene Type: protein-coding]	GO:0007596 [Name: blood coagulation]; GO:0032456 [Name: endocytic recycling]; GO:0051260 [Name: protein homooligomerization]; GO:0055117 [Name: regulation of cardiac muscle contraction]; GO:0086036 [Name: regulation of cardiac muscle cell membrane potential]; GO:1903358 [Name: regulation of Golgi organization]; GO:0015031 [Name: protein transport]; GO:1901387 [Name: positive regulation of voltage…
26298	EHF	26298 [Gene Symbol: EHF] [Locus Tag: ] [Chromosome: 11] [Map Location: 11p13] [Description: ETS homologous factor] [Gene Type: protein-coding]	GO:0006357 [Name: regulation of transcription from RNA polymerase II promoter]; GO:0045893 [Name: positive regulation of transcription, DNA-templated]; GO:0006366 [Name: transcription from RNA polymerase II promoter]; GO:0008283 [Name: cell proliferation]; GO:0050673 [Name: epithelial cell proliferation]; GO:0030154 [Name: cell differentiation]; GO:0007275 [Name: multicellular organism developmen…
5610	EIF2AK2	5610 [Gene Symbol: EIF2AK2] [Locus Tag: ] [Chromosome: 2] [Map Location: 2p22.2] [Description: eukaryotic translation initiation factor 2 alpha kinase 2] [Gene Type: protein-coding]	GO:0009636 [Name: response to toxic substance]; GO:1902036 [Name: regulation of hematopoietic stem cell differentiation]; GO:0006412 [Name: translation]; GO:0017148 [Name: negative regulation of translation]; GO:0032874 [Name: positive regulation of stress-activated MAPK cascade]; GO:1900225 [Name: regulation of NLRP3 inflammasome complex assembly]; GO:0006351 [Name: transcription, DNA-templated]…
1999	ELF3	1999 [Gene Symbol: ELF3] [Locus Tag: ] [Chromosome: 1] [Map Location: 1q32.1] [Description: E74 like ETS transcription factor 3] [Gene Type: protein-coding]	GO:0030198 [Name: extracellular matrix organization]; GO:0060056 [Name: mammary gland involution]; GO:0006366 [Name: transcription from RNA polymerase II promoter]; GO:0008544 [Name: epidermis development]; GO:0045747 [Name: positive regulation of Notch signaling pathway]; GO:0045944 [Name: positive regulation of transcription from RNA polymerase II promoter]; GO:0006357 [Name: regulation of tran…
79071	ELOVL6	79071 [Gene Symbol: ELOVL6] [Locus Tag: ] [Chromosome: 4] [Map Location: 4q25] [Description: ELOVL fatty acid elongase 6] [Gene Type: protein-coding]	GO:0042761 [Name: very long-chain fatty acid biosynthetic process]; GO:0019367 [Name: fatty acid elongation, saturated fatty acid]; GO:0034626 [Name: fatty acid elongation, polyunsaturated fatty acid]; GO:0035338 [Name: long-chain fatty-acyl-CoA biosynthetic process]; GO:0042759 [Name: long-chain fatty acid biosynthetic process]; GO:0045540 [Name: regulation of cholesterol biosynthetic process]; …
2012	EMP1	2012 [Gene Symbol: EMP1] [Locus Tag: ] [Chromosome: 12] [Map Location: 12p13.1] [Description: epithelial membrane protein 1] [Gene Type: protein-coding]	GO:0032060 [Name: bleb assembly]; GO:0008544 [Name: epidermis development]; GO:0008219 [Name: cell death]; GO:0008283 [Name: cell proliferation]; GO:0007275 [Name: multicellular organism development]
55740	ENAH	55740 [Gene Symbol: ENAH] [Locus Tag: ] [Chromosome: 1] [Map Location: 1q42.12] [Description: ENAH, actin regulator] [Gene Type: protein-coding]	GO:0007411 [Name: axon guidance]
23136	EPB41L3	23136 [Gene Symbol: EPB41L3] [Locus Tag: ] [Chromosome: 18] [Map Location: 18p11.31] [Description: erythrocyte membrane protein band 4.1 like 3] [Gene Type: protein-coding]	GO:0006915 [Name: apoptotic process]; GO:0007016 [Name: cytoskeletal anchoring at plasma membrane]; GO:0071205 [Name: protein localization to juxtaparanode region of axon]; GO:0030866 [Name: cortical actin cytoskeleton organization]; GO:0030913 [Name: paranodal junction assembly]; GO:0001558 [Name: regulation of cell growth]; GO:0002175 [Name: protein localization to paranode region of axon]; GO:…
64097	EPB41L4A	64097 [Gene Symbol: EPB41L4A] [Locus Tag: ] [Chromosome: 5] [Map Location: 5q22.1-q22.2] [Description: erythrocyte membrane protein band 4.1 like 4A] [Gene Type: protein-coding]	GO:0031032 [Name: actomyosin structure organization]; GO:0008150 [Name: biological_process]
2012	EMP1	2012 [Gene Symbol: EMP1] [Locus Tag: ] [Chromosome: 12] [Map Location: 12p13.1] [Description: epithelial membrane protein 1] [Gene Type: protein-coding]	GO:0032060 [Name: bleb assembly]; GO:0008544 [Name: epidermis development]; GO:0008219 [Name: cell death]; GO:0008283 [Name: cell proliferation]; GO:0007275 [Name: multicellular organism development]
54869	EPS8L1	54869 [Gene Symbol: EPS8L1] [Locus Tag: ] [Chromosome: 19] [Map Location: 19q13.42] [Description: EPS8 like 1] [Gene Type: protein-coding]	GO:0007266 [Name: Rho protein signal transduction]; GO:0030833 [Name: regulation of actin filament polymerization]; GO:0035023 [Name: regulation of Rho protein signal transduction]; GO:1900029 [Name: positive regulation of ruffle assembly]
64787	EPS8L2	64787 [Gene Symbol: EPS8L2] [Locus Tag: ] [Chromosome: 11] [Map Location: 11p15.5] [Description: EPS8 like 2] [Gene Type: protein-coding]	GO:0007266 [Name: Rho protein signal transduction]; GO:0007605 [Name: sensory perception of sound]; GO:1900029 [Name: positive regulation of ruffle assembly]; GO:0030833 [Name: regulation of actin filament polymerization]; GO:0035023 [Name: regulation of Rho protein signal transduction]
2065	ERBB3	2065 [Gene Symbol: ERBB3] [Locus Tag: ] [Chromosome: 12] [Map Location: 12q13.2] [Description: erb-b2 receptor tyrosine kinase 3] [Gene Type: protein-coding]	GO:0009968 [Name: negative regulation of signal transduction]; GO:0014037 [Name: Schwann cell differentiation]; GO:0014068 [Name: positive regulation of phosphatidylinositol 3-kinase signaling]; GO:0046854 [Name: phosphatidylinositol phosphorylation]; GO:0007275 [Name: multicellular organism development]; GO:0038128 [Name: ERBB2 signaling pathway]; GO:0055025 [Name: positive regulation of cardiac…
30001	ERO1L	30001 [Gene Symbol: ERO1A] [Locus Tag: ] [Chromosome: 14] [Map Location: 14q22.1] [Description: endoplasmic reticulum oxidoreductase 1 alpha] [Gene Type: protein-coding]	GO:0006464 [Name: cellular protein modification process]; GO:0070059 [Name: intrinsic apoptotic signaling pathway in response to endoplasmic reticulum stress]; GO:0034975 [Name: protein folding in endoplasmic reticulum]; GO:0051085 [Name: chaperone mediated protein folding requiring cofactor]; GO:0030198 [Name: extracellular matrix organization]; GO:0055114 [Name: oxidation-reduction process]; GO…
9700	ESPL1	9700 [Gene Symbol: ESPL1] [Locus Tag: ] [Chromosome: 12] [Map Location: 12q13.13] [Description: extra spindle pole bodies like 1, separase] [Gene Type: protein-coding]	GO:0000212 [Name: meiotic spindle organization]; GO:0051307 [Name: meiotic chromosome separation]; GO:0040001 [Name: establishment of mitotic spindle localization]; GO:0000070 [Name: mitotic sister chromatid segregation]; GO:0000281 [Name: mitotic cytokinesis]; GO:0045143 [Name: homologous chromosome segregation]; GO:0045842 [Name: positive regulation of mitotic metaphase/anaphase transition]; GO…
2125	EVPL	2125 [Gene Symbol: EVPL] [Locus Tag: ] [Chromosome: 17] [Map Location: 17q25.1] [Description: envoplakin] [Gene Type: protein-coding]	GO:0045104 [Name: intermediate filament cytoskeleton organization]; GO:0018149 [Name: peptide cross-linking]; GO:0030216 [Name: keratinocyte differentiation]; GO:0070268 [Name: cornification]; GO:0042060 [Name: wound healing]; GO:0008544 [Name: epidermis development]
23086	EXPH5	23086 [Gene Symbol: EXPH5] [Locus Tag: ] [Chromosome: 11] [Map Location: 11q22.3] [Description: exophilin 5] [Gene Type: protein-coding]	GO:0045921 [Name: positive regulation of exocytosis]; GO:0003334 [Name: keratinocyte development]; GO:0071985 [Name: multivesicular body sorting pathway]; GO:0006886 [Name: intracellular protein transport]; GO:0050714 [Name: positive regulation of protein secretion]
2170	FABP3	2170 [Gene Symbol: FABP3] [Locus Tag: ] [Chromosome: 1] [Map Location: 1p35.2] [Description: fatty acid binding protein 3] [Gene Type: protein-coding]	GO:2001245 [Name: regulation of phosphatidylcholine biosynthetic process]; GO:0008285 [Name: negative regulation of cell proliferation]; GO:0071073 [Name: positive regulation of phospholipid biosynthetic process]; GO:0042493 [Name: response to drug]; GO:0042632 [Name: cholesterol homeostasis]; GO:0006631 [Name: fatty acid metabolic process]; GO:0019433 [Name: triglyceride catabolic process]; GO:0…
8772	FADD	8772 [Gene Symbol: FADD] [Locus Tag: ] [Chromosome: 11] [Map Location: 11q13.3] [Description: Fas associated via death domain] [Gene Type: protein-coding]	GO:0006919 [Name: activation of cysteine-type endopeptidase activity involved in apoptotic process]; GO:0048536 [Name: spleen development]; GO:0045651 [Name: positive regulation of macrophage differentiation]; GO:0002821 [Name: positive regulation of adaptive immune response]; GO:0016032 [Name: viral process]; GO:0032760 [Name: positive regulation of tumor necrosis factor production]; GO:0048538 …
3992	FADS1	3992 [Gene Symbol: FADS1] [Locus Tag: ] [Chromosome: 11] [Map Location: 11q12.2] [Description: fatty acid desaturase 1] [Gene Type: protein-coding]	GO:0009267 [Name: cellular response to starvation]; GO:0055114 [Name: oxidation-reduction process]; GO:0006636 [Name: unsaturated fatty acid biosynthetic process]; GO:0043651 [Name: linoleic acid metabolic process]; GO:0036109 [Name: alpha-linolenic acid metabolic process]; GO:0008654 [Name: phospholipid biosynthetic process]; GO:0046456 [Name: icosanoid biosynthetic process]; GO:0007267 [Name: c…
11170	FAM107A	11170 [Gene Symbol: FAM107A] [Locus Tag: ] [Chromosome: 3] [Map Location: 3p14.3-p14.2] [Description: family with sequence similarity 107 member A] [Gene Type: protein-coding]	GO:0001558 [Name: regulation of cell growth]
64855	FAM129B	64855 [Gene Symbol: FAM129B] [Locus Tag: ] [Chromosome: 9] [Map Location: 9q34.11] [Description: family with sequence similarity 129 member B] [Gene Type: protein-coding]	GO:0043066 [Name: negative regulation of apoptotic process]; GO:0030948 [Name: negative regulation of vascular endothelial growth factor receptor signaling pathway]; GO:0045746 [Name: negative regulation of Notch signaling pathway]; GO:0044029 [Name: hypomethylation of CpG island]; GO:2000679 [Name: positive regulation of transcription regulatory region DNA binding]; GO:0007411 [Name: axon guidan…
54097	FAM3B	54097 [Gene Symbol: FAM3B] [Locus Tag: ] [Chromosome: 21] [Map Location: 21q22.3] [Description: family with sequence similarity 3 member B] [Gene Type: protein-coding]	GO:0030073 [Name: insulin secretion]; GO:0010469 [Name: regulation of receptor activity]; GO:0006915 [Name: apoptotic process]
131177	FAM3D	131177 [Gene Symbol: FAM3D] [Locus Tag: ] [Chromosome: 3] [Map Location: 3p14.2] [Description: family with sequence similarity 3 member D] [Gene Type: protein-coding]	GO:0046676 [Name: negative regulation of insulin secretion]; GO:0010469 [Name: regulation of receptor activity]
115572	FAM46B	115572 [Gene Symbol: TENT5B] [Locus Tag: ] [Chromosome: 1] [Map Location: 1p36.11] [Description: terminal nucleotidyltransferase 5B] [Gene Type: protein-coding]	-
285386	FAM79B	285386 [Gene Symbol: TPRG1] [Locus Tag: ] [Chromosome: 3] [Map Location: 3q28] [Description: tumor protein p63 regulated 1] [Gene Type: protein-coding]	-
375061	FAM89A	375061 [Gene Symbol: FAM89A] [Locus Tag: ] [Chromosome: 1] [Map Location: 1q42.2] [Description: family with sequence similarity 89 member A] [Gene Type: protein-coding]	-
2175	FANCA	2175 [Gene Symbol: FANCA] [Locus Tag: ] [Chromosome: 16] [Map Location: 16q24.3] [Description: FA complementation group A] [Gene Type: protein-coding]	GO:0051090 [Name: regulation of sequence-specific DNA binding transcription factor activity]; GO:0042127 [Name: regulation of cell proliferation]; GO:0050727 [Name: regulation of inflammatory response]; GO:2000348 [Name: regulation of CD40 signaling pathway]; GO:0008584 [Name: male gonad development]; GO:0045589 [Name: regulation of regulatory T cell differentiation]; GO:0036297 [Name: interstran…
2191	FAP	2191 [Gene Symbol: FAP] [Locus Tag: ] [Chromosome: 2] [Map Location: 2q24.2] [Description: fibroblast activation protein alpha] [Gene Type: protein-coding]	GO:0051603 [Name: proteolysis involved in cellular protein catabolic process]; GO:0043542 [Name: endothelial cell migration]; GO:0010710 [Name: regulation of collagen catabolic process]; GO:0051917 [Name: regulation of fibrinolysis]; GO:1902362 [Name: melanocyte apoptotic process]; GO:0007155 [Name: cell adhesion]; GO:1903054 [Name: negative regulation of extracellular matrix organization]; GO:00…
2195	FAT	2195 [Gene Symbol: FAT1] [Locus Tag: ] [Chromosome: 4] [Map Location: 4q35.2] [Description: FAT atypical cadherin 1] [Gene Type: protein-coding]	GO:0007156 [Name: homophilic cell adhesion via plasma membrane adhesion molecules]; GO:0009653 [Name: anatomical structure morphogenesis]; GO:0007163 [Name: establishment or maintenance of cell polarity]; GO:0007267 [Name: cell-cell signaling]; GO:0098609 [Name: cell-cell adhesion]; GO:0007155 [Name: cell adhesion]; GO:0007015 [Name: actin filament organization]; GO:0016477 [Name: cell migration]
2170	FABP3	2170 [Gene Symbol: FABP3] [Locus Tag: ] [Chromosome: 1] [Map Location: 1p35.2] [Description: fatty acid binding protein 3] [Gene Type: protein-coding]	GO:2001245 [Name: regulation of phosphatidylcholine biosynthetic process]; GO:0008285 [Name: negative regulation of cell proliferation]; GO:0071073 [Name: positive regulation of phospholipid biosynthetic process]; GO:0042493 [Name: response to drug]; GO:0042632 [Name: cholesterol homeostasis]; GO:0006631 [Name: fatty acid metabolic process]; GO:0019433 [Name: triglyceride catabolic process]; GO:0…
2201	FBN2	2201 [Gene Symbol: FBN2] [Locus Tag: ] [Chromosome: 5] [Map Location: 5q23.3] [Description: fibrillin 2] [Gene Type: protein-coding]	GO:0045669 [Name: positive regulation of osteoblast differentiation]; GO:0030198 [Name: extracellular matrix organization]; GO:0060346 [Name: bone trabecula formation]; GO:0043010 [Name: camera-type eye development]; GO:0009653 [Name: anatomical structure morphogenesis]; GO:0030326 [Name: embryonic limb morphogenesis]; GO:0030501 [Name: positive regulation of bone mineralization]; GO:0035583 [Nam…
115548	FCHO2	115548 [Gene Symbol: FCHO2] [Locus Tag: ] [Chromosome: 5] [Map Location: 5q13.2] [Description: FCH domain only 2] [Gene Type: protein-coding]	GO:0061024 [Name: membrane organization]; GO:0097320 [Name: plasma membrane tubulation]; GO:0010324 [Name: membrane invagination]; GO:0072659 [Name: protein localization to plasma membrane]; GO:0072583 [Name: clathrin-dependent endocytosis]; GO:0048268 [Name: clathrin coat assembly]; GO:0048488 [Name: synaptic vesicle endocytosis]
2273	FHL1	2273 [Gene Symbol: FHL1] [Locus Tag: ] [Chromosome: X] [Map Location: Xq26.3] [Description: four and a half LIM domains 1] [Gene Type: protein-coding]	GO:0030154 [Name: cell differentiation]; GO:0003254 [Name: regulation of membrane depolarization]; GO:2000134 [Name: negative regulation of G1/S transition of mitotic cell cycle]; GO:0043268 [Name: positive regulation of potassium ion transport]; GO:0030308 [Name: negative regulation of cell growth]; GO:0010972 [Name: negative regulation of G2/M transition of mitotic cell cycle]; GO:0007517 [Name…
2312	FLG	2312 [Gene Symbol: FLG] [Locus Tag: ] [Chromosome: 1] [Map Location: 1q21.3] [Description: filaggrin] [Gene Type: protein-coding]	GO:0030216 [Name: keratinocyte differentiation]; GO:0061436 [Name: establishment of skin barrier]; GO:0018149 [Name: peptide cross-linking]; GO:0007275 [Name: multicellular organism development]; GO:0070268 [Name: cornification]
55268	FLJ10948	55268 [Gene Symbol: ECHDC2] [Locus Tag: ] [Chromosome: 1] [Map Location: 1p32.3] [Description: enoyl-CoA hydratase domain containing 2] [Gene Type: protein-coding]	GO:0006635 [Name: fatty acid beta-oxidation]
79755	FLJ13841	79755 [Gene Symbol: ZNF750] [Locus Tag: ] [Chromosome: 17] [Map Location: 17q25.3] [Description: zinc finger protein 750] [Gene Type: protein-coding]	GO:0045944 [Name: positive regulation of transcription from RNA polymerase II promoter]; GO:0006366 [Name: transcription from RNA polymerase II promoter]; GO:0030154 [Name: cell differentiation]; GO:0008544 [Name: epidermis development]
84952	FLJ14957	84952 [Gene Symbol: CGNL1] [Locus Tag: ] [Chromosome: 15] [Map Location: 15q21.3] [Description: cingulin like 1] [Gene Type: protein-coding]	GO:0007015 [Name: actin filament organization]; GO:0051058 [Name: negative regulation of small GTPase mediated signal transduction]
54502	FLJ20273	54502 [Gene Symbol: RBM47] [Locus Tag: ] [Chromosome: 4] [Map Location: 4p14] [Description: RNA binding motif protein 47] [Gene Type: protein-coding]	GO:0002244 [Name: hematopoietic progenitor cell differentiation]; GO:0016554 [Name: cytidine to uridine editing]
80157	FLJ21511	80157 [Gene Symbol: CWH43] [Locus Tag: ] [Chromosome: 4] [Map Location: 4p11] [Description: cell wall biogenesis 43 C-terminal homolog] [Gene Type: protein-coding]	GO:0006506 [Name: GPI anchor biosynthetic process]
79852	FLJ22408	79852 [Gene Symbol: EPHX3] [Locus Tag: ] [Chromosome: 19] [Map Location: 19p13.12] [Description: epoxide hydrolase 3] [Gene Type: protein-coding]	GO:0006629 [Name: lipid metabolic process]; GO:0097176 [Name: epoxide metabolic process]
79919	FLJ22671	79919 [Gene Symbol: C2orf54] [Locus Tag: ] [Chromosome: 2] [Map Location: 2q37.3] [Description: chromosome 2 open reading frame 54] [Gene Type: protein-coding]	-
148741	FLJ25124	148741 [Gene Symbol: ANKRD35] [Locus Tag: ] [Chromosome: 1] [Map Location: 1q21.1] [Description: ankyrin repeat domain 35] [Gene Type: protein-coding]	-
151195	FLJ40432	151195 [Gene Symbol: CCNYL1] [Locus Tag: ] [Chromosome: 2] [Map Location: 2q33.3] [Description: cyclin Y like 1] [Gene Type: protein-coding]	GO:0000079 [Name: regulation of cyclin-dependent protein serine/threonine kinase activity]; GO:0045737 [Name: positive regulation of cyclin-dependent protein serine/threonine kinase activity]
388115	FLJ43339	388115 [Gene Symbol: CCDC9B] [Locus Tag: ] [Chromosome: 15] [Map Location: 15q15.1] [Description: coiled-coil domain containing 9B] [Gene Type: protein-coding]	-
2327	FMO2	2327 [Gene Symbol: FMO2] [Locus Tag: ] [Chromosome: 1] [Map Location: 1q24.3] [Description: flavin containing monooxygenase 2] [Gene Type: protein-coding]	GO:0006739 [Name: NADP metabolic process]; GO:0006805 [Name: xenobiotic metabolic process]; GO:0072592 [Name: oxygen metabolic process]; GO:0006082 [Name: organic acid metabolic process]; GO:0017144 [Name: drug metabolic process]; GO:0009404 [Name: toxin metabolic process]; GO:0070995 [Name: NADPH oxidation]
2335	FN	2335 [Gene Symbol: FN1] [Locus Tag: ] [Chromosome: 2] [Map Location: 2q35] [Description: fibronectin 1] [Gene Type: protein-coding]	GO:0007044 [Name: cell-substrate junction assembly]; GO:0052047 [Name: interaction with other organism via secreted substance involved in symbiotic interaction]; GO:0001932 [Name: regulation of protein phosphorylation]; GO:0033622 [Name: integrin activation]; GO:0048146 [Name: positive regulation of fibroblast proliferation]; GO:0019221 [Name: cytokine-mediated signaling pathway]; GO:0051702 [Nam…
2335	FN1	2335 [Gene Symbol: FN1] [Locus Tag: ] [Chromosome: 2] [Map Location: 2q35] [Description: fibronectin 1] [Gene Type: protein-coding]	GO:0007044 [Name: cell-substrate junction assembly]; GO:0052047 [Name: interaction with other organism via secreted substance involved in symbiotic interaction]; GO:0001932 [Name: regulation of protein phosphorylation]; GO:0033622 [Name: integrin activation]; GO:0048146 [Name: positive regulation of fibroblast proliferation]; GO:0019221 [Name: cytokine-mediated signaling pathway]; GO:0051702 [Nam…
84624	FNDC1	84624 [Gene Symbol: FNDC1] [Locus Tag: ] [Chromosome: 6] [Map Location: 6q25.3] [Description: fibronectin type III domain containing 1] [Gene Type: protein-coding]	-
64778	FNDC3B	64778 [Gene Symbol: FNDC3B] [Locus Tag: ] [Chromosome: 3] [Map Location: 3q26.31] [Description: fibronectin type III domain containing 3B] [Gene Type: protein-coding]	-
2305	FOXM1	2305 [Gene Symbol: FOXM1] [Locus Tag: ] [Chromosome: 12] [Map Location: 12p13.33] [Description: forkhead box M1] [Gene Type: protein-coding]	GO:0045892 [Name: negative regulation of transcription, DNA-templated]; GO:0071156 [Name: regulation of cell cycle arrest]; GO:0006351 [Name: transcription, DNA-templated]; GO:2000377 [Name: regulation of reactive oxygen species metabolic process]; GO:0008284 [Name: positive regulation of cell proliferation]; GO:0006281 [Name: DNA repair]; GO:0045893 [Name: positive regulation of transcription, D…
2357	FPR1	2357 [Gene Symbol: FPR1] [Locus Tag: ] [Chromosome: 19] [Map Location: 19q13.41] [Description: formyl peptide receptor 1] [Gene Type: protein-coding]	GO:0019221 [Name: cytokine-mediated signaling pathway]; GO:0000187 [Name: activation of MAPK activity]; GO:0006954 [Name: inflammatory response]; GO:0007165 [Name: signal transduction]; GO:0043312 [Name: neutrophil degranulation]; GO:0007186 [Name: G-protein coupled receptor signaling pathway]; GO:0002430 [Name: complement receptor mediated signaling pathway]; GO:0007188 [Name: adenylate cyclase-…
23150	FRMD4B	23150 [Gene Symbol: FRMD4B] [Locus Tag: ] [Chromosome: 3] [Map Location: 3p14.1] [Description: FERM domain containing 4B] [Gene Type: protein-coding]	GO:0090162 [Name: establishment of epithelial cell polarity]
6624	FSCN1	6624 [Gene Symbol: FSCN1] [Locus Tag: ] [Chromosome: 7] [Map Location: 7p22.1] [Description: fascin actin-bundling protein 1] [Gene Type: protein-coding]	GO:0019221 [Name: cytokine-mediated signaling pathway]; GO:0030035 [Name: microspike assembly]; GO:0007043 [Name: cell-cell junction assembly]; GO:0007163 [Name: establishment or maintenance of cell polarity]; GO:0009653 [Name: anatomical structure morphogenesis]; GO:0090091 [Name: positive regulation of extracellular matrix disassembly]; GO:0032534 [Name: regulation of microvillus assembly]; GO:…
10468	FST	10468 [Gene Symbol: FST] [Locus Tag: ] [Chromosome: 5] [Map Location: 5q11.2] [Description: follistatin] [Gene Type: protein-coding]	GO:0002244 [Name: hematopoietic progenitor cell differentiation]; GO:0032926 [Name: negative regulation of activin receptor signaling pathway]; GO:0051798 [Name: positive regulation of hair follicle development]; GO:0000122 [Name: negative regulation of transcription from RNA polymerase II promoter]
2525	FUT3	2525 [Gene Symbol: FUT3] [Locus Tag: ] [Chromosome: 19] [Map Location: 19p13.3] [Description: fucosyltransferase 3 (Lewis blood group)] [Gene Type: protein-coding]	GO:0006672 [Name: ceramide metabolic process]; GO:0009312 [Name: oligosaccharide biosynthetic process]; GO:0009988 [Name: cell-cell recognition]; GO:0006486 [Name: protein glycosylation]; GO:0036065 [Name: fucosylation]; GO:0043413 [Name: macromolecule glycosylation]
2528	FUT6	2528 [Gene Symbol: FUT6] [Locus Tag: ] [Chromosome: 19] [Map Location: 19p13.3] [Description: fucosyltransferase 6] [Gene Type: protein-coding]	GO:0006486 [Name: protein glycosylation]; GO:0006672 [Name: ceramide metabolic process]; GO:0036065 [Name: fucosylation]; GO:0042355 [Name: L-fucose catabolic process]
2537	G1P3	2537 [Gene Symbol: IFI6] [Locus Tag: ] [Chromosome: 1] [Map Location: 1p35.3] [Description: interferon alpha inducible protein 6] [Gene Type: protein-coding]	GO:0097190 [Name: apoptotic signaling pathway]; GO:0001836 [Name: release of cytochrome c from mitochondria]; GO:0006955 [Name: immune response]; GO:2001240 [Name: negative regulation of extrinsic apoptotic signaling pathway in absence of ligand]; GO:0051902 [Name: negative regulation of mitochondrial depolarization]; GO:0043154 [Name: negative regulation of cysteine-type endopeptidase activity i…
2568	GABRP	2568 [Gene Symbol: GABRP] [Locus Tag: ] [Chromosome: 5] [Map Location: 5q35.1] [Description: gamma-aminobutyric acid type A receptor pi subunit] [Gene Type: protein-coding]	GO:0007268 [Name: chemical synaptic transmission]; GO:0050877 [Name: neurological system process]; GO:1902476 [Name: chloride transmembrane transport]; GO:0034220 [Name: ion transmembrane transport]; GO:0042391 [Name: regulation of membrane potential]; GO:0007165 [Name: signal transduction]
79695	GALNT12	79695 [Gene Symbol: GALNT12] [Locus Tag: ] [Chromosome: 9] [Map Location: 9q22.33] [Description: polypeptide N-acetylgalactosaminyltransferase 12] [Gene Type: protein-coding]	GO:0016266 [Name: O-glycan processing]
2619	GAS1	2619 [Gene Symbol: GAS1] [Locus Tag: ] [Chromosome: 9] [Map Location: 9q21.33] [Description: growth arrest specific 1] [Gene Type: protein-coding]	GO:0010955 [Name: negative regulation of protein processing]; GO:0045930 [Name: negative regulation of mitotic cell cycle]; GO:0042981 [Name: regulation of apoptotic process]; GO:0048589 [Name: developmental growth]; GO:0007050 [Name: cell cycle arrest]; GO:0008589 [Name: regulation of smoothened signaling pathway]; GO:0045165 [Name: cell fate commitment]; GO:0035924 [Name: cellular response to v…
145781	Gcom1	145781 [Gene Symbol: GCOM1] [Locus Tag: ] [Chromosome: 15] [Map Location: 15q21.3] [Description: GRINL1A complex locus 1] [Gene Type: protein-coding]	GO:0035556 [Name: intracellular signal transduction]; GO:0051685 [Name: maintenance of ER location]
79153	GDPD3	79153 [Gene Symbol: GDPD3] [Locus Tag: ] [Chromosome: 16] [Map Location: 16p11.2] [Description: glycerophosphodiester phosphodiesterase domain containing 3] [Gene Type: protein-coding]	GO:0034638 [Name: phosphatidylcholine catabolic process]
124975	GGT6	124975 [Gene Symbol: GGT6] [Locus Tag: ] [Chromosome: 17] [Map Location: 17p13.2] [Description: gamma-glutamyltransferase 6] [Gene Type: protein-coding]	GO:0006508 [Name: proteolysis]; GO:0006751 [Name: glutathione catabolic process]; GO:0008150 [Name: biological_process]; GO:0006750 [Name: glutathione biosynthetic process]; GO:1901750 [Name: leukotriene D4 biosynthetic process]
51228	GLTP	51228 [Gene Symbol: GLTP] [Locus Tag: ] [Chromosome: 12] [Map Location: 12q24.11] [Description: glycolipid transfer protein] [Gene Type: protein-coding]	GO:0046836 [Name: glycolipid transport]; GO:0006687 [Name: glycosphingolipid metabolic process]; GO:0035627 [Name: ceramide transport]
2878	GPX3	2878 [Gene Symbol: GPX3] [Locus Tag: ] [Chromosome: 5] [Map Location: 5q33.1] [Description: glutathione peroxidase 3] [Gene Type: protein-coding]	GO:0051289 [Name: protein homotetramerization]; GO:0055114 [Name: oxidation-reduction process]; GO:0042744 [Name: hydrogen peroxide catabolic process]; GO:0098869 [Name: cellular oxidant detoxification]; GO:0006982 [Name: response to lipid hydroperoxide]; GO:0034599 [Name: cellular response to oxidative stress]
2762	GMDS	2762 [Gene Symbol: GMDS] [Locus Tag: ] [Chromosome: 6] [Map Location: 6p25.3] [Description: GDP-mannose 4,6-dehydratase] [Gene Type: protein-coding]	GO:0007219 [Name: Notch signaling pathway]; GO:0042351 [Name: 'de novo' GDP-L-fucose biosynthetic process]; GO:0019673 [Name: GDP-mannose metabolic process]
51053	GMNN	51053 [Gene Symbol: GMNN] [Locus Tag: ] [Chromosome: 6] [Map Location: 6p22.3] [Description: geminin, DNA replication inhibitor] [Gene Type: protein-coding]	GO:0000082 [Name: G1/S transition of mitotic cell cycle]; GO:0008156 [Name: negative regulation of DNA replication]; GO:0045786 [Name: negative regulation of cell cycle]; GO:0035563 [Name: positive regulation of chromatin binding]; GO:2000104 [Name: negative regulation of DNA-dependent DNA replication]; GO:0045892 [Name: negative regulation of transcription, DNA-templated]; GO:0071163 [Name: DNA …
8833	GMPS	8833 [Gene Symbol: GMPS] [Locus Tag: ] [Chromosome: 3] [Map Location: 3q25.31] [Description: guanine monophosphate synthase] [Gene Type: protein-coding]	GO:0009168 [Name: purine ribonucleoside monophosphate biosynthetic process]; GO:0006177 [Name: GMP biosynthetic process]; GO:0006541 [Name: glutamine metabolic process]; GO:0009113 [Name: purine nucleobase biosynthetic process]
23171	GPD1L	23171 [Gene Symbol: GPD1L] [Locus Tag: ] [Chromosome: 3] [Map Location: 3p22.3] [Description: glycerol-3-phosphate dehydrogenase 1 like] [Gene Type: protein-coding]	GO:0019674 [Name: NAD metabolic process]; GO:0086005 [Name: ventricular cardiac muscle cell action potential]; GO:0060373 [Name: regulation of ventricular cardiac muscle cell membrane depolarization]; GO:0033137 [Name: negative regulation of peptidyl-serine phosphorylation]; GO:2000010 [Name: positive regulation of protein localization to cell surface]; GO:0055114 [Name: oxidation-reduction proce…
266977	GPR110	266977 [Gene Symbol: ADGRF1] [Locus Tag: ] [Chromosome: 6] [Map Location: 6p12.3|6] [Description: adhesion G protein-coupled receptor F1] [Gene Type: protein-coding]	GO:0007189 [Name: adenylate cyclase-activating G-protein coupled receptor signaling pathway]; GO:0007416 [Name: synapse assembly]; GO:0031175 [Name: neuron projection development]; GO:0032793 [Name: positive regulation of CREB transcription factor activity]; GO:0007186 [Name: G-protein coupled receptor signaling pathway]; GO:0007166 [Name: cell surface receptor signaling pathway]; GO:0007613 [Nam…
84706	GPT2	84706 [Gene Symbol: GPT2] [Locus Tag: ] [Chromosome: 16] [Map Location: 16q11.2] [Description: glutamic--pyruvic transaminase 2] [Gene Type: protein-coding]	GO:0006103 [Name: 2-oxoglutarate metabolic process]; GO:0042853 [Name: L-alanine catabolic process]; GO:0008652 [Name: cellular amino acid biosynthetic process]; GO:0042851 [Name: L-alanine metabolic process]
2878	GPX3	2878 [Gene Symbol: GPX3] [Locus Tag: ] [Chromosome: 5] [Map Location: 5q33.1] [Description: glutathione peroxidase 3] [Gene Type: protein-coding]	GO:0051289 [Name: protein homotetramerization]; GO:0055114 [Name: oxidation-reduction process]; GO:0042744 [Name: hydrogen peroxide catabolic process]; GO:0098869 [Name: cellular oxidant detoxification]; GO:0006982 [Name: response to lipid hydroperoxide]; GO:0034599 [Name: cellular response to oxidative stress]
29841	GRHL1	29841 [Gene Symbol: GRHL1] [Locus Tag: ] [Chromosome: 2] [Map Location: 2p25.1] [Description: grainyhead like transcription factor 1] [Gene Type: protein-coding]	GO:0061436 [Name: establishment of skin barrier]; GO:0019216 [Name: regulation of lipid metabolic process]; GO:0045944 [Name: positive regulation of transcription from RNA polymerase II promoter]; GO:0006357 [Name: regulation of transcription from RNA polymerase II promoter]; GO:0006366 [Name: transcription from RNA polymerase II promoter]; GO:0008544 [Name: epidermis development]; GO:0002934 [Na…
57822	GRHL3	57822 [Gene Symbol: GRHL3] [Locus Tag: ] [Chromosome: 1] [Map Location: 1p36.11] [Description: grainyhead like transcription factor 3] [Gene Type: protein-coding]	GO:0006357 [Name: regulation of transcription from RNA polymerase II promoter]; GO:0006366 [Name: transcription from RNA polymerase II promoter]; GO:0008544 [Name: epidermis development]; GO:0042060 [Name: wound healing]; GO:0043547 [Name: positive regulation of GTPase activity]; GO:0061029 [Name: eyelid development in camera-type eye]; GO:0090103 [Name: cochlea morphogenesis]; GO:0007398 [Name: …
134266	GRPEL2	134266 [Gene Symbol: GRPEL2] [Locus Tag: ] [Chromosome: 5] [Map Location: 5q32] [Description: GrpE like 2, mitochondrial] [Gene Type: protein-coding]	GO:0030150 [Name: protein import into mitochondrial matrix]; GO:0050790 [Name: regulation of catalytic activity]; GO:0006457 [Name: protein folding]
3038	HAS3	3038 [Gene Symbol: HAS3] [Locus Tag: ] [Chromosome: 16] [Map Location: 16q22.1] [Description: hyaluronan synthase 3] [Gene Type: protein-coding]	GO:0005975 [Name: carbohydrate metabolic process]; GO:0030213 [Name: hyaluronan biosynthetic process]; GO:0045893 [Name: positive regulation of transcription, DNA-templated]; GO:0085029 [Name: extracellular matrix assembly]; GO:1900106 [Name: positive regulation of hyaluranon cable assembly]; GO:0045226 [Name: extracellular polysaccharide biosynthetic process]
9407	HAT	9407 [Gene Symbol: TMPRSS11D] [Locus Tag: ] [Chromosome: 4] [Map Location: 4q13.2] [Description: transmembrane serine protease 11D] [Gene Type: protein-coding]	GO:0007585 [Name: respiratory gaseous exchange]; GO:0006508 [Name: proteolysis]
23462	HEY1	23462 [Gene Symbol: HEY1] [Locus Tag: ] [Chromosome: 8] [Map Location: 8q21.13] [Description: hes related family bHLH transcription factor with YRPW motif 1] [Gene Type: protein-coding]	GO:0001525 [Name: angiogenesis]; GO:0045746 [Name: negative regulation of Notch signaling pathway]; GO:0050767 [Name: regulation of neurogenesis]; GO:0003203 [Name: endocardial cushion morphogenesis]; GO:2001212 [Name: regulation of vasculogenesis]; GO:0030154 [Name: cell differentiation]; GO:0003208 [Name: cardiac ventricle morphogenesis]; GO:0000122 [Name: negative regulation of transcription f…
8362	HIST1H4K	8362 [Gene Symbol: HIST1H4K] [Locus Tag: ] [Chromosome: 6] [Map Location: 6p22.1] [Description: histone cluster 1 H4 family member k] [Gene Type: protein-coding]	GO:0051290 [Name: protein heterotetramerization]; GO:0045652 [Name: regulation of megakaryocyte differentiation]; GO:0006352 [Name: DNA-templated transcription, initiation]; GO:0016233 [Name: telomere capping]; GO:0006336 [Name: DNA replication-independent nucleosome assembly]; GO:0045814 [Name: negative regulation of gene expression, epigenetic]; GO:0032200 [Name: telomere organization]; GO:0000…
3106	HLA-B	3106 [Gene Symbol: HLA-B] [Locus Tag: ] [Chromosome: 6] [Map Location: 6p21.33] [Description: major histocompatibility complex, class I, B] [Gene Type: protein-coding]	GO:0060337 [Name: type I interferon signaling pathway]; GO:0002479 [Name: antigen processing and presentation of exogenous peptide antigen via MHC class I, TAP-dependent]; GO:0006955 [Name: immune response]; GO:0001916 [Name: positive regulation of T cell mediated cytotoxicity]; GO:0050776 [Name: regulation of immune response]; GO:0002476 [Name: antigen processing and presentation of endogenous p…
3131	HLF	3131 [Gene Symbol: HLF] [Locus Tag: ] [Chromosome: 17] [Map Location: 17q22] [Description: HLF, PAR bZIP transcription factor] [Gene Type: protein-coding]	GO:0006366 [Name: transcription from RNA polymerase II promoter]; GO:0048511 [Name: rhythmic process]; GO:0007275 [Name: multicellular organism development]; GO:0045944 [Name: positive regulation of transcription from RNA polymerase II promoter]; GO:0035914 [Name: skeletal muscle cell differentiation]
3149	HMGB3	3149 [Gene Symbol: HMGB3] [Locus Tag: ] [Chromosome: X] [Map Location: Xq28] [Description: high mobility group box 3] [Gene Type: protein-coding]	GO:0045087 [Name: innate immune response]; GO:0006338 [Name: chromatin remodeling]; GO:0006310 [Name: DNA recombination]; GO:0006355 [Name: regulation of transcription, DNA-templated]; GO:0006351 [Name: transcription, DNA-templated]; GO:0007275 [Name: multicellular organism development]; GO:0032392 [Name: DNA geometric change]
3161	HMMR	3161 [Gene Symbol: HMMR] [Locus Tag: ] [Chromosome: 5] [Map Location: 5q34] [Description: hyaluronan mediated motility receptor] [Gene Type: protein-coding]	GO:0010389 [Name: regulation of G2/M transition of mitotic cell cycle]; GO:0030214 [Name: hyaluronan catabolic process]
9454	HOMER3	9454 [Gene Symbol: HOMER3] [Locus Tag: ] [Chromosome: 19] [Map Location: 19p13.11] [Description: homer scaffold protein 3] [Gene Type: protein-coding]	GO:0006605 [Name: protein targeting]; GO:0032703 [Name: negative regulation of interleukin-2 production]; GO:2001256 [Name: regulation of store-operated calcium entry]; GO:0070885 [Name: negative regulation of calcineurin-NFAT signaling cascade]; GO:0007216 [Name: G-protein coupled glutamate receptor signaling pathway]
84525	HOP	84525 [Gene Symbol: HOPX] [Locus Tag: ] [Chromosome: 4] [Map Location: 4q12] [Description: HOP homeobox] [Gene Type: protein-coding]	GO:0006351 [Name: transcription, DNA-templated]; GO:0006357 [Name: regulation of transcription from RNA polymerase II promoter]; GO:0051131 [Name: chaperone-mediated protein complex assembly]; GO:0001829 [Name: trophectodermal cell differentiation]; GO:0045596 [Name: negative regulation of cell differentiation]
3205	HOXA9	3205 [Gene Symbol: HOXA9] [Locus Tag: ] [Chromosome: 7] [Map Location: 7p15.2] [Description: homeobox A9] [Gene Type: protein-coding]	GO:0006357 [Name: regulation of transcription from RNA polymerase II promoter]; GO:0045638 [Name: negative regulation of myeloid cell differentiation]; GO:0042118 [Name: endothelial cell activation]; GO:0007275 [Name: multicellular organism development]; GO:0006351 [Name: transcription, DNA-templated]
3236	HOXD10	3236 [Gene Symbol: HOXD10] [Locus Tag: ] [Chromosome: 2] [Map Location: 2q31.1] [Description: homeobox D10] [Gene Type: protein-coding]	GO:0007519 [Name: skeletal muscle tissue development]; GO:0008344 [Name: adult locomotory behavior]; GO:0048704 [Name: embryonic skeletal system morphogenesis]; GO:0009952 [Name: anterior/posterior pattern specification]; GO:0009954 [Name: proximal/distal pattern formation]; GO:0048935 [Name: peripheral nervous system neuron development]; GO:0035137 [Name: hindlimb morphogenesis]; GO:0045944 [Nam…
3248	HPGD	3248 [Gene Symbol: HPGD] [Locus Tag: ] [Chromosome: 4] [Map Location: 4q34.1] [Description: 15-hydroxyprostaglandin dehydrogenase] [Gene Type: protein-coding]	GO:0019372 [Name: lipoxygenase pathway]; GO:0045786 [Name: negative regulation of cell cycle]; GO:0030728 [Name: ovulation]; GO:0032355 [Name: response to estradiol]; GO:0032496 [Name: response to lipopolysaccharide]; GO:0070493 [Name: thrombin-activated receptor signaling pathway]; GO:0001822 [Name: kidney development]; GO:0007179 [Name: transforming growth factor beta receptor signaling pathway…
3251	HPRT1	3251 [Gene Symbol: HPRT1] [Locus Tag: ] [Chromosome: X] [Map Location: Xq26.2-q26.3] [Description: hypoxanthine phosphoribosyltransferase 1] [Gene Type: protein-coding]	GO:0007626 [Name: locomotory behavior]; GO:0019835 [Name: cytolysis]; GO:0032263 [Name: GMP salvage]; GO:0006166 [Name: purine ribonucleoside salvage]; GO:0032264 [Name: IMP salvage]; GO:0043103 [Name: hypoxanthine salvage]; GO:0046100 [Name: hypoxanthine metabolic process]; GO:0043101 [Name: purine-containing compound salvage]; GO:0006164 [Name: purine nucleotide biosynthetic process]; GO:000617…
3268	HRBL	3268 [Gene Symbol: AGFG2] [Locus Tag: ] [Chromosome: 7] [Map Location: 7q22.1] [Description: ArfGAP with FG repeats 2] [Gene Type: protein-coding]	GO:0008150 [Name: biological_process]; GO:0043547 [Name: positive regulation of GTPase activity]
9957	HS3ST1	9957 [Gene Symbol: HS3ST1] [Locus Tag: ] [Chromosome: 4] [Map Location: 4p15.33] [Description: heparan sulfate-glucosamine 3-sulfotransferase 1] [Gene Type: protein-coding]	GO:0006024 [Name: glycosaminoglycan biosynthetic process]
3320	HSP90AA1	3320 [Gene Symbol: HSP90AA1] [Locus Tag: ] [Chromosome: 14] [Map Location: 14q32.31] [Description: heat shock protein 90 alpha family class A member 1] [Gene Type: protein-coding]	GO:0031396 [Name: regulation of protein ubiquitination]; GO:1902949 [Name: positive regulation of tau-protein kinase activity]; GO:1903364 [Name: positive regulation of cellular protein catabolic process]; GO:0001934 [Name: positive regulation of protein phosphorylation]; GO:0006839 [Name: mitochondrial transport]; GO:0006898 [Name: receptor-mediated endocytosis]; GO:0033138 [Name: positive regul…
26353	HSPB8	26353 [Gene Symbol: HSPB8] [Locus Tag: ] [Chromosome: 12] [Map Location: 12q24.23] [Description: heat shock protein family B (small) member 8] [Gene Type: protein-coding]	GO:0008150 [Name: biological_process]; GO:1900034 [Name: regulation of cellular response to heat]
29089	HSPC150	29089 [Gene Symbol: UBE2T] [Locus Tag: ] [Chromosome: 1] [Map Location: 1q32.1] [Description: ubiquitin conjugating enzyme E2 T] [Gene Type: protein-coding]	GO:0006513 [Name: protein monoubiquitination]; GO:0035519 [Name: protein K29-linked ubiquitination]; GO:0051865 [Name: protein autoubiquitination]; GO:0070936 [Name: protein K48-linked ubiquitination]; GO:0070979 [Name: protein K11-linked ubiquitination]; GO:0000209 [Name: protein polyubiquitination]; GO:0006281 [Name: DNA repair]; GO:0006974 [Name: cellular response to DNA damage stimulus]; GO:0…
3329	HSPD1	3329 [Gene Symbol: HSPD1] [Locus Tag: ] [Chromosome: 2] [Map Location: 2q33.1] [Description: heat shock protein family D (Hsp60) member 1] [Gene Type: protein-coding]	GO:0006919 [Name: activation of cysteine-type endopeptidase activity involved in apoptotic process]; GO:0007005 [Name: mitochondrion organization]; GO:0002368 [Name: B cell cytokine production]; GO:0032729 [Name: positive regulation of interferon-gamma production]; GO:0032733 [Name: positive regulation of interleukin-10 production]; GO:0042026 [Name: protein refolding]; GO:0043032 [Name: positive…
3336	HSPE1	3336 [Gene Symbol: HSPE1] [Locus Tag: ] [Chromosome: 2] [Map Location: 2q33.1] [Description: heat shock protein family E (Hsp10) member 1] [Gene Type: protein-coding]	GO:0006919 [Name: activation of cysteine-type endopeptidase activity involved in apoptotic process]; GO:0001649 [Name: osteoblast differentiation]; GO:0006457 [Name: protein folding]; GO:0006986 [Name: response to unfolded protein]; GO:0051085 [Name: chaperone mediated protein folding requiring cofactor]
10808	HSPH1	10808 [Gene Symbol: HSPH1] [Locus Tag: ] [Chromosome: 13] [Map Location: 13q12.3] [Description: heat shock protein family H (Hsp110) member 1] [Gene Type: protein-coding]	GO:0045944 [Name: positive regulation of transcription from RNA polymerase II promoter]; GO:1903748 [Name: negative regulation of establishment of protein localization to mitochondrion]; GO:0006986 [Name: response to unfolded protein]; GO:0051085 [Name: chaperone mediated protein folding requiring cofactor]; GO:0045345 [Name: positive regulation of MHC class I biosynthetic process]; GO:1900034 [N…
83543	IBA2	83543 [Gene Symbol: AIF1L] [Locus Tag: ] [Chromosome: 9] [Map Location: 9q34.12-q34.13] [Description: allograft inflammatory factor 1 like] [Gene Type: protein-coding]	GO:0097178 [Name: ruffle assembly]; GO:0051017 [Name: actin filament bundle assembly]
3383	ICAM1	3383 [Gene Symbol: ICAM1] [Locus Tag: ] [Chromosome: 19] [Map Location: 19p13.2] [Description: intercellular adhesion molecule 1] [Gene Type: protein-coding]	GO:0001910 [Name: regulation of leukocyte mediated cytotoxicity]; GO:0050776 [Name: regulation of immune response]; GO:0050900 [Name: leukocyte migration]; GO:0019221 [Name: cytokine-mediated signaling pathway]; GO:0032868 [Name: response to insulin]; GO:0002457 [Name: T cell antigen processing and presentation]; GO:0045429 [Name: positive regulation of nitric oxide biosynthetic process]; GO:1904…
3400	ID4	3400 [Gene Symbol: ID4] [Locus Tag: ] [Chromosome: 6] [Map Location: 6p22.3] [Description: inhibitor of DNA binding 4, HLH protein] [Gene Type: protein-coding]	GO:0030182 [Name: neuron differentiation]; GO:0045444 [Name: fat cell differentiation]; GO:0045599 [Name: negative regulation of fat cell differentiation]; GO:0045944 [Name: positive regulation of transcription from RNA polymerase II promoter]; GO:0021766 [Name: hippocampus development]; GO:0007405 [Name: neuroblast proliferation]; GO:0043392 [Name: negative regulation of DNA binding]; GO:0048712…
3428	IFI16	3428 [Gene Symbol: IFI16] [Locus Tag: ] [Chromosome: 1] [Map Location: 1q23.1] [Description: interferon gamma inducible protein 16] [Gene Type: protein-coding]	GO:0030099 [Name: myeloid cell differentiation]; GO:0045944 [Name: positive regulation of transcription from RNA polymerase II promoter]; GO:0071479 [Name: cellular response to ionizing radiation]; GO:0000122 [Name: negative regulation of transcription from RNA polymerase II promoter]; GO:0001819 [Name: positive regulation of cytokine production]; GO:0006954 [Name: inflammatory response]; GO:0040…
3429	IFI27	3429 [Gene Symbol: IFI27] [Locus Tag: ] [Chromosome: 14] [Map Location: 14q32.12] [Description: interferon alpha inducible protein 27] [Gene Type: protein-coding]	GO:0097190 [Name: apoptotic signaling pathway]; GO:0000122 [Name: negative regulation of transcription from RNA polymerase II promoter]; GO:0060337 [Name: type I interferon signaling pathway]; GO:0046825 [Name: regulation of protein export from nucleus]; GO:0006919 [Name: activation of cysteine-type endopeptidase activity involved in apoptotic process]
10561	IFI44	10561 [Gene Symbol: IFI44] [Locus Tag: ] [Chromosome: 1] [Map Location: 1p31.1] [Description: interferon induced protein 44] [Gene Type: protein-coding]	GO:0009615 [Name: response to virus]
2537	IFI6	2537 [Gene Symbol: IFI6] [Locus Tag: ] [Chromosome: 1] [Map Location: 1p35.3] [Description: interferon alpha inducible protein 6] [Gene Type: protein-coding]	GO:0097190 [Name: apoptotic signaling pathway]; GO:0001836 [Name: release of cytochrome c from mitochondria]; GO:0006955 [Name: immune response]; GO:2001240 [Name: negative regulation of extrinsic apoptotic signaling pathway in absence of ligand]; GO:0051902 [Name: negative regulation of mitochondrial depolarization]; GO:0043154 [Name: negative regulation of cysteine-type endopeptidase activity i…
3437	IFIT3	3437 [Gene Symbol: IFIT3] [Locus Tag: ] [Chromosome: 10] [Map Location: 10q23.31] [Description: interferon induced protein with tetratricopeptide repeats 3] [Gene Type: protein-coding]	GO:0060337 [Name: type I interferon signaling pathway]; GO:0051607 [Name: defense response to virus]; GO:0008285 [Name: negative regulation of cell proliferation]; GO:0043066 [Name: negative regulation of apoptotic process]; GO:0009615 [Name: response to virus]; GO:0035457 [Name: cellular response to interferon-alpha]
10644	IGF2BP2	10644 [Gene Symbol: IGF2BP2] [Locus Tag: ] [Chromosome: 3] [Map Location: 3q27.2] [Description: insulin like growth factor 2 mRNA binding protein 2] [Gene Type: protein-coding]	GO:0051028 [Name: mRNA transport]; GO:0043488 [Name: regulation of mRNA stability]; GO:0042035 [Name: regulation of cytokine biosynthetic process]; GO:0017148 [Name: negative regulation of translation]; GO:0009653 [Name: anatomical structure morphogenesis]
3486	IGFBP3	3486 [Gene Symbol: IGFBP3] [Locus Tag: ] [Chromosome: 7] [Map Location: 7p12.3] [Description: insulin like growth factor binding protein 3] [Gene Type: protein-coding]	GO:0006915 [Name: apoptotic process]; GO:0045663 [Name: positive regulation of myoblast differentiation]; GO:0048662 [Name: negative regulation of smooth muscle cell proliferation]; GO:0014912 [Name: negative regulation of smooth muscle cell migration]; GO:0043666 [Name: regulation of phosphoprotein phosphatase activity]; GO:0008285 [Name: negative regulation of cell proliferation]; GO:0043065 [N…
3557	IL-1RA	3557 [Gene Symbol: IL1RN] [Locus Tag: ] [Chromosome: 2] [Map Location: 2q14.1] [Description: interleukin 1 receptor antagonist] [Gene Type: protein-coding]	GO:0043123 [Name: positive regulation of I-kappaB kinase/NF-kappaB signaling]; GO:0014823 [Name: response to activity]; GO:0019221 [Name: cytokine-mediated signaling pathway]; GO:0019233 [Name: sensory perception of pain]; GO:0014050 [Name: negative regulation of glutamate secretion]; GO:0002439 [Name: chronic inflammatory response to antigenic stimulus]; GO:0032755 [Name: positive regulation of …
3576	IL-8	3576 [Gene Symbol: CXCL8] [Locus Tag: ] [Chromosome: 4] [Map Location: 4q13.3] [Description: C-X-C motif chemokine ligand 8] [Gene Type: protein-coding]	GO:0045766 [Name: positive regulation of angiogenesis]; GO:0030155 [Name: regulation of cell adhesion]; GO:0030593 [Name: neutrophil chemotaxis]; GO:0035556 [Name: intracellular signal transduction]; GO:0006935 [Name: chemotaxis]; GO:0006954 [Name: inflammatory response]; GO:0019221 [Name: cytokine-mediated signaling pathway]; GO:0031623 [Name: receptor internalization]; GO:0050930 [Name: inducti…
3589	IL11	3589 [Gene Symbol: IL11] [Locus Tag: ] [Chromosome: 19] [Map Location: 19q13.42] [Description: interleukin 11] [Gene Type: protein-coding]	GO:0019221 [Name: cytokine-mediated signaling pathway]; GO:0043410 [Name: positive regulation of MAPK cascade]; GO:0046888 [Name: negative regulation of hormone secretion]; GO:0008284 [Name: positive regulation of cell proliferation]; GO:0030183 [Name: B cell differentiation]; GO:0010469 [Name: regulation of receptor activity]; GO:2000352 [Name: negative regulation of endothelial cell apoptotic p…
3606	IL18	3606 [Gene Symbol: IL18] [Locus Tag: ] [Chromosome: 11] [Map Location: 11q23.1] [Description: interleukin 18] [Gene Type: protein-coding]	GO:0030155 [Name: regulation of cell adhesion]; GO:0051092 [Name: positive regulation of NF-kappaB transcription factor activity]; GO:0032740 [Name: positive regulation of interleukin-17 production]; GO:0034105 [Name: positive regulation of tissue remodeling]; GO:0032635 [Name: interleukin-6 production]; GO:0042033 [Name: chemokine biosynthetic process]; GO:0042253 [Name: granulocyte macrophage c…
3553	IL1B	3553 [Gene Symbol: IL1B] [Locus Tag: ] [Chromosome: 2] [Map Location: 2q14.1] [Description: interleukin 1 beta] [Gene Type: protein-coding]	GO:0007613 [Name: memory]; GO:0010469 [Name: regulation of receptor activity]; GO:0010575 [Name: positive regulation of vascular endothelial growth factor production]; GO:0010628 [Name: positive regulation of gene expression]; GO:0010718 [Name: positive regulation of epithelial to mesenchymal transition]; GO:0030335 [Name: positive regulation of cell migration]; GO:0042493 [Name: response to drug…
27179	IL1F6	27179 [Gene Symbol: IL36A] [Locus Tag: ] [Chromosome: 2] [Map Location: 2q14.1] [Description: interleukin 36 alpha] [Gene Type: protein-coding]	GO:0043123 [Name: positive regulation of I-kappaB kinase/NF-kappaB signaling]; GO:0046330 [Name: positive regulation of JNK cascade]; GO:0006954 [Name: inflammatory response]; GO:0019221 [Name: cytokine-mediated signaling pathway]; GO:0045087 [Name: innate immune response]; GO:0032755 [Name: positive regulation of interleukin-6 production]; GO:0010469 [Name: regulation of receptor activity]; GO:0…
3557	IL1RN	3557 [Gene Symbol: IL1RN] [Locus Tag: ] [Chromosome: 2] [Map Location: 2q14.1] [Description: interleukin 1 receptor antagonist] [Gene Type: protein-coding]	GO:0043123 [Name: positive regulation of I-kappaB kinase/NF-kappaB signaling]; GO:0014823 [Name: response to activity]; GO:0019221 [Name: cytokine-mediated signaling pathway]; GO:0019233 [Name: sensory perception of pain]; GO:0014050 [Name: negative regulation of glutamate secretion]; GO:0002439 [Name: chronic inflammatory response to antigenic stimulus]; GO:0032755 [Name: positive regulation of …
11009	IL24	11009 [Gene Symbol: IL24] [Locus Tag: ] [Chromosome: 1] [Map Location: 1q32.1] [Description: interleukin 24] [Gene Type: protein-coding]	GO:0008284 [Name: positive regulation of cell proliferation]; GO:0071222 [Name: cellular response to lipopolysaccharide]; GO:0006915 [Name: apoptotic process]; GO:0010469 [Name: regulation of receptor activity]; GO:0019221 [Name: cytokine-mediated signaling pathway]; GO:0042501 [Name: serine phosphorylation of STAT protein]; GO:0042531 [Name: positive regulation of tyrosine phosphorylation of STA…
9235	IL32	9235 [Gene Symbol: IL32] [Locus Tag: ] [Chromosome: 16] [Map Location: 16p13.3] [Description: interleukin 32] [Gene Type: protein-coding]	GO:0006952 [Name: defense response]; GO:0006955 [Name: immune response]; GO:0010469 [Name: regulation of receptor activity]; GO:0019221 [Name: cytokine-mediated signaling pathway]; GO:0007155 [Name: cell adhesion]
3569	IL6	3569 [Gene Symbol: IL6] [Locus Tag: ] [Chromosome: 7] [Map Location: 7p15.3] [Description: interleukin 6] [Gene Type: protein-coding]	GO:0002446 [Name: neutrophil mediated immunity]; GO:0045727 [Name: positive regulation of translation]; GO:0050731 [Name: positive regulation of peptidyl-tyrosine phosphorylation]; GO:0051607 [Name: defense response to virus]; GO:0070091 [Name: glucagon secretion]; GO:0070102 [Name: interleukin-6-mediated signaling pathway]; GO:0002675 [Name: positive regulation of acute inflammatory response]; G…
3576	IL8	3576 [Gene Symbol: CXCL8] [Locus Tag: ] [Chromosome: 4] [Map Location: 4q13.3] [Description: C-X-C motif chemokine ligand 8] [Gene Type: protein-coding]	GO:0045766 [Name: positive regulation of angiogenesis]; GO:0030155 [Name: regulation of cell adhesion]; GO:0030593 [Name: neutrophil chemotaxis]; GO:0035556 [Name: intracellular signal transduction]; GO:0006935 [Name: chemotaxis]; GO:0006954 [Name: inflammatory response]; GO:0019221 [Name: cytokine-mediated signaling pathway]; GO:0031623 [Name: receptor internalization]; GO:0050930 [Name: inducti…
3579	IL8RB	3579 [Gene Symbol: CXCR2] [Locus Tag: ] [Chromosome: 2] [Map Location: 2q35] [Description: C-X-C motif chemokine receptor 2] [Gene Type: protein-coding]	GO:0007165 [Name: signal transduction]; GO:0010666 [Name: positive regulation of cardiac muscle cell apoptotic process]; GO:0045766 [Name: positive regulation of angiogenesis]; GO:0042119 [Name: neutrophil activation]; GO:0007200 [Name: phospholipase C-activating G-protein coupled receptor signaling pathway]; GO:0006954 [Name: inflammatory response]; GO:0002407 [Name: dendritic cell chemotaxis]; …
10644	IMP-2	10644 [Gene Symbol: IGF2BP2] [Locus Tag: ] [Chromosome: 3] [Map Location: 3q27.2] [Description: insulin like growth factor 2 mRNA binding protein 2] [Gene Type: protein-coding]	GO:0051028 [Name: mRNA transport]; GO:0043488 [Name: regulation of mRNA stability]; GO:0042035 [Name: regulation of cytokine biosynthetic process]; GO:0017148 [Name: negative regulation of translation]; GO:0009653 [Name: anatomical structure morphogenesis]
3624	INHBA	3624 [Gene Symbol: INHBA] [Locus Tag: ] [Chromosome: 7] [Map Location: 7p14.1] [Description: inhibin subunit beta A] [Gene Type: protein-coding]	GO:0007267 [Name: cell-cell signaling]; GO:0008584 [Name: male gonad development]; GO:0030154 [Name: cell differentiation]; GO:0032270 [Name: positive regulation of cellular protein metabolic process]; GO:0046881 [Name: positive regulation of follicle-stimulating hormone secretion]; GO:0000082 [Name: G1/S transition of mitotic cell cycle]; GO:0001541 [Name: ovarian follicle development]; GO:00071…
3675	Integrin a3	3675 [Gene Symbol: ITGA3] [Locus Tag: ] [Chromosome: 17] [Map Location: 17q21.33] [Description: integrin subunit alpha 3] [Gene Type: protein-coding]	GO:0034698 [Name: response to gonadotropin]; GO:0060135 [Name: maternal process involved in female pregnancy]; GO:0035024 [Name: negative regulation of Rho protein signal transduction]; GO:0097205 [Name: renal filtration]; GO:0042493 [Name: response to drug]; GO:1903078 [Name: positive regulation of protein localization to plasma membrane]; GO:0001764 [Name: neuron migration]; GO:0035640 [Name: e…
3655	Integrin a6	3655 [Gene Symbol: ITGA6] [Locus Tag: ] [Chromosome: 2] [Map Location: 2q31.1] [Description: integrin subunit alpha 6] [Gene Type: protein-coding]	GO:0031668 [Name: cellular response to extracellular stimulus]; GO:0048565 [Name: digestive tract development]; GO:0022409 [Name: positive regulation of cell-cell adhesion]; GO:0007044 [Name: cell-substrate junction assembly]; GO:0043547 [Name: positive regulation of GTPase activity]; GO:0031581 [Name: hemidesmosome assembly]; GO:0007229 [Name: integrin-mediated signaling pathway]; GO:0045944 [Na…
3557	Interleukin 1 receptor antagonist	3557 [Gene Symbol: IL1RN] [Locus Tag: ] [Chromosome: 2] [Map Location: 2q14.1] [Description: interleukin 1 receptor antagonist] [Gene Type: protein-coding]	GO:0043123 [Name: positive regulation of I-kappaB kinase/NF-kappaB signaling]; GO:0014823 [Name: response to activity]; GO:0019221 [Name: cytokine-mediated signaling pathway]; GO:0019233 [Name: sensory perception of pain]; GO:0014050 [Name: negative regulation of glutamate secretion]; GO:0002439 [Name: chronic inflammatory response to antigenic stimulus]; GO:0032755 [Name: positive regulation of …
9636	ISG15	9636 [Gene Symbol: ISG15] [Locus Tag: ] [Chromosome: 1] [Map Location: 1p36.33] [Description: ISG15 ubiquitin-like modifier] [Gene Type: protein-coding]	GO:0051607 [Name: defense response to virus]; GO:0032480 [Name: negative regulation of type I interferon production]; GO:0032020 [Name: ISG15-protein conjugation]; GO:0016032 [Name: viral process]; GO:0034340 [Name: response to type I interferon]; GO:0019941 [Name: modification-dependent protein catabolic process]; GO:0030501 [Name: positive regulation of bone mineralization]; GO:0031397 [Name: n…
3675	ITGA3	3675 [Gene Symbol: ITGA3] [Locus Tag: ] [Chromosome: 17] [Map Location: 17q21.33] [Description: integrin subunit alpha 3] [Gene Type: protein-coding]	GO:0034698 [Name: response to gonadotropin]; GO:0060135 [Name: maternal process involved in female pregnancy]; GO:0035024 [Name: negative regulation of Rho protein signal transduction]; GO:0097205 [Name: renal filtration]; GO:0042493 [Name: response to drug]; GO:1903078 [Name: positive regulation of protein localization to plasma membrane]; GO:0001764 [Name: neuron migration]; GO:0035640 [Name: e…
3655	ITGA6	3655 [Gene Symbol: ITGA6] [Locus Tag: ] [Chromosome: 2] [Map Location: 2q31.1] [Description: integrin subunit alpha 6] [Gene Type: protein-coding]	GO:0031668 [Name: cellular response to extracellular stimulus]; GO:0048565 [Name: digestive tract development]; GO:0022409 [Name: positive regulation of cell-cell adhesion]; GO:0007044 [Name: cell-substrate junction assembly]; GO:0043547 [Name: positive regulation of GTPase activity]; GO:0031581 [Name: hemidesmosome assembly]; GO:0007229 [Name: integrin-mediated signaling pathway]; GO:0045944 [Na…
3680	ITGA9	3680 [Gene Symbol: ITGA9] [Locus Tag: ] [Chromosome: 3] [Map Location: 3p22.2] [Description: integrin subunit alpha 9] [Gene Type: protein-coding]	GO:0007229 [Name: integrin-mediated signaling pathway]; GO:0007155 [Name: cell adhesion]; GO:0030593 [Name: neutrophil chemotaxis]; GO:0030198 [Name: extracellular matrix organization]; GO:0042060 [Name: wound healing]
3685	ITGAV	3685 [Gene Symbol: ITGAV] [Locus Tag: ] [Chromosome: 2] [Map Location: 2q32.1] [Description: integrin subunit alpha V] [Gene Type: protein-coding]	GO:0030198 [Name: extracellular matrix organization]; GO:0030335 [Name: positive regulation of cell migration]; GO:0097192 [Name: extrinsic apoptotic signaling pathway in absence of ligand]; GO:0002479 [Name: antigen processing and presentation of exogenous peptide antigen via MHC class I, TAP-dependent]; GO:0010745 [Name: negative regulation of macrophage derived foam cell differentiation]; GO:0…
9452	ITM2A	9452 [Gene Symbol: ITM2A] [Locus Tag: ] [Chromosome: X] [Map Location: Xq21.1] [Description: integral membrane protein 2A] [Gene Type: protein-coding]	GO:0042985 [Name: negative regulation of amyloid precursor protein biosynthetic process]; GO:0002317 [Name: plasma cell differentiation]; GO:0002377 [Name: immunoglobulin production]
3860	Keratin 13	3860 [Gene Symbol: KRT13] [Locus Tag: ] [Chromosome: 17] [Map Location: 17q21.2] [Description: keratin 13] [Gene Type: protein-coding]	GO:0043587 [Name: tongue morphogenesis]; GO:0009314 [Name: response to radiation]; GO:0031424 [Name: keratinization]; GO:0070268 [Name: cornification]; GO:0007010 [Name: cytoskeleton organization]; GO:0071300 [Name: cellular response to retinoic acid]
3872	Keratin 17	3872 [Gene Symbol: KRT17] [Locus Tag: ] [Chromosome: 17] [Map Location: 17q21.2] [Description: keratin 17] [Gene Type: protein-coding]	GO:0008544 [Name: epidermis development]; GO:0045109 [Name: intermediate filament organization]; GO:0031069 [Name: hair follicle morphogenesis]; GO:0031424 [Name: keratinization]; GO:0007165 [Name: signal transduction]; GO:0045727 [Name: positive regulation of translation]; GO:0070268 [Name: cornification]; GO:0030307 [Name: positive regulation of cell growth]; GO:0051798 [Name: positive regulati…
3851	Keratin 4	3851 [Gene Symbol: KRT4] [Locus Tag: ] [Chromosome: 12] [Map Location: 12q13.13] [Description: keratin 4] [Gene Type: protein-coding]	GO:0070268 [Name: cornification]; GO:0007010 [Name: cytoskeleton organization]; GO:0050680 [Name: negative regulation of epithelial cell proliferation]; GO:0030855 [Name: epithelial cell differentiation]; GO:0031424 [Name: keratinization]
9768	KIAA0101	9768 [Gene Symbol: PCLAF] [Locus Tag: ] [Chromosome: 15] [Map Location: 15q22.31] [Description: PCNA clamp associated factor] [Gene Type: protein-coding]	GO:0006260 [Name: DNA replication]; GO:0007098 [Name: centrosome cycle]; GO:0051726 [Name: regulation of cell cycle]; GO:0006974 [Name: cellular response to DNA damage stimulus]; GO:0019985 [Name: translesion synthesis]; GO:0009411 [Name: response to UV]
9700	KIAA0165	9700 [Gene Symbol: ESPL1] [Locus Tag: ] [Chromosome: 12] [Map Location: 12q13.13] [Description: extra spindle pole bodies like 1, separase] [Gene Type: protein-coding]	GO:0000212 [Name: meiotic spindle organization]; GO:0051307 [Name: meiotic chromosome separation]; GO:0040001 [Name: establishment of mitotic spindle localization]; GO:0000070 [Name: mitotic sister chromatid segregation]; GO:0000281 [Name: mitotic cytokinesis]; GO:0045143 [Name: homologous chromosome segregation]; GO:0045842 [Name: positive regulation of mitotic metaphase/anaphase transition]; GO…
9778	KIAA0232	9778 [Gene Symbol: KIAA0232] [Locus Tag: ] [Chromosome: 4] [Map Location: 4p16.1] [Description: KIAA0232] [Gene Type: protein-coding]	-
23328	KIAA0790	23328 [Gene Symbol: SASH1] [Locus Tag: ] [Chromosome: 6] [Map Location: 6q24.3-q25.1] [Description: SAM and SH3 domain containing 1] [Gene Type: protein-coding]	GO:0009966 [Name: regulation of signal transduction]; GO:0010595 [Name: positive regulation of endothelial cell migration]; GO:1900745 [Name: positive regulation of p38MAPK cascade]; GO:1901224 [Name: positive regulation of NIK/NF-kappaB signaling]; GO:0031666 [Name: positive regulation of lipopolysaccharide-mediated signaling pathway]; GO:0043507 [Name: positive regulation of JUN kinase activity…
56204	KIAA1370	56204 [Gene Symbol: FAM214A] [Locus Tag: ] [Chromosome: 15] [Map Location: 15q21.2-q21.3] [Description: family with sequence similarity 214 member A] [Gene Type: protein-coding]	-
57579	KIAA1411	57579 [Gene Symbol: FAM135A] [Locus Tag: ] [Chromosome: 6] [Map Location: 6q13] [Description: family with sequence similarity 135 member A] [Gene Type: protein-coding]	GO:0044255 [Name: cellular lipid metabolic process]
56992	KIF15	56992 [Gene Symbol: KIF15] [Locus Tag: ] [Chromosome: 3] [Map Location: 3p21.31] [Description: kinesin family member 15] [Gene Type: protein-coding]	GO:0007018 [Name: microtubule-based movement]; GO:0008283 [Name: cell proliferation]; GO:0006890 [Name: retrograde vesicle-mediated transport, Golgi to ER]; GO:0019886 [Name: antigen processing and presentation of exogenous peptide antigen via MHC class II]; GO:0000278 [Name: mitotic cell cycle]
10112	KIF20A	10112 [Gene Symbol: KIF20A] [Locus Tag: ] [Chromosome: 5] [Map Location: 5q31.2] [Description: kinesin family member 20A] [Gene Type: protein-coding]	GO:0000920 [Name: cell separation after cytokinesis]; GO:0032465 [Name: regulation of cytokinesis]; GO:0015031 [Name: protein transport]; GO:0000281 [Name: mitotic cytokinesis]; GO:0001578 [Name: microtubule bundle formation]; GO:0016192 [Name: vesicle-mediated transport]; GO:0007018 [Name: microtubule-based movement]
24137	KIF4A	24137 [Gene Symbol: KIF4A] [Locus Tag: ] [Chromosome: X] [Map Location: Xq13.1] [Description: kinesin family member 4A] [Gene Type: protein-coding]	GO:0007052 [Name: mitotic spindle organization]; GO:0000281 [Name: mitotic cytokinesis]; GO:0006890 [Name: retrograde vesicle-mediated transport, Golgi to ER]; GO:0006996 [Name: organelle organization]; GO:0051256 [Name: mitotic spindle midzone assembly]; GO:0007018 [Name: microtubule-based movement]; GO:0008089 [Name: anterograde axonal transport]; GO:0019886 [Name: antigen processing and presen…
9314	KLF4	9314 [Gene Symbol: KLF4] [Locus Tag: ] [Chromosome: 9] [Map Location: 9q31.2] [Description: Kruppel like factor 4] [Gene Type: protein-coding]	GO:0008285 [Name: negative regulation of cell proliferation]; GO:0014067 [Name: negative regulation of phosphatidylinositol 3-kinase signaling]; GO:0016525 [Name: negative regulation of angiogenesis]; GO:0043154 [Name: negative regulation of cysteine-type endopeptidase activity involved in apoptotic process]; GO:0070373 [Name: negative regulation of ERK1 and ERK2 cascade]; GO:0019827 [Name: stem …
688	KLF5	688 [Gene Symbol: KLF5] [Locus Tag: ] [Chromosome: 13] [Map Location: 13q22.1] [Description: Kruppel like factor 5] [Gene Type: protein-coding]	GO:0030033 [Name: microvillus assembly]; GO:1901653 [Name: cellular response to peptide]; GO:0001525 [Name: angiogenesis]; GO:0045600 [Name: positive regulation of fat cell differentiation]; GO:1902895 [Name: positive regulation of pri-miRNA transcription from RNA polymerase II promoter]; GO:0045944 [Name: positive regulation of transcription from RNA polymerase II promoter]; GO:1990830 [Name: ce…
11279	KLF8	11279 [Gene Symbol: KLF8] [Locus Tag: ] [Chromosome: X] [Map Location: Xp11.21] [Description: Kruppel like factor 8] [Gene Type: protein-coding]	GO:0006351 [Name: transcription, DNA-templated]; GO:0000122 [Name: negative regulation of transcription from RNA polymerase II promoter]; GO:0006357 [Name: regulation of transcription from RNA polymerase II promoter]
11012	KLK11	11012 [Gene Symbol: KLK11] [Locus Tag: ] [Chromosome: 19] [Map Location: 19q13.41] [Description: kallikrein related peptidase 11] [Gene Type: protein-coding]	GO:0006508 [Name: proteolysis]
43849	KLK12	43849 [Gene Symbol: KLK12] [Locus Tag: ] [Chromosome: 19] [Map Location: 19q13.41] [Description: kallikrein related peptidase 12] [Gene Type: protein-coding]	GO:0070268 [Name: cornification]; GO:0006508 [Name: proteolysis]
26085	KLK13	26085 [Gene Symbol: KLK13] [Locus Tag: ] [Chromosome: 19] [Map Location: 19q13.41] [Description: kallikrein related peptidase 13] [Gene Type: protein-coding]	GO:0016485 [Name: protein processing]; GO:0006508 [Name: proteolysis]; GO:0070268 [Name: cornification]
3838	KPNA2	3838 [Gene Symbol: KPNA2] [Locus Tag: ] [Chromosome: 17] [Map Location: 17q24.2] [Description: karyopherin subunit alpha 2] [Gene Type: protein-coding]	GO:0006607 [Name: NLS-bearing protein import into nucleus]; GO:0000018 [Name: regulation of DNA recombination]; GO:0019054 [Name: modulation by virus of host process]; GO:0006259 [Name: DNA metabolic process]
3860	KRT13	3860 [Gene Symbol: KRT13] [Locus Tag: ] [Chromosome: 17] [Map Location: 17q21.2] [Description: keratin 13] [Gene Type: protein-coding]	GO:0043587 [Name: tongue morphogenesis]; GO:0009314 [Name: response to radiation]; GO:0031424 [Name: keratinization]; GO:0070268 [Name: cornification]; GO:0007010 [Name: cytoskeleton organization]; GO:0071300 [Name: cellular response to retinoic acid]
3872	KRT17	3872 [Gene Symbol: KRT17] [Locus Tag: ] [Chromosome: 17] [Map Location: 17q21.2] [Description: keratin 17] [Gene Type: protein-coding]	GO:0008544 [Name: epidermis development]; GO:0045109 [Name: intermediate filament organization]; GO:0031069 [Name: hair follicle morphogenesis]; GO:0031424 [Name: keratinization]; GO:0007165 [Name: signal transduction]; GO:0045727 [Name: positive regulation of translation]; GO:0070268 [Name: cornification]; GO:0030307 [Name: positive regulation of cell growth]; GO:0051798 [Name: positive regulati…
3851	KRT4	3851 [Gene Symbol: KRT4] [Locus Tag: ] [Chromosome: 12] [Map Location: 12q13.13] [Description: keratin 4] [Gene Type: protein-coding]	GO:0070268 [Name: cornification]; GO:0007010 [Name: cytoskeleton organization]; GO:0050680 [Name: negative regulation of epithelial cell proliferation]; GO:0030855 [Name: epithelial cell differentiation]; GO:0031424 [Name: keratinization]
84525	LAGY	84525 [Gene Symbol: HOPX] [Locus Tag: ] [Chromosome: 4] [Map Location: 4q12] [Description: HOP homeobox] [Gene Type: protein-coding]	GO:0006351 [Name: transcription, DNA-templated]; GO:0006357 [Name: regulation of transcription from RNA polymerase II promoter]; GO:0051131 [Name: chaperone-mediated protein complex assembly]; GO:0001829 [Name: trophectodermal cell differentiation]; GO:0045596 [Name: negative regulation of cell differentiation]
3912	LAMB1	3912 [Gene Symbol: LAMB1] [Locus Tag: ] [Chromosome: 7] [Map Location: 7q31.1] [Description: laminin subunit beta 1] [Gene Type: protein-coding]	GO:0031175 [Name: neuron projection development]; GO:0043687 [Name: post-translational protein modification]; GO:0042476 [Name: odontogenesis]; GO:0021812 [Name: neuronal-glial interaction involved in cerebral cortex radial glia guided migration]; GO:0034446 [Name: substrate adhesion-dependent cell spreading]; GO:0050679 [Name: positive regulation of epithelial cell proliferation]; GO:0030335 [Na…
3914	LAMB3	3914 [Gene Symbol: LAMB3] [Locus Tag: ] [Chromosome: 1] [Map Location: 1q32.2] [Description: laminin subunit beta 3] [Gene Type: protein-coding]	GO:0035987 [Name: endodermal cell differentiation]; GO:0008544 [Name: epidermis development]; GO:0030198 [Name: extracellular matrix organization]; GO:0050873 [Name: brown fat cell differentiation]; GO:0007155 [Name: cell adhesion]; GO:0031581 [Name: hemidesmosome assembly]
3918	LAMC2	3918 [Gene Symbol: LAMC2] [Locus Tag: ] [Chromosome: 1] [Map Location: 1q25.3] [Description: laminin subunit gamma 2] [Gene Type: protein-coding]	GO:0070831 [Name: basement membrane assembly]; GO:0048731 [Name: system development]; GO:0030198 [Name: extracellular matrix organization]; GO:0008284 [Name: positive regulation of cell proliferation]; GO:0008544 [Name: epidermis development]; GO:0031581 [Name: hemidesmosome assembly]; GO:0030335 [Name: positive regulation of cell migration]; GO:0007155 [Name: cell adhesion]
27074	LAMP3	27074 [Gene Symbol: LAMP3] [Locus Tag: ] [Chromosome: 3] [Map Location: 3q27.1] [Description: lysosomal associated membrane protein 3] [Gene Type: protein-coding]	GO:0035455 [Name: response to interferon-alpha]; GO:0002250 [Name: adaptive immune response]; GO:0010506 [Name: regulation of autophagy]; GO:0046718 [Name: viral entry into host cell]; GO:0010628 [Name: positive regulation of gene expression]; GO:1903900 [Name: regulation of viral life cycle]; GO:0043154 [Name: negative regulation of cysteine-type endopeptidase activity involved in apoptotic proc…
55353	LAPTM4B	55353 [Gene Symbol: LAPTM4B] [Locus Tag: ] [Chromosome: 8] [Map Location: 8q22.1] [Description: lysosomal protein transmembrane 4 beta] [Gene Type: protein-coding]	GO:0032509 [Name: endosome transport via multivesicular body sorting pathway]; GO:1905166 [Name: negative regulation of lysosomal protein catabolic process]; GO:0007032 [Name: endosome organization]; GO:0097213 [Name: regulation of lysosomal membrane permeability]; GO:1905671 [Name: regulation of lysosome organization]; GO:0032911 [Name: negative regulation of transforming growth factor beta1 pro…
3934	LCN2	3934 [Gene Symbol: LCN2] [Locus Tag: ] [Chromosome: 9] [Map Location: 9q34.11] [Description: lipocalin 2] [Gene Type: protein-coding]	GO:0006811 [Name: ion transport]; GO:0006879 [Name: cellular iron ion homeostasis]; GO:0006915 [Name: apoptotic process]; GO:0043312 [Name: neutrophil degranulation]; GO:0045087 [Name: innate immune response]; GO:0019730 [Name: antimicrobial humoral response]; GO:0019221 [Name: cytokine-mediated signaling pathway]; GO:0015891 [Name: siderophore transport]
3958	LGALS3	3958 [Gene Symbol: LGALS3] [Locus Tag: ] [Chromosome: 14] [Map Location: 14q22.3] [Description: galectin 3] [Gene Type: protein-coding]	GO:0043312 [Name: neutrophil degranulation]; GO:0042129 [Name: regulation of T cell proliferation]; GO:0045806 [Name: negative regulation of endocytosis]; GO:0048245 [Name: eosinophil chemotaxis]; GO:1902041 [Name: regulation of extrinsic apoptotic signaling pathway via death domain receptors]; GO:2001189 [Name: negative regulation of T cell activation via T cell receptor contact with antigen bou…
9355	LHX2	9355 [Gene Symbol: LHX2] [Locus Tag: ] [Chromosome: 9] [Map Location: 9q33.3] [Description: LIM homeobox 2] [Gene Type: protein-coding]	GO:0006366 [Name: transcription from RNA polymerase II promoter]; GO:0007498 [Name: mesoderm development]; GO:0060041 [Name: retina development in camera-type eye]; GO:0009953 [Name: dorsal/ventral pattern formation]; GO:0045944 [Name: positive regulation of transcription from RNA polymerase II promoter]; GO:0048675 [Name: axon extension]; GO:0021987 [Name: cerebral cortex development]; GO:000194…
4008	LMO7	4008 [Gene Symbol: LMO7] [Locus Tag: ] [Chromosome: 13] [Map Location: 13q22.2] [Description: LIM domain 7] [Gene Type: protein-coding]	GO:0016567 [Name: protein ubiquitination]; GO:0043687 [Name: post-translational protein modification]; GO:0000209 [Name: protein polyubiquitination]; GO:0023051 [Name: regulation of signaling]; GO:0030155 [Name: regulation of cell adhesion]; GO:0045944 [Name: positive regulation of transcription from RNA polymerase II promoter]
25802	LMOD1	25802 [Gene Symbol: LMOD1] [Locus Tag: ] [Chromosome: 1] [Map Location: 1q32.1] [Description: leiomodin 1] [Gene Type: protein-coding]	GO:0030239 [Name: myofibril assembly]; GO:0030838 [Name: positive regulation of actin filament polymerization]; GO:0007015 [Name: actin filament organization]; GO:0051694 [Name: pointed-end actin filament capping]; GO:0045010 [Name: actin nucleation]; GO:0006936 [Name: muscle contraction]
84708	LNX1	84708 [Gene Symbol: LNX1] [Locus Tag: ] [Chromosome: 4] [Map Location: 4q12] [Description: ligand of numb-protein X 1] [Gene Type: protein-coding]	GO:0051260 [Name: protein homooligomerization]; GO:0006511 [Name: ubiquitin-dependent protein catabolic process]; GO:0016567 [Name: protein ubiquitination]
124976	LOC124976	124976 [Gene Symbol: SPNS2] [Locus Tag: ] [Chromosome: 17] [Map Location: 17p13.2] [Description: sphingolipid transporter 2] [Gene Type: protein-coding]	GO:0001782 [Name: B cell homeostasis]; GO:0060348 [Name: bone development]; GO:0048535 [Name: lymph node development]; GO:0055085 [Name: transmembrane transport]; GO:0072676 [Name: lymphocyte migration]; GO:0006665 [Name: sphingolipid metabolic process]; GO:0006869 [Name: lipid transport]; GO:0048073 [Name: regulation of eye pigmentation]; GO:0043029 [Name: T cell homeostasis]; GO:0002920 [Name: …
146439	LOC146439	146439 [Gene Symbol: BICDL2] [Locus Tag: ] [Chromosome: 16] [Map Location: 16p13.3] [Description: BICD family like cargo adaptor 2] [Gene Type: protein-coding]	GO:0055107 [Name: Golgi to secretory granule transport]
147645	LOC147645	147645 [Gene Symbol: VSIG10L] [Locus Tag: ] [Chromosome: 19] [Map Location: 19q13.41] [Description: V-set and immunoglobulin domain containing 10 like] [Gene Type: protein-coding]	-
6095	LOC283666	6095 [Gene Symbol: RORA] [Locus Tag: ] [Chromosome: 15] [Map Location: 15q22.2] [Description: RAR related orphan receptor A] [Gene Type: protein-coding]	GO:0042753 [Name: positive regulation of circadian rhythm]; GO:0043030 [Name: regulation of macrophage activation]; GO:0001525 [Name: angiogenesis]; GO:0071456 [Name: cellular response to hypoxia]; GO:0036315 [Name: cellular response to sterol]; GO:0072539 [Name: T-helper 17 cell differentiation]; GO:0010906 [Name: regulation of glucose metabolic process]; GO:0042692 [Name: muscle cell differenti…
387882	LOC387882	387882 [Gene Symbol: C12orf75] [Locus Tag: ] [Chromosome: 12] [Map Location: 12q23.3] [Description: chromosome 12 open reading frame 75] [Gene Type: protein-coding]	-
388610	LOC388610	388610 [Gene Symbol: TRNP1] [Locus Tag: ] [Chromosome: 1] [Map Location: 1p36.11] [Description: TMF1-regulated nuclear protein 1] [Gene Type: protein-coding]	GO:0006351 [Name: transcription, DNA-templated]; GO:0007049 [Name: cell cycle]; GO:0006355 [Name: regulation of transcription, DNA-templated]; GO:0051726 [Name: regulation of cell cycle]; GO:0021696 [Name: cerebellar cortex morphogenesis]; GO:0042127 [Name: regulation of cell proliferation]; GO:0061351 [Name: neural precursor cell proliferation]
401152	LOC401152	401152 [Gene Symbol: C4orf3] [Locus Tag: ] [Chromosome: 4] [Map Location: 4q26] [Description: chromosome 4 open reading frame 3] [Gene Type: protein-coding]	-
57228	LOC57228	57228 [Gene Symbol: SMAGP] [Locus Tag: ] [Chromosome: 12] [Map Location: 12q13.13] [Description: small cell adhesion glycoprotein] [Gene Type: protein-coding]	GO:0007157 [Name: heterophilic cell-cell adhesion via plasma membrane cell adhesion molecules]; GO:0008037 [Name: cell recognition]; GO:0007156 [Name: homophilic cell adhesion via plasma membrane adhesion molecules]
92196	LOC92196	92196 [Gene Symbol: DAPL1] [Locus Tag: ] [Chromosome: 2] [Map Location: 2q24.1] [Description: death associated protein like 1] [Gene Type: protein-coding]	GO:0097190 [Name: apoptotic signaling pathway]; GO:0034198 [Name: cellular response to amino acid starvation]; GO:0030154 [Name: cell differentiation]; GO:0010507 [Name: negative regulation of autophagy]
4015	LOX	4015 [Gene Symbol: LOX] [Locus Tag: ] [Chromosome: 5] [Map Location: 5q23.1] [Description: lysyl oxidase] [Gene Type: protein-coding]	GO:0055114 [Name: oxidation-reduction process]; GO:0035904 [Name: aorta development]; GO:0030324 [Name: lung development]; GO:0042060 [Name: wound healing]; GO:0048251 [Name: elastic fiber assembly]; GO:0007507 [Name: heart development]; GO:0048545 [Name: response to steroid hormone]; GO:0006464 [Name: cellular protein modification process]; GO:0030199 [Name: collagen fibril organization]; GO:004…
4017	LOXL2	4017 [Gene Symbol: LOXL2] [Locus Tag: ] [Chromosome: 8] [Map Location: 8p21.3] [Description: lysyl oxidase like 2] [Gene Type: protein-coding]	GO:0010718 [Name: positive regulation of epithelial to mesenchymal transition]; GO:0030199 [Name: collagen fibril organization]; GO:0007568 [Name: aging]; GO:0045892 [Name: negative regulation of transcription, DNA-templated]; GO:0018057 [Name: peptidyl-lysine oxidation]; GO:0000122 [Name: negative regulation of transcription from RNA polymerase II promoter]; GO:0001666 [Name: response to hypoxia…
23175	LPIN1	23175 [Gene Symbol: LPIN1] [Locus Tag: ] [Chromosome: 2] [Map Location: 2p25.1] [Description: lipin 1] [Gene Type: protein-coding]	GO:0016311 [Name: dephosphorylation]; GO:0007077 [Name: mitotic nuclear envelope disassembly]; GO:0031100 [Name: animal organ regeneration]; GO:0019432 [Name: triglyceride biosynthetic process]; GO:0045944 [Name: positive regulation of transcription from RNA polymerase II promoter]; GO:0032869 [Name: cellular response to insulin stimulus]; GO:0006351 [Name: transcription, DNA-templated]; GO:00066…
29967	LRP12	29967 [Gene Symbol: LRP12] [Locus Tag: ] [Chromosome: 8] [Map Location: 8q22.3] [Description: LDL receptor related protein 12] [Gene Type: protein-coding]	GO:0006897 [Name: endocytosis]; GO:0031175 [Name: neuron projection development]; GO:0040008 [Name: regulation of growth]; GO:0006898 [Name: receptor-mediated endocytosis]; GO:0007165 [Name: signal transduction]; GO:0001764 [Name: neuron migration]
4060	LUM	4060 [Gene Symbol: LUM] [Locus Tag: ] [Chromosome: 12] [Map Location: 12q21.33] [Description: lumican] [Gene Type: protein-coding]	GO:0007601 [Name: visual perception]; GO:0032914 [Name: positive regulation of transforming growth factor beta1 production]; GO:0014070 [Name: response to organic cyclic compound]; GO:0051216 [Name: cartilage development]; GO:0042340 [Name: keratan sulfate catabolic process]; GO:0018146 [Name: keratan sulfate biosynthetic process]; GO:0045944 [Name: positive regulation of transcription from RNA p…
27076	LYPD3	27076 [Gene Symbol: LYPD3] [Locus Tag: ] [Chromosome: 19] [Map Location: 19q13.31] [Description: LY6/PLAUR domain containing 3] [Gene Type: protein-coding]	GO:0007160 [Name: cell-matrix adhesion]
5744	M31157	5744 [Gene Symbol: PTHLH] [Locus Tag: ] [Chromosome: 12] [Map Location: 12p11.22] [Description: parathyroid hormone like hormone] [Gene Type: protein-coding]	GO:0008284 [Name: positive regulation of cell proliferation]; GO:0008544 [Name: epidermis development]; GO:0030282 [Name: bone mineralization]; GO:0007186 [Name: G-protein coupled receptor signaling pathway]; GO:0010469 [Name: regulation of receptor activity]; GO:0002076 [Name: osteoblast development]; GO:0008285 [Name: negative regulation of cell proliferation]; GO:0046058 [Name: cAMP metabolic …
4085	MAD2L1	4085 [Gene Symbol: MAD2L1] [Locus Tag: ] [Chromosome: 4] [Map Location: 4q27] [Description: mitotic arrest deficient 2 like 1] [Gene Type: protein-coding]	GO:0090267 [Name: positive regulation of mitotic cell cycle spindle assembly checkpoint]; GO:0000070 [Name: mitotic sister chromatid segregation]; GO:0045930 [Name: negative regulation of mitotic cell cycle]; GO:1904667 [Name: negative regulation of ubiquitin protein ligase activity]; GO:0007093 [Name: mitotic cell cycle checkpoint]; GO:0007094 [Name: mitotic spindle assembly checkpoint]; GO:0051…
23764	MAFF	23764 [Gene Symbol: MAFF] [Locus Tag: ] [Chromosome: 22] [Map Location: 22q13.1] [Description: MAF bZIP transcription factor F] [Gene Type: protein-coding]	GO:0035914 [Name: skeletal muscle cell differentiation]; GO:0045604 [Name: regulation of epidermal cell differentiation]; GO:0007567 [Name: parturition]; GO:0006366 [Name: transcription from RNA polymerase II promoter]; GO:0001701 [Name: in utero embryonic development]; GO:0007596 [Name: blood coagulation]; GO:0045944 [Name: positive regulation of transcription from RNA polymerase II promoter]
4100	MAGEA1	4100 [Gene Symbol: MAGEA1] [Locus Tag: ] [Chromosome: X] [Map Location: Xq28] [Description: MAGE family member A1] [Gene Type: protein-coding]	GO:0000122 [Name: negative regulation of transcription from RNA polymerase II promoter]; GO:0045746 [Name: negative regulation of Notch signaling pathway]; GO:0006351 [Name: transcription, DNA-templated]
4105	MAGEA6	4105 [Gene Symbol: MAGEA6] [Locus Tag: ] [Chromosome: X] [Map Location: Xq28] [Description: MAGE family member A6] [Gene Type: protein-coding]	GO:0008150 [Name: biological_process]
4118	MAL	4118 [Gene Symbol: MAL] [Locus Tag: ] [Chromosome: 2] [Map Location: 2q11.1] [Description: mal, T cell differentiation protein] [Gene Type: protein-coding]	GO:0042552 [Name: myelination]; GO:0001766 [Name: membrane raft polarization]; GO:0030154 [Name: cell differentiation]; GO:0045176 [Name: apical protein localization]; GO:1902043 [Name: positive regulation of extrinsic apoptotic signaling pathway via death domain receptors]; GO:0006915 [Name: apoptotic process]; GO:0007417 [Name: central nervous system development]
4118	MAL protein	4118 [Gene Symbol: MAL] [Locus Tag: ] [Chromosome: 2] [Map Location: 2q11.1] [Description: mal, T cell differentiation protein] [Gene Type: protein-coding]	GO:0042552 [Name: myelination]; GO:0001766 [Name: membrane raft polarization]; GO:0030154 [Name: cell differentiation]; GO:0045176 [Name: apical protein localization]; GO:1902043 [Name: positive regulation of extrinsic apoptotic signaling pathway via death domain receptors]; GO:0006915 [Name: apoptotic process]; GO:0007417 [Name: central nervous system development]
7851	MALL	7851 [Gene Symbol: MALL] [Locus Tag: ] [Chromosome: 2] [Map Location: 2q13] [Description: mal, T cell differentiation protein like] [Gene Type: protein-coding]	GO:0042552 [Name: myelination]; GO:0042632 [Name: cholesterol homeostasis]
256691	MAMDC2	256691 [Gene Symbol: MAMDC2] [Locus Tag: ] [Chromosome: 9] [Map Location: 9q21.12] [Description: MAM domain containing 2] [Gene Type: protein-coding]	-
65108	MARCKSL1	65108 [Gene Symbol: MARCKSL1] [Locus Tag: ] [Chromosome: 1] [Map Location: 1p35.1] [Description: MARCKS like 1] [Gene Type: protein-coding]	GO:0008284 [Name: positive regulation of cell proliferation]
4171	MCM2	4171 [Gene Symbol: MCM2] [Locus Tag: ] [Chromosome: 3] [Map Location: 3q21.3] [Description: minichromosome maintenance complex component 2] [Gene Type: protein-coding]	GO:0000082 [Name: G1/S transition of mitotic cell cycle]; GO:0071353 [Name: cellular response to interleukin-4]; GO:0090102 [Name: cochlea development]; GO:1905775 [Name: negative regulation of DNA helicase activity]; GO:0006268 [Name: DNA unwinding involved in DNA replication]; GO:0006270 [Name: DNA replication initiation]; GO:0006260 [Name: DNA replication]; GO:0006334 [Name: nucleosome assembl…
4175	MCM6	4175 [Gene Symbol: MCM6] [Locus Tag: ] [Chromosome: 2] [Map Location: 2q21.3] [Description: minichromosome maintenance complex component 6] [Gene Type: protein-coding]	GO:0006270 [Name: DNA replication initiation]; GO:0006260 [Name: DNA replication]; GO:0006268 [Name: DNA unwinding involved in DNA replication]; GO:0000082 [Name: G1/S transition of mitotic cell cycle]
4176	MCM7	4176 [Gene Symbol: MCM7] [Locus Tag: ] [Chromosome: 7] [Map Location: 7q22.1] [Description: minichromosome maintenance complex component 7] [Gene Type: protein-coding]	GO:0008283 [Name: cell proliferation]; GO:0000082 [Name: G1/S transition of mitotic cell cycle]; GO:0006270 [Name: DNA replication initiation]; GO:0071466 [Name: cellular response to xenobiotic stimulus]; GO:0006260 [Name: DNA replication]; GO:0042325 [Name: regulation of phosphorylation]; GO:0006268 [Name: DNA unwinding involved in DNA replication]; GO:0006974 [Name: cellular response to DNA dam…
9833	MELK	9833 [Gene Symbol: MELK] [Locus Tag: ] [Chromosome: 9] [Map Location: 9p13.2] [Description: maternal embryonic leucine zipper kinase] [Gene Type: protein-coding]	GO:0006468 [Name: protein phosphorylation]; GO:0043065 [Name: positive regulation of apoptotic process]; GO:0061351 [Name: neural precursor cell proliferation]; GO:0006915 [Name: apoptotic process]; GO:0008631 [Name: intrinsic apoptotic signaling pathway in response to oxidative stress]; GO:0035556 [Name: intracellular signal transduction]; GO:0046777 [Name: protein autophosphorylation]; GO:00000…
4232	MEST	4232 [Gene Symbol: MEST] [Locus Tag: ] [Chromosome: 7] [Map Location: 7q32.2] [Description: mesoderm specific transcript] [Gene Type: protein-coding]	GO:0010883 [Name: regulation of lipid storage]; GO:0007498 [Name: mesoderm development]
4233	MET	4233 [Gene Symbol: MET] [Locus Tag: ] [Chromosome: 7] [Map Location: 7q31.2] [Description: MET proto-oncogene, receptor tyrosine kinase] [Gene Type: protein-coding]	GO:0006909 [Name: phagocytosis]; GO:0007275 [Name: multicellular organism development]; GO:0030154 [Name: cell differentiation]; GO:0048754 [Name: branching morphogenesis of an epithelial tube]; GO:0007166 [Name: cell surface receptor signaling pathway]; GO:0050918 [Name: positive chemotaxis]; GO:0070495 [Name: negative regulation of thrombin-activated receptor signaling pathway]; GO:0018108 [Nam…
25840	METTL7A	25840 [Gene Symbol: METTL7A] [Locus Tag: ] [Chromosome: 12] [Map Location: 12q13.12] [Description: methyltransferase like 7A] [Gene Type: protein-coding]	GO:0043312 [Name: neutrophil degranulation]; GO:0032259 [Name: methylation]
4237	MFAP2	4237 [Gene Symbol: MFAP2] [Locus Tag: ] [Chromosome: 1] [Map Location: 1p36.13] [Description: microfibril associated protein 2] [Gene Type: protein-coding]	GO:0030198 [Name: extracellular matrix organization]; GO:0048048 [Name: embryonic eye morphogenesis]; GO:0048050 [Name: post-embryonic eye morphogenesis]
84283	MGC13102	84283 [Gene Symbol: TMEM79] [Locus Tag: ] [Chromosome: 1] [Map Location: 1q22] [Description: transmembrane protein 79] [Gene Type: protein-coding]	GO:0031069 [Name: hair follicle morphogenesis]; GO:0070268 [Name: cornification]; GO:0042335 [Name: cuticle development]; GO:0061436 [Name: establishment of skin barrier]; GO:0045684 [Name: positive regulation of epidermis development]; GO:0045055 [Name: regulated exocytosis]; GO:0002070 [Name: epithelial cell maturation]
118932	MGC22805	118932 [Gene Symbol: ANKRD22] [Locus Tag: ] [Chromosome: 10] [Map Location: 10q23.31] [Description: ankyrin repeat domain 22] [Gene Type: protein-coding]	-
79153	MGC4171	79153 [Gene Symbol: GDPD3] [Locus Tag: ] [Chromosome: 16] [Map Location: 16p11.2] [Description: glycerophosphodiester phosphodiesterase domain containing 3] [Gene Type: protein-coding]	GO:0034638 [Name: phosphatidylcholine catabolic process]
343990	MGC42367	343990 [Gene Symbol: KIAA1211L] [Locus Tag: ] [Chromosome: 2] [Map Location: 2q11.2] [Description: KIAA1211 like] [Gene Type: protein-coding]	-
79098	MGC4309	79098 [Gene Symbol: C1orf116] [Locus Tag: ] [Chromosome: 1] [Map Location: 1q32.1] [Description: chromosome 1 open reading frame 116] [Gene Type: protein-coding]	GO:0008150 [Name: biological_process]
11343	MGLL	11343 [Gene Symbol: MGLL] [Locus Tag: ] [Chromosome: 3] [Map Location: 3q21.3] [Description: monoglyceride lipase] [Gene Type: protein-coding]	GO:0050727 [Name: regulation of inflammatory response]; GO:0046464 [Name: acylglycerol catabolic process]; GO:0009966 [Name: regulation of signal transduction]; GO:0006954 [Name: inflammatory response]; GO:0019433 [Name: triglyceride catabolic process]; GO:2000124 [Name: regulation of endocannabinoid signaling pathway]; GO:0006633 [Name: fatty acid biosynthetic process]; GO:0019369 [Name: arachid…
4291	MLF1	4291 [Gene Symbol: MLF1] [Locus Tag: ] [Chromosome: 3] [Map Location: 3q25.32] [Description: myeloid leukemia factor 1] [Gene Type: protein-coding]	GO:0006355 [Name: regulation of transcription, DNA-templated]; GO:0002318 [Name: myeloid progenitor cell differentiation]; GO:0006351 [Name: transcription, DNA-templated]; GO:0007050 [Name: cell cycle arrest]
4301	MLLT4	4301 [Gene Symbol: AFDN] [Locus Tag: ] [Chromosome: 6] [Map Location: 6q27] [Description: afadin, adherens junction formation factor] [Gene Type: protein-coding]	GO:0007165 [Name: signal transduction]; GO:0007155 [Name: cell adhesion]; GO:0034332 [Name: adherens junction organization]; GO:0032880 [Name: regulation of protein localization]; GO:0043547 [Name: positive regulation of GTPase activity]; GO:0007267 [Name: cell-cell signaling]; GO:0090557 [Name: establishment of endothelial intestinal barrier]
23531	MMD	23531 [Gene Symbol: MMD] [Locus Tag: ] [Chromosome: 17] [Map Location: 17q22] [Description: monocyte to macrophage differentiation associated] [Gene Type: protein-coding]	GO:0019835 [Name: cytolysis]; GO:0045666 [Name: positive regulation of neuron differentiation]; GO:0006468 [Name: protein phosphorylation]; GO:0032880 [Name: regulation of protein localization]; GO:0045860 [Name: positive regulation of protein kinase activity]; GO:0007165 [Name: signal transduction]
4312	MMP1	4312 [Gene Symbol: MMP1] [Locus Tag: ] [Chromosome: 11] [Map Location: 11q22.2] [Description: matrix metallopeptidase 1] [Gene Type: protein-coding]	GO:0019221 [Name: cytokine-mediated signaling pathway]; GO:0006508 [Name: proteolysis]; GO:0022617 [Name: extracellular matrix disassembly]; GO:0032461 [Name: positive regulation of protein oligomerization]; GO:0050900 [Name: leukocyte migration]; GO:0016032 [Name: viral process]; GO:0030574 [Name: collagen catabolic process]; GO:0044267 [Name: cellular protein metabolic process]
4319	MMP10	4319 [Gene Symbol: MMP10] [Locus Tag: ] [Chromosome: 11] [Map Location: 11q22.2] [Description: matrix metallopeptidase 10] [Gene Type: protein-coding]	GO:0030574 [Name: collagen catabolic process]; GO:0030334 [Name: regulation of cell migration]; GO:0006508 [Name: proteolysis]; GO:0022617 [Name: extracellular matrix disassembly]
4320	MMP11	4320 [Gene Symbol: MMP11] [Locus Tag: ] [Chromosome: 22] [Map Location: 22q11.23] [Description: matrix metallopeptidase 11] [Gene Type: protein-coding]	GO:0030199 [Name: collagen fibril organization]; GO:0030574 [Name: collagen catabolic process]; GO:0022617 [Name: extracellular matrix disassembly]; GO:0045599 [Name: negative regulation of fat cell differentiation]; GO:0007275 [Name: multicellular organism development]; GO:0071711 [Name: basement membrane organization]; GO:0006508 [Name: proteolysis]
4321	MMP12	4321 [Gene Symbol: MMP12] [Locus Tag: ] [Chromosome: 11] [Map Location: 11q22.2] [Description: matrix metallopeptidase 12] [Gene Type: protein-coding]	GO:0000122 [Name: negative regulation of transcription from RNA polymerase II promoter]; GO:0006606 [Name: protein import into nucleus]; GO:0060339 [Name: negative regulation of type I interferon-mediated signaling pathway]; GO:1902741 [Name: positive regulation of interferon-alpha secretion]; GO:0022617 [Name: extracellular matrix disassembly]; GO:0060340 [Name: positive regulation of type I int…
4322	MMP13	4322 [Gene Symbol: MMP13] [Locus Tag: ] [Chromosome: 11] [Map Location: 11q22.2] [Description: matrix metallopeptidase 13] [Gene Type: protein-coding]	GO:0044267 [Name: cellular protein metabolic process]; GO:0022617 [Name: extracellular matrix disassembly]; GO:0030574 [Name: collagen catabolic process]; GO:0003417 [Name: growth plate cartilage development]; GO:0060349 [Name: bone morphogenesis]; GO:0001958 [Name: endochondral ossification]; GO:0006508 [Name: proteolysis]; GO:0030282 [Name: bone mineralization]
4323	MMP14	4323 [Gene Symbol: MMP14] [Locus Tag: ] [Chromosome: 14] [Map Location: 14q11.2] [Description: matrix metallopeptidase 14] [Gene Type: protein-coding]	GO:0006979 [Name: response to oxidative stress]; GO:0043615 [Name: astrocyte cell migration]; GO:0048771 [Name: tissue remodeling]; GO:0014070 [Name: response to organic cyclic compound]; GO:0016485 [Name: protein processing]; GO:0030574 [Name: collagen catabolic process]; GO:0043627 [Name: response to estrogen]; GO:0048870 [Name: cell motility]; GO:0030324 [Name: lung development]; GO:0097094 [N…
4314	MMP3	4314 [Gene Symbol: MMP3] [Locus Tag: ] [Chromosome: 11] [Map Location: 11q22.2] [Description: matrix metallopeptidase 3] [Gene Type: protein-coding]	GO:0030574 [Name: collagen catabolic process]; GO:0022617 [Name: extracellular matrix disassembly]; GO:0071732 [Name: cellular response to nitric oxide]; GO:1903209 [Name: positive regulation of oxidative stress-induced cell death]; GO:0019221 [Name: cytokine-mediated signaling pathway]; GO:0032461 [Name: positive regulation of protein oligomerization]; GO:0006508 [Name: proteolysis]; GO:0010727 …
4318	MMP9	4318 [Gene Symbol: MMP9] [Locus Tag: ] [Chromosome: 20] [Map Location: 20q13.12] [Description: matrix metallopeptidase 9] [Gene Type: protein-coding]	GO:0022617 [Name: extracellular matrix disassembly]; GO:0035987 [Name: endodermal cell differentiation]; GO:0043312 [Name: neutrophil degranulation]; GO:0048013 [Name: ephrin receptor signaling pathway]; GO:0034614 [Name: cellular response to reactive oxygen species]; GO:0019221 [Name: cytokine-mediated signaling pathway]; GO:0001934 [Name: positive regulation of protein phosphorylation]; GO:0071…
143098	MPP7	143098 [Gene Symbol: MPP7] [Locus Tag: ] [Chromosome: 10] [Map Location: 10p12.1] [Description: membrane palmitoylated protein 7] [Gene Type: protein-coding]	GO:0071896 [Name: protein localization to adherens junction]; GO:0030010 [Name: establishment of cell polarity]; GO:0031334 [Name: positive regulation of protein complex assembly]; GO:0009967 [Name: positive regulation of signal transduction]; GO:0070830 [Name: bicellular tight junction assembly]
51001	MTERFD1	51001 [Gene Symbol: MTERF3] [Locus Tag: ] [Chromosome: 8] [Map Location: 8q22.1] [Description: mitochondrial transcription termination factor 3] [Gene Type: protein-coding]	GO:0006351 [Name: transcription, DNA-templated]; GO:0006390 [Name: transcription from mitochondrial promoter]; GO:0016236 [Name: macroautophagy]; GO:0061668 [Name: mitochondrial ribosome assembly]; GO:0032543 [Name: mitochondrial translation]; GO:0045892 [Name: negative regulation of transcription, DNA-templated]
25902	MTHFD1L	25902 [Gene Symbol: MTHFD1L] [Locus Tag: ] [Chromosome: 6] [Map Location: 6q25.1] [Description: methylenetetrahydrofolate dehydrogenase (NADP+ dependent) 1 like] [Gene Type: protein-coding]	GO:0015942 [Name: formate metabolic process]; GO:0035999 [Name: tetrahydrofolate interconversion]; GO:0009257 [Name: 10-formyltetrahydrofolate biosynthetic process]; GO:0001843 [Name: neural tube closure]; GO:0009113 [Name: purine nucleobase biosynthetic process]; GO:0046653 [Name: tetrahydrofolate metabolic process]; GO:0046655 [Name: folic acid metabolic process]; GO:0048702 [Name: embryonic ne…
10797	MTHFD2	10797 [Gene Symbol: MTHFD2] [Locus Tag: ] [Chromosome: 2] [Map Location: 2p13.1] [Description: methylenetetrahydrofolate dehydrogenase (NADP+ dependent) 2, methenyltetrahydrofolate cyclohydrolase] [Gene Type: protein-coding]	GO:0035999 [Name: tetrahydrofolate interconversion]; GO:0046655 [Name: folic acid metabolic process]; GO:0046653 [Name: tetrahydrofolate metabolic process]; GO:0006730 [Name: one-carbon metabolic process]; GO:0055114 [Name: oxidation-reduction process]
4582	MUC1	4582 [Gene Symbol: MUC1] [Locus Tag: ] [Chromosome: 1] [Map Location: 1q22] [Description: mucin 1, cell surface associated] [Gene Type: protein-coding]	GO:0019221 [Name: cytokine-mediated signaling pathway]; GO:0016266 [Name: O-glycan processing]; GO:0036003 [Name: positive regulation of transcription from RNA polymerase II promoter in response to stress]; GO:0006977 [Name: DNA damage response, signal transduction by p53 class mediator resulting in cell cycle arrest]; GO:0006978 [Name: DNA damage response, signal transduction by p53 class mediat…
143662	MUC15	143662 [Gene Symbol: MUC15] [Locus Tag: ] [Chromosome: 11] [Map Location: 11p14.2] [Description: mucin 15, cell surface associated] [Gene Type: protein-coding]	GO:0002223 [Name: stimulatory C-type lectin receptor signaling pathway]; GO:0016266 [Name: O-glycan processing]
200958	MUC20	200958 [Gene Symbol: MUC20] [Locus Tag: ] [Chromosome: 3] [Map Location: 3q29] [Description: mucin 20, cell surface associated] [Gene Type: protein-coding]	GO:0002223 [Name: stimulatory C-type lectin receptor signaling pathway]; GO:0051260 [Name: protein homooligomerization]; GO:0016266 [Name: O-glycan processing]; GO:0048012 [Name: hepatocyte growth factor receptor signaling pathway]; GO:0000187 [Name: activation of MAPK activity]
4084	MXD1	4084 [Gene Symbol: MXD1] [Locus Tag: ] [Chromosome: 2] [Map Location: 2p13.3] [Description: MAX dimerization protein 1] [Gene Type: protein-coding]	GO:0007275 [Name: multicellular organism development]; GO:0008283 [Name: cell proliferation]; GO:0000122 [Name: negative regulation of transcription from RNA polymerase II promoter]; GO:0006351 [Name: transcription, DNA-templated]
25878	MXRA5	25878 [Gene Symbol: MXRA5] [Locus Tag: ] [Chromosome: X] [Map Location: Xp22.33] [Description: matrix remodeling associated 5] [Gene Type: protein-coding]	GO:0071559 [Name: response to transforming growth factor beta]
4629	MYH11	4629 [Gene Symbol: MYH11] [Locus Tag: ] [Chromosome: 16] [Map Location: 16p13.11] [Description: myosin heavy chain 11] [Gene Type: protein-coding]	GO:0006939 [Name: smooth muscle contraction]; GO:0007018 [Name: microtubule-based movement]; GO:0048251 [Name: elastic fiber assembly]; GO:0030241 [Name: skeletal muscle myosin thick filament assembly]; GO:0048739 [Name: cardiac muscle fiber development]; GO:0006936 [Name: muscle contraction]
4651	MYO10	4651 [Gene Symbol: MYO10] [Locus Tag: ] [Chromosome: 5] [Map Location: 5p15.1] [Description: myosin X] [Gene Type: protein-coding]	GO:0022409 [Name: positive regulation of cell-cell adhesion]; GO:0007018 [Name: microtubule-based movement]; GO:0008360 [Name: regulation of cell shape]; GO:0038096 [Name: Fc-gamma receptor signaling pathway involved in phagocytosis]; GO:0051489 [Name: regulation of filopodium assembly]; GO:0030705 [Name: cytoskeleton-dependent intracellular transport]
4430	MYO1B	4430 [Gene Symbol: MYO1B] [Locus Tag: ] [Chromosome: 2] [Map Location: 2q32.3] [Description: myosin IB] [Gene Type: protein-coding]	GO:0051017 [Name: actin filament bundle assembly]; GO:0007015 [Name: actin filament organization]; GO:0030048 [Name: actin filament-based movement]; GO:0006892 [Name: post-Golgi vesicle-mediated transport]; GO:0007018 [Name: microtubule-based movement]
4645	MYO5B	4645 [Gene Symbol: MYO5B] [Locus Tag: ] [Chromosome: 18] [Map Location: 18q21.1] [Description: myosin VB] [Gene Type: protein-coding]	GO:0016197 [Name: endosomal transport]; GO:0015031 [Name: protein transport]; GO:0003091 [Name: renal water homeostasis]; GO:0016192 [Name: vesicle-mediated transport]; GO:0007018 [Name: microtubule-based movement]
4646	MYO6	4646 [Gene Symbol: MYO6] [Locus Tag: ] [Chromosome: 6] [Map Location: 6q14.1] [Description: myosin VI] [Gene Type: protein-coding]	GO:0006897 [Name: endocytosis]; GO:0030330 [Name: DNA damage response, signal transduction by p53 class mediator]; GO:0007018 [Name: microtubule-based movement]; GO:0030048 [Name: actin filament-based movement]; GO:0051046 [Name: regulation of secretion]; GO:0045944 [Name: positive regulation of transcription from RNA polymerase II promoter]; GO:0006886 [Name: intracellular protein transport]; GO…
4653	MYOC	4653 [Gene Symbol: MYOC] [Locus Tag: ] [Chromosome: 1] [Map Location: 1q24.3] [Description: myocilin] [Gene Type: protein-coding]	GO:0051894 [Name: positive regulation of focal adhesion assembly]; GO:1900026 [Name: positive regulation of substrate adhesion-dependent cell spreading]; GO:0051901 [Name: positive regulation of mitochondrial depolarization]; GO:0060348 [Name: bone development]; GO:0001953 [Name: negative regulation of cell-matrix adhesion]; GO:0051496 [Name: positive regulation of stress fiber assembly]; GO:0001…
4671	NAIP	4671 [Gene Symbol: NAIP] [Locus Tag: ] [Chromosome: 5] [Map Location: 5q13.2] [Description: NLR family apoptosis inhibitory protein] [Gene Type: protein-coding]	GO:0006915 [Name: apoptotic process]; GO:0043066 [Name: negative regulation of apoptotic process]; GO:0048678 [Name: response to axon injury]; GO:0043154 [Name: negative regulation of cysteine-type endopeptidase activity involved in apoptotic process]; GO:0045087 [Name: innate immune response]; GO:0043524 [Name: negative regulation of neuron apoptotic process]; GO:0043200 [Name: response to amino…
23218	NBEAL2	23218 [Gene Symbol: NBEAL2] [Locus Tag: ] [Chromosome: 3] [Map Location: 3p21.31] [Description: neurobeachin like 2] [Gene Type: protein-coding]	GO:0043312 [Name: neutrophil degranulation]; GO:0030220 [Name: platelet formation]
57447	NDRG2	57447 [Gene Symbol: NDRG2] [Locus Tag: ] [Chromosome: 14] [Map Location: 14q11.2] [Description: NDRG family member 2] [Gene Type: protein-coding]	GO:0030154 [Name: cell differentiation]; GO:0048662 [Name: negative regulation of smooth muscle cell proliferation]; GO:0016055 [Name: Wnt signaling pathway]; GO:0021762 [Name: substantia nigra development]; GO:0007165 [Name: signal transduction]; GO:0090361 [Name: regulation of platelet-derived growth factor production]; GO:0070373 [Name: negative regulation of ERK1 and ERK2 cascade]; GO:0010574…
10529	NEBL	10529 [Gene Symbol: NEBL] [Locus Tag: ] [Chromosome: 10] [Map Location: 10p12.31] [Description: nebulette] [Gene Type: protein-coding]	GO:0071691 [Name: cardiac muscle thin filament assembly]; GO:0048747 [Name: muscle fiber development]
4751	NEK2	4751 [Gene Symbol: NEK2] [Locus Tag: ] [Chromosome: 1] [Map Location: 1q32.3] [Description: NIMA related kinase 2] [Gene Type: protein-coding]	GO:0046602 [Name: regulation of mitotic centrosome separation]; GO:0051988 [Name: regulation of attachment of spindle microtubules to kinetochore]; GO:0006468 [Name: protein phosphorylation]; GO:0051301 [Name: cell division]; GO:0051321 [Name: meiotic cell cycle]; GO:0097711 [Name: ciliary basal body docking]; GO:0000070 [Name: mitotic sister chromatid segregation]; GO:0043392 [Name: negative reg…
4753	NELL2	4753 [Gene Symbol: NELL2] [Locus Tag: ] [Chromosome: 12] [Map Location: 12q12] [Description: neural EGFL like 2] [Gene Type: protein-coding]	GO:0070050 [Name: neuron cellular homeostasis]
81831	NETO2	81831 [Gene Symbol: NETO2] [Locus Tag: ] [Chromosome: 16] [Map Location: 16q12.1] [Description: neuropilin and tolloid like 2] [Gene Type: protein-coding]	GO:2000312 [Name: regulation of kainate selective glutamate receptor activity]
9603	NFE2L3	9603 [Gene Symbol: NFE2L3] [Locus Tag: ] [Chromosome: 7] [Map Location: 7p15.2] [Description: nuclear factor, erythroid 2 like 3] [Gene Type: protein-coding]	GO:0006357 [Name: regulation of transcription from RNA polymerase II promoter]; GO:0045893 [Name: positive regulation of transcription, DNA-templated]; GO:0006366 [Name: transcription from RNA polymerase II promoter]; GO:0000122 [Name: negative regulation of transcription from RNA polymerase II promoter]
4774	NFIA	4774 [Gene Symbol: NFIA] [Locus Tag: ] [Chromosome: 1] [Map Location: 1p31.3] [Description: nuclear factor I A] [Gene Type: protein-coding]	GO:0006260 [Name: DNA replication]; GO:0045944 [Name: positive regulation of transcription from RNA polymerase II promoter]; GO:0060074 [Name: synapse maturation]; GO:0000122 [Name: negative regulation of transcription from RNA polymerase II promoter]; GO:0006355 [Name: regulation of transcription, DNA-templated]; GO:0072189 [Name: ureter development]; GO:0019079 [Name: viral genome replication];…
4784	NFIX	4784 [Gene Symbol: NFIX] [Locus Tag: ] [Chromosome: 19] [Map Location: 19p13.13] [Description: nuclear factor I X] [Gene Type: protein-coding]	GO:0045944 [Name: positive regulation of transcription from RNA polymerase II promoter]; GO:0006260 [Name: DNA replication]; GO:0006366 [Name: transcription from RNA polymerase II promoter]; GO:0000122 [Name: negative regulation of transcription from RNA polymerase II promoter]
3934	NGAL	3934 [Gene Symbol: LCN2] [Locus Tag: ] [Chromosome: 9] [Map Location: 9q34.11] [Description: lipocalin 2] [Gene Type: protein-coding]	GO:0006811 [Name: ion transport]; GO:0006879 [Name: cellular iron ion homeostasis]; GO:0006915 [Name: apoptotic process]; GO:0043312 [Name: neutrophil degranulation]; GO:0045087 [Name: innate immune response]; GO:0019730 [Name: antimicrobial humoral response]; GO:0019221 [Name: cytokine-mediated signaling pathway]; GO:0015891 [Name: siderophore transport]
54544	NICE-1	54544 [Gene Symbol: CRCT1] [Locus Tag: ] [Chromosome: 1] [Map Location: 1q21.3] [Description: cysteine rich C-terminal 1] [Gene Type: protein-coding]	-
84419	NMES1	84419 [Gene Symbol: C15orf48] [Locus Tag: ] [Chromosome: 15] [Map Location: 15q21.1] [Description: chromosome 15 open reading frame 48] [Gene Type: protein-coding]	GO:0022900 [Name: electron transport chain]; GO:1902600 [Name: hydrogen ion transmembrane transport]
10874	NMU	10874 [Gene Symbol: NMU] [Locus Tag: ] [Chromosome: 4] [Map Location: 4q12] [Description: neuromedin U] [Gene Type: protein-coding]	GO:0007186 [Name: G-protein coupled receptor signaling pathway]; GO:0007218 [Name: neuropeptide signaling pathway]; GO:0001659 [Name: temperature homeostasis]; GO:0001696 [Name: gastric acid secretion]; GO:0050806 [Name: positive regulation of synaptic transmission]; GO:1903999 [Name: negative regulation of eating behavior]; GO:0007204 [Name: positive regulation of cytosolic calcium ion concentra…
4837	NNMT	4837 [Gene Symbol: NNMT] [Locus Tag: ] [Chromosome: 11] [Map Location: 11q23.2] [Description: nicotinamide N-methyltransferase] [Gene Type: protein-coding]	GO:0032259 [Name: methylation]; GO:0010243 [Name: response to organonitrogen compound]; GO:0031100 [Name: animal organ regeneration]; GO:0034356 [Name: NAD biosynthesis via nicotinamide riboside salvage pathway]; GO:0042493 [Name: response to drug]
9520	NPEPPS	9520 [Gene Symbol: NPEPPS] [Locus Tag: ] [Chromosome: 17] [Map Location: 17q21.32] [Description: aminopeptidase puromycin sensitive] [Gene Type: protein-coding]	GO:0006508 [Name: proteolysis]; GO:0043171 [Name: peptide catabolic process]; GO:1903955 [Name: positive regulation of protein targeting to mitochondrion]; GO:0071456 [Name: cellular response to hypoxia]; GO:0000209 [Name: protein polyubiquitination]
4925	NUCB2	4925 [Gene Symbol: NUCB2] [Locus Tag: ] [Chromosome: 11] [Map Location: 11p15.1] [Description: nucleobindin 2] [Gene Type: protein-coding]	-
83540	NUF2	83540 [Gene Symbol: NUF2] [Locus Tag: ] [Chromosome: 1] [Map Location: 1q23.3] [Description: NUF2, NDC80 kinetochore complex component] [Gene Type: protein-coding]	GO:0051301 [Name: cell division]; GO:0051315 [Name: attachment of mitotic spindle microtubules to kinetochore]; GO:0051383 [Name: kinetochore organization]; GO:0007052 [Name: mitotic spindle organization]; GO:0007049 [Name: cell cycle]; GO:0007059 [Name: chromosome segregation]; GO:0045132 [Name: meiotic chromosome segregation]
57122	NUP107	57122 [Gene Symbol: NUP107] [Locus Tag: ] [Chromosome: 12] [Map Location: 12q15] [Description: nucleoporin 107] [Gene Type: protein-coding]	GO:0006606 [Name: protein import into nucleus]; GO:0006355 [Name: regulation of transcription, DNA-templated]; GO:0006406 [Name: mRNA export from nucleus]; GO:0008585 [Name: female gonad development]; GO:0051292 [Name: nuclear pore complex assembly]; GO:0000973 [Name: posttranscriptional tethering of RNA polymerase II gene DNA at nuclear periphery]; GO:0016032 [Name: viral process]
57122	NUp107	57122 [Gene Symbol: NUP107] [Locus Tag: ] [Chromosome: 12] [Map Location: 12q15] [Description: nucleoporin 107] [Gene Type: protein-coding]	GO:0006606 [Name: protein import into nucleus]; GO:0006355 [Name: regulation of transcription, DNA-templated]; GO:0006406 [Name: mRNA export from nucleus]; GO:0008585 [Name: female gonad development]; GO:0051292 [Name: nuclear pore complex assembly]; GO:0000973 [Name: posttranscriptional tethering of RNA polymerase II gene DNA at nuclear periphery]; GO:0016032 [Name: viral process]
51203	NUSAP1	51203 [Gene Symbol: NUSAP1] [Locus Tag: ] [Chromosome: 15] [Map Location: 15q15.1] [Description: nucleolar and spindle associated protein 1] [Gene Type: protein-coding]	GO:0040001 [Name: establishment of mitotic spindle localization]; GO:0000070 [Name: mitotic sister chromatid segregation]; GO:0007076 [Name: mitotic chromosome condensation]; GO:0000281 [Name: mitotic cytokinesis]; GO:0045840 [Name: positive regulation of mitotic nuclear division]
79991	OBFC1	79991 [Gene Symbol: STN1] [Locus Tag: ] [Chromosome: 10] [Map Location: 10q24.33] [Description: STN1, CST complex subunit] [Gene Type: protein-coding]	GO:0032211 [Name: negative regulation of telomere maintenance via telomerase]; GO:0000723 [Name: telomere maintenance]; GO:0045740 [Name: positive regulation of DNA replication]; GO:0010833 [Name: telomere maintenance via telomere lengthening]; GO:0016233 [Name: telomere capping]
4953	ODC1	4953 [Gene Symbol: ODC1] [Locus Tag: ] [Chromosome: 2] [Map Location: 2p25.1] [Description: ornithine decarboxylase 1] [Gene Type: protein-coding]	GO:0009615 [Name: response to virus]; GO:0042176 [Name: regulation of protein catabolic process]; GO:0008284 [Name: positive regulation of cell proliferation]; GO:0033387 [Name: putrescine biosynthetic process from ornithine]; GO:0001822 [Name: kidney development]; GO:0006521 [Name: regulation of cellular amino acid metabolic process]; GO:0006595 [Name: polyamine metabolic process]
4969	OGN	4969 [Gene Symbol: OGN] [Locus Tag: ] [Chromosome: 9] [Map Location: 9q22.31] [Description: osteoglycin] [Gene Type: protein-coding]	GO:0018146 [Name: keratan sulfate biosynthetic process]; GO:0010469 [Name: regulation of receptor activity]; GO:0042340 [Name: keratan sulfate catabolic process]; GO:0048662 [Name: negative regulation of smooth muscle cell proliferation]
6696	OPN	6696 [Gene Symbol: SPP1] [Locus Tag: ] [Chromosome: 4] [Map Location: 4q22.1] [Description: secreted phosphoprotein 1] [Gene Type: protein-coding]	GO:0010469 [Name: regulation of receptor activity]; GO:0045780 [Name: positive regulation of bone resorption]; GO:0007155 [Name: cell adhesion]; GO:0044267 [Name: cellular protein metabolic process]; GO:0048545 [Name: response to steroid hormone]; GO:0007566 [Name: embryo implantation]; GO:0031214 [Name: biomineral tissue development]; GO:0043687 [Name: post-translational protein modification]; G…
10631	OSF-2	10631 [Gene Symbol: POSTN] [Locus Tag: ] [Chromosome: 13] [Map Location: 13q13.3] [Description: periostin] [Gene Type: protein-coding]	GO:0071307 [Name: cellular response to vitamin K]; GO:0071560 [Name: cellular response to transforming growth factor beta stimulus]; GO:1990138 [Name: neuron projection extension]; GO:0044344 [Name: cellular response to fibroblast growth factor stimulus]; GO:0030198 [Name: extracellular matrix organization]; GO:0032355 [Name: response to estradiol]; GO:1904209 [Name: positive regulation of chemok…
6696	Osteopontin	6696 [Gene Symbol: SPP1] [Locus Tag: ] [Chromosome: 4] [Map Location: 4q22.1] [Description: secreted phosphoprotein 1] [Gene Type: protein-coding]	GO:0010469 [Name: regulation of receptor activity]; GO:0045780 [Name: positive regulation of bone resorption]; GO:0007155 [Name: cell adhesion]; GO:0044267 [Name: cellular protein metabolic process]; GO:0048545 [Name: response to steroid hormone]; GO:0007566 [Name: embryo implantation]; GO:0031214 [Name: biomineral tissue development]; GO:0043687 [Name: post-translational protein modification]; G…
29943	PADI1	29943 [Gene Symbol: PADI1] [Locus Tag: ] [Chromosome: 1] [Map Location: 1p36.13] [Description: peptidyl arginine deiminase 1] [Gene Type: protein-coding]	GO:0036414 [Name: histone citrullination]
10606	PAICS	10606 [Gene Symbol: PAICS] [Locus Tag: ] [Chromosome: 4] [Map Location: 4q12] [Description: phosphoribosylaminoimidazole carboxylase and phosphoribosylaminoimidazolesuccinocarboxamide synthase] [Gene Type: protein-coding]	GO:0006189 [Name: 'de novo' IMP biosynthetic process]; GO:0009168 [Name: purine ribonucleoside monophosphate biosynthetic process]; GO:0009113 [Name: purine nucleobase biosynthetic process]
85315	PAQR8	85315 [Gene Symbol: PAQR8] [Locus Tag: ] [Chromosome: 6] [Map Location: 6p12.2] [Description: progestin and adipoQ receptor family member 8] [Gene Type: protein-coding]	GO:0007275 [Name: multicellular organism development]; GO:0048477 [Name: oogenesis]; GO:0043401 [Name: steroid hormone mediated signaling pathway]; GO:0048545 [Name: response to steroid hormone]
64761	PARP12	64761 [Gene Symbol: PARP12] [Locus Tag: ] [Chromosome: 7] [Map Location: 7q34] [Description: poly(ADP-ribose) polymerase family member 12] [Gene Type: protein-coding]	-
5083	PAX9	5083 [Gene Symbol: PAX9] [Locus Tag: ] [Chromosome: 14] [Map Location: 14q13.3] [Description: paired box 9] [Gene Type: protein-coding]	GO:0042476 [Name: odontogenesis]; GO:0042481 [Name: regulation of odontogenesis]; GO:0071363 [Name: cellular response to growth factor stimulus]; GO:0006366 [Name: transcription from RNA polymerase II promoter]; GO:0045892 [Name: negative regulation of transcription, DNA-templated]; GO:0060325 [Name: face morphogenesis]; GO:0007492 [Name: endoderm development]; GO:0045944 [Name: positive regulati…
55872	PBK	55872 [Gene Symbol: PBK] [Locus Tag: ] [Chromosome: 8] [Map Location: 8p21.1] [Description: PDZ binding kinase] [Gene Type: protein-coding]	GO:0032873 [Name: negative regulation of stress-activated MAPK cascade]; GO:0006468 [Name: protein phosphorylation]; GO:0032435 [Name: negative regulation of proteasomal ubiquitin-dependent protein catabolic process]; GO:0034644 [Name: cellular response to UV]; GO:0000278 [Name: mitotic cell cycle]; GO:0050728 [Name: negative regulation of inflammatory response]
8850	PCAF	8850 [Gene Symbol: KAT2B] [Locus Tag: ] [Chromosome: 3] [Map Location: 3p24.3] [Description: lysine acetyltransferase 2B] [Gene Type: protein-coding]	GO:0006338 [Name: chromatin remodeling]; GO:0035948 [Name: positive regulation of gluconeogenesis by positive regulation of transcription from RNA polymerase II promoter]; GO:0045747 [Name: positive regulation of Notch signaling pathway]; GO:0006367 [Name: transcription initiation from RNA polymerase II promoter]; GO:0007221 [Name: positive regulation of transcription of Notch receptor target]; G…
5111	PCNA	5111 [Gene Symbol: PCNA] [Locus Tag: ] [Chromosome: 20] [Map Location: 20p12.3] [Description: proliferating cell nuclear antigen] [Gene Type: protein-coding]	GO:0006296 [Name: nucleotide-excision repair, DNA incision, 5'-to lesion]; GO:0032077 [Name: positive regulation of deoxyribonuclease activity]; GO:0007507 [Name: heart development]; GO:0019985 [Name: translesion synthesis]; GO:0045739 [Name: positive regulation of DNA repair]; GO:0071548 [Name: response to dexamethasone]; GO:0006298 [Name: mismatch repair]; GO:0042276 [Name: error-prone transles…
5121	PCP4	5121 [Gene Symbol: PCP4] [Locus Tag: ] [Chromosome: 21] [Map Location: 21q22.2] [Description: Purkinje cell protein 4] [Gene Type: protein-coding]	GO:0045666 [Name: positive regulation of neuron differentiation]; GO:0099004 [Name: calmodulin dependent kinase signaling pathway]
27250	PDCD4	27250 [Gene Symbol: PDCD4] [Locus Tag: ] [Chromosome: 10] [Map Location: 10q25.2] [Description: programmed cell death 4] [Gene Type: protein-coding]	GO:1900016 [Name: negative regulation of cytokine production involved in inflammatory response]; GO:1901224 [Name: positive regulation of NIK/NF-kappaB signaling]; GO:2000353 [Name: positive regulation of endothelial cell apoptotic process]; GO:1904706 [Name: negative regulation of vascular smooth muscle cell proliferation]; GO:0030509 [Name: BMP signaling pathway]; GO:0060940 [Name: epithelial t…
5166	PDK4	5166 [Gene Symbol: PDK4] [Locus Tag: ] [Chromosome: 7] [Map Location: 7q21.3] [Description: pyruvate dehydrogenase kinase 4] [Gene Type: protein-coding]	GO:0006885 [Name: regulation of pH]; GO:2000811 [Name: negative regulation of anoikis]; GO:0006468 [Name: protein phosphorylation]; GO:0072593 [Name: reactive oxygen species metabolic process]; GO:0042594 [Name: response to starvation]; GO:0010510 [Name: regulation of acetyl-CoA biosynthetic process from pyruvate]; GO:0042593 [Name: glucose homeostasis]; GO:0045124 [Name: regulation of bone resor…
64236	PDLIM2	64236 [Gene Symbol: PDLIM2] [Locus Tag: ] [Chromosome: 8] [Map Location: 8p21.3] [Description: PDZ and LIM domain 2] [Gene Type: protein-coding]	-
23037	PDZD2	23037 [Gene Symbol: PDZD2] [Locus Tag: ] [Chromosome: 5] [Map Location: 5p13.3] [Description: PDZ domain containing 2] [Gene Type: protein-coding]	GO:0007155 [Name: cell adhesion]
5217	PFN2	5217 [Gene Symbol: PFN2] [Locus Tag: ] [Chromosome: 3] [Map Location: 3q25.1] [Description: profilin 2] [Gene Type: protein-coding]	GO:0030036 [Name: actin cytoskeleton organization]; GO:0051496 [Name: positive regulation of stress fiber assembly]; GO:0032233 [Name: positive regulation of actin filament bundle assembly]; GO:0032781 [Name: positive regulation of ATPase activity]; GO:0050821 [Name: protein stabilization]; GO:0033138 [Name: positive regulation of peptidyl-serine phosphorylation]; GO:2000300 [Name: regulation of …
5239	PGM5	5239 [Gene Symbol: PGM5] [Locus Tag: ] [Chromosome: 9] [Map Location: 9q21.11] [Description: phosphoglucomutase 5] [Gene Type: protein-coding]	GO:0007155 [Name: cell adhesion]; GO:0019388 [Name: galactose catabolic process]; GO:0005978 [Name: glycogen biosynthetic process]; GO:0006006 [Name: glucose metabolic process]
9749	PHACTR2	9749 [Gene Symbol: PHACTR2] [Locus Tag: ] [Chromosome: 6] [Map Location: 6q24.2] [Description: phosphatase and actin regulator 2] [Gene Type: protein-coding]	GO:0002576 [Name: platelet degranulation]; GO:0032515 [Name: negative regulation of phosphoprotein phosphatase activity]
65979	PHACTR4	65979 [Gene Symbol: PHACTR4] [Locus Tag: ] [Chromosome: 1] [Map Location: 1p35.3] [Description: phosphatase and actin regulator 4] [Gene Type: protein-coding]	GO:0030036 [Name: actin cytoskeleton organization]; GO:0043666 [Name: regulation of phosphoprotein phosphatase activity]; GO:0001755 [Name: neural crest cell migration]; GO:2001045 [Name: negative regulation of integrin-mediated signaling pathway]; GO:0061386 [Name: closure of optic fissure]; GO:0001843 [Name: neural tube closure]; GO:0051726 [Name: regulation of cell cycle]; GO:0048484 [Name: en…
22822	PHLDA1	22822 [Gene Symbol: PHLDA1] [Locus Tag: ] [Chromosome: 12] [Map Location: 12q21.2] [Description: pleckstrin homology like domain family A member 1] [Gene Type: protein-coding]	GO:0000086 [Name: G2/M transition of mitotic cell cycle]; GO:0045210 [Name: FasL biosynthetic process]; GO:0006915 [Name: apoptotic process]
90102	PHLDB2	90102 [Gene Symbol: PHLDB2] [Locus Tag: ] [Chromosome: 3] [Map Location: 3q13.2] [Description: pleckstrin homology like domain family B member 2] [Gene Type: protein-coding]	GO:0000226 [Name: microtubule cytoskeleton organization]; GO:0045184 [Name: establishment of protein localization]; GO:1904261 [Name: positive regulation of basement membrane assembly involved in embryonic body morphogenesis]; GO:0010717 [Name: regulation of epithelial to mesenchymal transition]; GO:0070507 [Name: regulation of microtubule cytoskeleton organization]; GO:0010470 [Name: regulation …
9540	PIG3	9540 [Gene Symbol: TP53I3] [Locus Tag: ] [Chromosome: 2] [Map Location: 2p23.3] [Description: tumor protein p53 inducible protein 3] [Gene Type: protein-coding]	GO:0055114 [Name: oxidation-reduction process]; GO:0042981 [Name: regulation of apoptotic process]; GO:0006739 [Name: NADP metabolic process]
5295	PIK3R1	5295 [Gene Symbol: PIK3R1] [Locus Tag: ] [Chromosome: 5] [Map Location: 5q13.1] [Description: phosphoinositide-3-kinase regulatory subunit 1] [Gene Type: protein-coding]	GO:0030168 [Name: platelet activation]; GO:0030335 [Name: positive regulation of cell migration]; GO:0001678 [Name: cellular glucose homeostasis]; GO:0016032 [Name: viral process]; GO:0042307 [Name: positive regulation of protein import into nucleus]; GO:0050852 [Name: T cell receptor signaling pathway]; GO:0006468 [Name: protein phosphorylation]; GO:0043066 [Name: negative regulation of apoptoti…
5292	PIM1	5292 [Gene Symbol: PIM1] [Locus Tag: ] [Chromosome: 6] [Map Location: 6p21.2] [Description: Pim-1 proto-oncogene, serine/threonine kinase] [Gene Type: protein-coding]	GO:0060045 [Name: positive regulation of cardiac muscle cell proliferation]; GO:0043433 [Name: negative regulation of sequence-specific DNA binding transcription factor activity]; GO:0006915 [Name: apoptotic process]; GO:0019221 [Name: cytokine-mediated signaling pathway]; GO:0006468 [Name: protein phosphorylation]; GO:0007049 [Name: cell cycle]; GO:0070561 [Name: vitamin D receptor signaling pat…
5307	PITX1	5307 [Gene Symbol: PITX1] [Locus Tag: ] [Chromosome: 5] [Map Location: 5q31.1] [Description: paired like homeodomain 1] [Gene Type: protein-coding]	GO:0045944 [Name: positive regulation of transcription from RNA polymerase II promoter]; GO:0006366 [Name: transcription from RNA polymerase II promoter]; GO:0014707 [Name: branchiomeric skeletal muscle development]; GO:0045892 [Name: negative regulation of transcription, DNA-templated]; GO:0009653 [Name: anatomical structure morphogenesis]; GO:0035116 [Name: embryonic hindlimb morphogenesis]; GO…
11187	PKP3	11187 [Gene Symbol: PKP3] [Locus Tag: ] [Chromosome: 11] [Map Location: 11p15.5] [Description: plakophilin 3] [Gene Type: protein-coding]	GO:0006417 [Name: regulation of translation]; GO:0010628 [Name: positive regulation of gene expression]; GO:0007043 [Name: cell-cell junction assembly]; GO:0072659 [Name: protein localization to plasma membrane]; GO:0002159 [Name: desmosome assembly]; GO:0070268 [Name: cornification]; GO:0098609 [Name: cell-cell adhesion]; GO:0031424 [Name: keratinization]; GO:1902373 [Name: negative regulation o…
51316	PLAC8	51316 [Gene Symbol: PLAC8] [Locus Tag: ] [Chromosome: 4] [Map Location: 4q21.22] [Description: placenta specific 8] [Gene Type: protein-coding]	GO:0043312 [Name: neutrophil degranulation]; GO:0009409 [Name: response to cold]; GO:0043066 [Name: negative regulation of apoptotic process]; GO:0045944 [Name: positive regulation of transcription from RNA polymerase II promoter]; GO:0050873 [Name: brown fat cell differentiation]; GO:0008284 [Name: positive regulation of cell proliferation]; GO:0042742 [Name: defense response to bacterium]; GO:0…
5325	PLAGL1	5325 [Gene Symbol: PLAGL1] [Locus Tag: ] [Chromosome: 6] [Map Location: 6q24.2] [Description: PLAG1 like zinc finger 1] [Gene Type: protein-coding]	GO:0006366 [Name: transcription from RNA polymerase II promoter]; GO:0007050 [Name: cell cycle arrest]; GO:0006977 [Name: DNA damage response, signal transduction by p53 class mediator resulting in cell cycle arrest]; GO:0045944 [Name: positive regulation of transcription from RNA polymerase II promoter]; GO:0006915 [Name: apoptotic process]
5328	PLAU	5328 [Gene Symbol: PLAU] [Locus Tag: ] [Chromosome: 10] [Map Location: 10q22.2] [Description: plasminogen activator, urokinase] [Gene Type: protein-coding]	GO:0007165 [Name: signal transduction]; GO:0007596 [Name: blood coagulation]; GO:0014910 [Name: regulation of smooth muscle cell migration]; GO:0042127 [Name: regulation of cell proliferation]; GO:0061041 [Name: regulation of wound healing]; GO:0042730 [Name: fibrinolysis]; GO:2000097 [Name: regulation of smooth muscle cell-matrix adhesion]; GO:0006508 [Name: proteolysis]; GO:0010469 [Name: regul…
5352	PLOD2	5352 [Gene Symbol: PLOD2] [Locus Tag: ] [Chromosome: 3] [Map Location: 3q24] [Description: procollagen-lysine,2-oxoglutarate 5-dioxygenase 2] [Gene Type: protein-coding]	GO:0001666 [Name: response to hypoxia]; GO:0006493 [Name: protein O-linked glycosylation]; GO:0030199 [Name: collagen fibril organization]; GO:0006464 [Name: cellular protein modification process]; GO:0046947 [Name: hydroxylysine biosynthetic process]; GO:0032963 [Name: collagen metabolic process]; GO:0017185 [Name: peptidyl-lysine hydroxylation]; GO:0055114 [Name: oxidation-reduction process]
5361	PLXNA1	5361 [Gene Symbol: PLXNA1] [Locus Tag: ] [Chromosome: 3] [Map Location: 3q21.3] [Description: plexin A1] [Gene Type: protein-coding]	GO:0007275 [Name: multicellular organism development]; GO:0050772 [Name: positive regulation of axonogenesis]; GO:0014910 [Name: regulation of smooth muscle cell migration]; GO:0008360 [Name: regulation of cell shape]; GO:0060666 [Name: dichotomous subdivision of terminal units involved in salivary gland branching]; GO:0071526 [Name: semaphorin-plexin signaling pathway]; GO:1990138 [Name: neuron …
5372	PMM1	5372 [Gene Symbol: PMM1] [Locus Tag: ] [Chromosome: 22] [Map Location: 22q13.2] [Description: phosphomannomutase 1] [Gene Type: protein-coding]	GO:0045047 [Name: protein targeting to ER]; GO:0006013 [Name: mannose metabolic process]; GO:0006487 [Name: protein N-linked glycosylation]; GO:0009298 [Name: GDP-mannose biosynthetic process]; GO:1990830 [Name: cellular response to leukemia inhibitory factor]
10631	POSTN	10631 [Gene Symbol: POSTN] [Locus Tag: ] [Chromosome: 13] [Map Location: 13q13.3] [Description: periostin] [Gene Type: protein-coding]	GO:0071307 [Name: cellular response to vitamin K]; GO:0071560 [Name: cellular response to transforming growth factor beta stimulus]; GO:1990138 [Name: neuron projection extension]; GO:0044344 [Name: cellular response to fibroblast growth factor stimulus]; GO:0030198 [Name: extracellular matrix organization]; GO:0032355 [Name: response to estradiol]; GO:1904209 [Name: positive regulation of chemok…
196051	PPAPDC1A	196051 [Gene Symbol: PLPP4] [Locus Tag: ] [Chromosome: 10] [Map Location: 10q26.12] [Description: phospholipid phosphatase 4] [Gene Type: protein-coding]	GO:0006644 [Name: phospholipid metabolic process]; GO:0007165 [Name: signal transduction]; GO:0038096 [Name: Fc-gamma receptor signaling pathway involved in phagocytosis]; GO:0046839 [Name: phospholipid dephosphorylation]
8500	PPFIA1	8500 [Gene Symbol: PPFIA1] [Locus Tag: ] [Chromosome: 11] [Map Location: 11q13.3] [Description: PTPRF interacting protein alpha 1] [Gene Type: protein-coding]	GO:0051497 [Name: negative regulation of stress fiber assembly]; GO:1903077 [Name: negative regulation of protein localization to plasma membrane]; GO:0007160 [Name: cell-matrix adhesion]; GO:0007165 [Name: signal transduction]
5493	PPL	5493 [Gene Symbol: PPL] [Locus Tag: ] [Chromosome: 16] [Map Location: 16p13.3] [Description: periplakin] [Gene Type: protein-coding]	GO:0045104 [Name: intermediate filament cytoskeleton organization]; GO:0070268 [Name: cornification]; GO:0042060 [Name: wound healing]; GO:0007010 [Name: cytoskeleton organization]; GO:0009612 [Name: response to mechanical stimulus]
152926	PPM1K	152926 [Gene Symbol: PPM1K] [Locus Tag: ] [Chromosome: 4] [Map Location: 4q22.1] [Description: protein phosphatase, Mg2+/Mn2+ dependent 1K] [Gene Type: protein-coding]	GO:0009083 [Name: branched-chain amino acid catabolic process]; GO:0006470 [Name: protein dephosphorylation]
94274	PPP1R14A	94274 [Gene Symbol: PPP1R14A] [Locus Tag: ] [Chromosome: 19] [Map Location: 19q13.2] [Description: protein phosphatase 1 regulatory inhibitor subunit 14A] [Gene Type: protein-coding]	GO:0035304 [Name: regulation of protein dephosphorylation]; GO:0032515 [Name: negative regulation of phosphoprotein phosphatase activity]; GO:0042325 [Name: regulation of phosphorylation]; GO:0035690 [Name: cellular response to drug]
5507	PPP1R3C	5507 [Gene Symbol: PPP1R3C] [Locus Tag: ] [Chromosome: 10] [Map Location: 10q23.32] [Description: protein phosphatase 1 regulatory subunit 3C] [Gene Type: protein-coding]	GO:0006470 [Name: protein dephosphorylation]; GO:0005977 [Name: glycogen metabolic process]; GO:0005978 [Name: glycogen biosynthetic process]; GO:0043666 [Name: regulation of phosphoprotein phosphatase activity]
11272	PROL4	11272 [Gene Symbol: PRR4] [Locus Tag: ] [Chromosome: 12] [Map Location: 12p13.2] [Description: proline rich 4] [Gene Type: protein-coding]	GO:0001895 [Name: retina homeostasis]; GO:0007601 [Name: visual perception]
11272	PRR4	11272 [Gene Symbol: PRR4] [Locus Tag: ] [Chromosome: 12] [Map Location: 12p13.2] [Description: proline rich 4] [Gene Type: protein-coding]	GO:0001895 [Name: retina homeostasis]; GO:0007601 [Name: visual perception]
11098	PRSS23	11098 [Gene Symbol: PRSS23] [Locus Tag: ] [Chromosome: 11] [Map Location: 11q14.2] [Description: serine protease 23] [Gene Type: protein-coding]	GO:0043687 [Name: post-translational protein modification]; GO:0044267 [Name: cellular protein metabolic process]; GO:0006508 [Name: proteolysis]
83886	PRSS27	83886 [Gene Symbol: PRSS27] [Locus Tag: ] [Chromosome: 16] [Map Location: 16p13.3] [Description: serine protease 27] [Gene Type: protein-coding]	GO:0006508 [Name: proteolysis]
5646	PRSS3	5646 [Gene Symbol: PRSS3] [Locus Tag: ] [Chromosome: 9] [Map Location: 9p13.3] [Description: serine protease 3] [Gene Type: protein-coding]	GO:0019730 [Name: antimicrobial humoral response]; GO:0009235 [Name: cobalamin metabolic process]; GO:0043312 [Name: neutrophil degranulation]; GO:0006508 [Name: proteolysis]; GO:0007586 [Name: digestion]; GO:0043542 [Name: endothelial cell migration]; GO:0031638 [Name: zymogen activation]
8000	PSCA	8000 [Gene Symbol: PSCA] [Locus Tag: ] [Chromosome: 8] [Map Location: 8q24.3] [Description: prostate stem cell antigen] [Gene Type: protein-coding]	GO:0099601 [Name: regulation of neurotransmitter receptor activity]; GO:0070373 [Name: negative regulation of ERK1 and ERK2 cascade]
5730	PTGDS	5730 [Gene Symbol: PTGDS] [Locus Tag: ] [Chromosome: 9] [Map Location: 9q34.3] [Description: prostaglandin D2 synthase] [Gene Type: protein-coding]	GO:0045187 [Name: regulation of circadian sleep/wake cycle, sleep]; GO:0001516 [Name: prostaglandin biosynthetic process]; GO:0019371 [Name: cyclooxygenase pathway]
5744	PTHLH	5744 [Gene Symbol: PTHLH] [Locus Tag: ] [Chromosome: 12] [Map Location: 12p11.22] [Description: parathyroid hormone like hormone] [Gene Type: protein-coding]	GO:0008284 [Name: positive regulation of cell proliferation]; GO:0008544 [Name: epidermis development]; GO:0030282 [Name: bone mineralization]; GO:0007186 [Name: G-protein coupled receptor signaling pathway]; GO:0010469 [Name: regulation of receptor activity]; GO:0002076 [Name: osteoblast development]; GO:0008285 [Name: negative regulation of cell proliferation]; GO:0046058 [Name: cAMP metabolic …
5753	PTK6	5753 [Gene Symbol: PTK6] [Locus Tag: ] [Chromosome: 20] [Map Location: 20q13.33] [Description: protein tyrosine kinase 6] [Gene Type: protein-coding]	GO:0071300 [Name: cellular response to retinoic acid]; GO:0006468 [Name: protein phosphorylation]; GO:0009968 [Name: negative regulation of signal transduction]; GO:0030154 [Name: cell differentiation]; GO:0045787 [Name: positive regulation of cell cycle]; GO:0038128 [Name: ERBB2 signaling pathway]; GO:0007169 [Name: transmembrane receptor protein tyrosine kinase signaling pathway]; GO:0046777 [N…
5754	PTK7	5754 [Gene Symbol: PTK7] [Locus Tag: ] [Chromosome: 6] [Map Location: 6p21.1] [Description: protein tyrosine kinase 7 (inactive)] [Gene Type: protein-coding]	GO:0090103 [Name: cochlea morphogenesis]; GO:0001736 [Name: establishment of planar polarity]; GO:0006468 [Name: protein phosphorylation]; GO:0060484 [Name: lung-associated mesenchyme development]; GO:0090179 [Name: planar cell polarity pathway involved in neural tube closure]; GO:0016477 [Name: cell migration]; GO:0060976 [Name: coronary vasculature development]; GO:0071300 [Name: cellular respo…
5764	PTN	5764 [Gene Symbol: PTN] [Locus Tag: ] [Chromosome: 7] [Map Location: 7q33] [Description: pleiotrophin] [Gene Type: protein-coding]	GO:0001889 [Name: liver development]; GO:0008360 [Name: regulation of cell shape]; GO:0010976 [Name: positive regulation of neuron projection development]; GO:1990089 [Name: response to nerve growth factor]; GO:0010469 [Name: regulation of receptor activity]; GO:0010811 [Name: positive regulation of cell-substrate adhesion]; GO:0016525 [Name: negative regulation of angiogenesis]; GO:0045837 [Name…
54517	PUS7	54517 [Gene Symbol: PUS7] [Locus Tag: ] [Chromosome: 7] [Map Location: 7q22.3] [Description: pseudouridylate synthase 7] [Gene Type: protein-coding]	GO:0031119 [Name: tRNA pseudouridine synthesis]; GO:0017148 [Name: negative regulation of translation]; GO:1990481 [Name: mRNA pseudouridine synthesis]; GO:0001522 [Name: pseudouridine synthesis]; GO:1902036 [Name: regulation of hematopoietic stem cell differentiation]; GO:2000380 [Name: regulation of mesoderm development]
7837	PXDN	7837 [Gene Symbol: PXDN] [Locus Tag: ] [Chromosome: 2] [Map Location: 2p25.3] [Description: peroxidasin] [Gene Type: protein-coding]	GO:0006955 [Name: immune response]; GO:0006979 [Name: response to oxidative stress]; GO:0030198 [Name: extracellular matrix organization]; GO:0098869 [Name: cellular oxidant detoxification]; GO:0055114 [Name: oxidation-reduction process]; GO:0001960 [Name: negative regulation of cytokine-mediated signaling pathway]; GO:0042744 [Name: hydrogen peroxide catabolic process]
8766	RAB11A	8766 [Gene Symbol: RAB11A] [Locus Tag: ] [Chromosome: 15] [Map Location: 15q22.31] [Description: RAB11A, member RAS oncogene family] [Gene Type: protein-coding]	GO:0006887 [Name: exocytosis]; GO:0032465 [Name: regulation of cytokinesis]; GO:0051223 [Name: regulation of protein transport]; GO:0006886 [Name: intracellular protein transport]; GO:0010796 [Name: regulation of multivesicular body size]; GO:0048169 [Name: regulation of long-term neuronal synaptic plasticity]; GO:0060627 [Name: regulation of vesicle-mediated transport]; GO:0010634 [Name: positiv…
80223	RAB11FIP1	80223 [Gene Symbol: RAB11FIP1] [Locus Tag: ] [Chromosome: 8] [Map Location: 8p11.23] [Description: RAB11 family interacting protein 1] [Gene Type: protein-coding]	GO:0070164 [Name: negative regulation of adiponectin secretion]; GO:0015031 [Name: protein transport]; GO:0045055 [Name: regulated exocytosis]
5888	RAD51	5888 [Gene Symbol: RAD51] [Locus Tag: ] [Chromosome: 15] [Map Location: 15q15.1] [Description: RAD51 recombinase] [Gene Type: protein-coding]	GO:0006310 [Name: DNA recombination]; GO:0006312 [Name: mitotic recombination]; GO:0031297 [Name: replication fork processing]; GO:1990426 [Name: mitotic recombination-dependent replication fork processing]; GO:0051106 [Name: positive regulation of DNA ligation]; GO:0051260 [Name: protein homooligomerization]; GO:0000722 [Name: telomere maintenance via recombination]; GO:0006268 [Name: DNA unwind…
26064	RAI14	26064 [Gene Symbol: RAI14] [Locus Tag: ] [Chromosome: 5] [Map Location: 5p13.2] [Description: retinoic acid induced 14] [Gene Type: protein-coding]	GO:0007283 [Name: spermatogenesis]; GO:0030154 [Name: cell differentiation]
5902	RANBP1	5902 [Gene Symbol: RANBP1] [Locus Tag: ] [Chromosome: 22] [Map Location: 22q11.21] [Description: RAN binding protein 1] [Gene Type: protein-coding]	GO:0007165 [Name: signal transduction]; GO:0043547 [Name: positive regulation of GTPase activity]; GO:0015031 [Name: protein transport]; GO:0016032 [Name: viral process]
10048	RANBP9	10048 [Gene Symbol: RANBP9] [Locus Tag: ] [Chromosome: 6] [Map Location: 6p23] [Description: RAN binding protein 9] [Gene Type: protein-coding]	GO:0007411 [Name: axon guidance]; GO:0070373 [Name: negative regulation of ERK1 and ERK2 cascade]; GO:0000165 [Name: MAPK cascade]; GO:0007020 [Name: microtubule nucleation]; GO:0065003 [Name: macromolecular complex assembly]
10235	RASGRP2	10235 [Gene Symbol: RASGRP2] [Locus Tag: ] [Chromosome: 11] [Map Location: 11q13.1] [Description: RAS guanyl releasing protein 2] [Gene Type: protein-coding]	GO:0043547 [Name: positive regulation of GTPase activity]; GO:0071277 [Name: cellular response to calcium ion]; GO:0001558 [Name: regulation of cell growth]; GO:0007165 [Name: signal transduction]; GO:0007265 [Name: Ras protein signal transduction]
5947	RBP1	5947 [Gene Symbol: RBP1] [Locus Tag: ] [Chromosome: 3] [Map Location: 3q23] [Description: retinol binding protein 1] [Gene Type: protein-coding]	GO:0006776 [Name: vitamin A metabolic process]; GO:0055088 [Name: lipid homeostasis]; GO:0002138 [Name: retinoic acid biosynthetic process]; GO:0001523 [Name: retinoid metabolic process]
116362	RBP7	116362 [Gene Symbol: RBP7] [Locus Tag: ] [Chromosome: 1] [Map Location: 1p36.22] [Description: retinol binding protein 7] [Gene Type: protein-coding]	-
11030	RBPMS	11030 [Gene Symbol: RBPMS] [Locus Tag: ] [Chromosome: 8] [Map Location: 8p12] [Description: RNA binding protein, mRNA processing factor] [Gene Type: protein-coding]	GO:0006979 [Name: response to oxidative stress]; GO:0000398 [Name: mRNA splicing, via spliceosome]; GO:0006351 [Name: transcription, DNA-templated]; GO:0010862 [Name: positive regulation of pathway-restricted SMAD protein phosphorylation]; GO:0006355 [Name: regulation of transcription, DNA-templated]; GO:0006396 [Name: RNA processing]; GO:1903508 [Name: positive regulation of nucleic acid-templat…
5984	RFC4	5984 [Gene Symbol: RFC4] [Locus Tag: ] [Chromosome: 3] [Map Location: 3q27.3] [Description: replication factor C subunit 4] [Gene Type: protein-coding]	GO:0070987 [Name: error-free translesion synthesis]; GO:0006281 [Name: DNA repair]; GO:0006271 [Name: DNA strand elongation involved in DNA replication]; GO:0006283 [Name: transcription-coupled nucleotide-excision repair]; GO:0032201 [Name: telomere maintenance via semi-conservative replication]; GO:0006296 [Name: nucleotide-excision repair, DNA incision, 5'-to lesion]; GO:0006297 [Name: nucleoti…
5996	RGS1	5996 [Gene Symbol: RGS1] [Locus Tag: ] [Chromosome: 1] [Map Location: 1q31.2] [Description: regulator of G protein signaling 1] [Gene Type: protein-coding]	GO:0006955 [Name: immune response]; GO:0007186 [Name: G-protein coupled receptor signaling pathway]; GO:0008277 [Name: regulation of G-protein coupled receptor protein signaling pathway]; GO:0009968 [Name: negative regulation of signal transduction]; GO:0007165 [Name: signal transduction]; GO:0043547 [Name: positive regulation of GTPase activity]; GO:0061737 [Name: leukotriene signaling pathway];…
8490	RGS5	8490 [Gene Symbol: RGS5] [Locus Tag: ] [Chromosome: 1] [Map Location: 1q23.3] [Description: regulator of G protein signaling 5] [Gene Type: protein-coding]	GO:0043547 [Name: positive regulation of GTPase activity]; GO:0008277 [Name: regulation of G-protein coupled receptor protein signaling pathway]; GO:0009968 [Name: negative regulation of signal transduction]
51458	RHCG	51458 [Gene Symbol: RHCG] [Locus Tag: ] [Chromosome: 15] [Map Location: 15q26.1] [Description: Rh family C glycoprotein] [Gene Type: protein-coding]	GO:0006885 [Name: regulation of pH]; GO:0015837 [Name: amine transport]; GO:0015696 [Name: ammonium transport]; GO:0006873 [Name: cellular ion homeostasis]; GO:0030855 [Name: epithelial cell differentiation]; GO:0070634 [Name: transepithelial ammonium transport]; GO:0042592 [Name: homeostatic process]; GO:0072488 [Name: ammonium transmembrane transport]
8780	RIOK3	8780 [Gene Symbol: RIOK3] [Locus Tag: ] [Chromosome: 18] [Map Location: 18q11.2] [Description: RIO kinase 3] [Gene Type: protein-coding]	GO:0007059 [Name: chromosome segregation]; GO:0032463 [Name: negative regulation of protein homooligomerization]; GO:0032728 [Name: positive regulation of interferon-beta production]; GO:0039534 [Name: negative regulation of MDA-5 signaling pathway]; GO:0051607 [Name: defense response to virus]; GO:0030490 [Name: maturation of SSU-rRNA]; GO:0045087 [Name: innate immune response]; GO:0006468 [Name…
64777	RMND5B	64777 [Gene Symbol: RMND5B] [Locus Tag: ] [Chromosome: 5] [Map Location: 5q35.3] [Description: required for meiotic nuclear division 5 homolog B] [Gene Type: protein-coding]	GO:0043161 [Name: proteasome-mediated ubiquitin-dependent protein catabolic process]; GO:0016567 [Name: protein ubiquitination]
50862	RNF141	50862 [Gene Symbol: RNF141] [Locus Tag: ] [Chromosome: 11] [Map Location: 11p15.4|11p15] [Description: ring finger protein 141] [Gene Type: protein-coding]	GO:0051865 [Name: protein autoubiquitination]; GO:0006355 [Name: regulation of transcription, DNA-templated]
6095	RORA	6095 [Gene Symbol: RORA] [Locus Tag: ] [Chromosome: 15] [Map Location: 15q22.2] [Description: RAR related orphan receptor A] [Gene Type: protein-coding]	GO:0042753 [Name: positive regulation of circadian rhythm]; GO:0043030 [Name: regulation of macrophage activation]; GO:0001525 [Name: angiogenesis]; GO:0071456 [Name: cellular response to hypoxia]; GO:0036315 [Name: cellular response to sterol]; GO:0072539 [Name: T-helper 17 cell differentiation]; GO:0010906 [Name: regulation of glucose metabolic process]; GO:0042692 [Name: muscle cell differenti…
389432	SAMD5	389432 [Gene Symbol: SAMD5] [Locus Tag: ] [Chromosome: 6] [Map Location: 6q24.3] [Description: sterile alpha motif domain containing 5] [Gene Type: protein-coding]	GO:0009966 [Name: regulation of signal transduction]; GO:0043507 [Name: positive regulation of JUN kinase activity]; GO:1901224 [Name: positive regulation of NIK/NF-kappaB signaling]
6236	RRAD	6236 [Gene Symbol: RRAD] [Locus Tag: ] [Chromosome: 16] [Map Location: 16q22.1] [Description: RRAD, Ras related glycolysis inhibitor and calcium channel regulator] [Gene Type: protein-coding]	GO:0007264 [Name: small GTPase mediated signal transduction]; GO:1903169 [Name: regulation of calcium ion transmembrane transport]; GO:1901842 [Name: negative regulation of high voltage-gated calcium channel activity]
58528	RRAGD	58528 [Gene Symbol: RRAGD] [Locus Tag: ] [Chromosome: 6] [Map Location: 6q15] [Description: Ras related GTP binding D] [Gene Type: protein-coding]	GO:0007050 [Name: cell cycle arrest]; GO:0010506 [Name: regulation of autophagy]; GO:0016241 [Name: regulation of macroautophagy]; GO:0034613 [Name: cellular protein localization]; GO:0071230 [Name: cellular response to amino acid stimulus]; GO:0009267 [Name: cellular response to starvation]; GO:0032008 [Name: positive regulation of TOR signaling]; GO:0071233 [Name: cellular response to leucine];…
860	RUNX2	860 [Gene Symbol: RUNX2] [Locus Tag: ] [Chromosome: 6] [Map Location: 6p21.1] [Description: runt related transcription factor 2] [Gene Type: protein-coding]	GO:0048863 [Name: stem cell differentiation]; GO:0006357 [Name: regulation of transcription from RNA polymerase II promoter]; GO:0030217 [Name: T cell differentiation]; GO:0032332 [Name: positive regulation of chondrocyte differentiation]; GO:0035115 [Name: embryonic forelimb morphogenesis]; GO:0040036 [Name: regulation of fibroblast growth factor receptor signaling pathway]; GO:0042475 [Name: od…
6279	S100A8	6279 [Gene Symbol: S100A8] [Locus Tag: ] [Chromosome: 1] [Map Location: 1q21.3] [Description: S100 calcium binding protein A8] [Gene Type: protein-coding]	GO:0002224 [Name: toll-like receptor signaling pathway]; GO:0014002 [Name: astrocyte development]; GO:0050832 [Name: defense response to fungus]; GO:0002523 [Name: leukocyte migration involved in inflammatory response]; GO:0006914 [Name: autophagy]; GO:0030307 [Name: positive regulation of cell growth]; GO:0050729 [Name: positive regulation of inflammatory response]; GO:0002526 [Name: acute infla…
6280	S100A9	6280 [Gene Symbol: S100A9] [Locus Tag: ] [Chromosome: 1] [Map Location: 1q21.3] [Description: S100 calcium binding protein A9] [Gene Type: protein-coding]	GO:0010976 [Name: positive regulation of neuron projection development]; GO:0014002 [Name: astrocyte development]; GO:0045087 [Name: innate immune response]; GO:0007267 [Name: cell-cell signaling]; GO:0006919 [Name: activation of cysteine-type endopeptidase activity involved in apoptotic process]; GO:0032602 [Name: chemokine production]; GO:0035606 [Name: peptidyl-cysteine S-trans-nitrosylation];…
57402	S100A14	57402 [Gene Symbol: S100A14] [Locus Tag: ] [Chromosome: 1] [Map Location: 1q21.3] [Description: S100 calcium binding protein A14] [Gene Type: protein-coding]	GO:0055074 [Name: calcium ion homeostasis]; GO:0071624 [Name: positive regulation of granulocyte chemotaxis]; GO:0090026 [Name: positive regulation of monocyte chemotaxis]; GO:0032496 [Name: response to lipopolysaccharide]; GO:0034142 [Name: toll-like receptor 4 signaling pathway]; GO:0006915 [Name: apoptotic process]; GO:0042742 [Name: defense response to bacterium]
6279	S100A8	6279 [Gene Symbol: S100A8] [Locus Tag: ] [Chromosome: 1] [Map Location: 1q21.3] [Description: S100 calcium binding protein A8] [Gene Type: protein-coding]	GO:0002224 [Name: toll-like receptor signaling pathway]; GO:0014002 [Name: astrocyte development]; GO:0050832 [Name: defense response to fungus]; GO:0002523 [Name: leukocyte migration involved in inflammatory response]; GO:0006914 [Name: autophagy]; GO:0030307 [Name: positive regulation of cell growth]; GO:0050729 [Name: positive regulation of inflammatory response]; GO:0002526 [Name: acute infla…
6280	S100A9	6280 [Gene Symbol: S100A9] [Locus Tag: ] [Chromosome: 1] [Map Location: 1q21.3] [Description: S100 calcium binding protein A9] [Gene Type: protein-coding]	GO:0010976 [Name: positive regulation of neuron projection development]; GO:0014002 [Name: astrocyte development]; GO:0045087 [Name: innate immune response]; GO:0007267 [Name: cell-cell signaling]; GO:0006919 [Name: activation of cysteine-type endopeptidase activity involved in apoptotic process]; GO:0032602 [Name: chemokine production]; GO:0035606 [Name: peptidyl-cysteine S-trans-nitrosylation];…
6286	S100P	6286 [Gene Symbol: S100P] [Locus Tag: ] [Chromosome: 4] [Map Location: 4p16.1] [Description: S100 calcium binding protein P] [Gene Type: protein-coding]	GO:0043312 [Name: neutrophil degranulation]; GO:0010033 [Name: response to organic substance]; GO:0043542 [Name: endothelial cell migration]
23328	SASH1	23328 [Gene Symbol: SASH1] [Locus Tag: ] [Chromosome: 6] [Map Location: 6q24.3-q25.1] [Description: SAM and SH3 domain containing 1] [Gene Type: protein-coding]	GO:0009966 [Name: regulation of signal transduction]; GO:0010595 [Name: positive regulation of endothelial cell migration]; GO:1900745 [Name: positive regulation of p38MAPK cascade]; GO:1901224 [Name: positive regulation of NIK/NF-kappaB signaling]; GO:0031666 [Name: positive regulation of lipopolysaccharide-mediated signaling pathway]; GO:0043507 [Name: positive regulation of JUN kinase activity…
286133	SCARA5	286133 [Gene Symbol: SCARA5] [Locus Tag: ] [Chromosome: 8] [Map Location: 8p21.1] [Description: scavenger receptor class A member 5] [Gene Type: protein-coding]	GO:0070207 [Name: protein homotrimerization]; GO:0034755 [Name: iron ion transmembrane transport]; GO:0006879 [Name: cellular iron ion homeostasis]; GO:0006897 [Name: endocytosis]; GO:0006898 [Name: receptor-mediated endocytosis]; GO:0034605 [Name: cellular response to heat]
8796	SCEL	8796 [Gene Symbol: SCEL] [Locus Tag: ] [Chromosome: 13] [Map Location: 13q22.3] [Description: sciellin] [Gene Type: protein-coding]	GO:0009792 [Name: embryo development ending in birth or egg hatching]; GO:0009612 [Name: response to mechanical stimulus]; GO:0030216 [Name: keratinocyte differentiation]; GO:0090263 [Name: positive regulation of canonical Wnt signaling pathway]; GO:0008544 [Name: epidermis development]
6337	SCNN1A	6337 [Gene Symbol: SCNN1A] [Locus Tag: ] [Chromosome: 12] [Map Location: 12p13.31] [Description: sodium channel epithelial 1 alpha subunit] [Gene Type: protein-coding]	GO:0050891 [Name: multicellular organismal water homeostasis]; GO:0055078 [Name: sodium ion homeostasis]; GO:0050909 [Name: sensory perception of taste]; GO:0050896 [Name: response to stimulus]; GO:0035725 [Name: sodium ion transmembrane transport]
6338	SCNN1B	6338 [Gene Symbol: SCNN1B] [Locus Tag: ] [Chromosome: 16] [Map Location: 16p12.2] [Description: sodium channel epithelial 1 beta subunit] [Gene Type: protein-coding]	GO:0055078 [Name: sodium ion homeostasis]; GO:0007588 [Name: excretion]; GO:0050891 [Name: multicellular organismal water homeostasis]; GO:0006814 [Name: sodium ion transport]; GO:0050896 [Name: response to stimulus]; GO:0050909 [Name: sensory perception of taste]; GO:0035725 [Name: sodium ion transmembrane transport]
3627	SCYB10	3627 [Gene Symbol: CXCL10] [Locus Tag: ] [Chromosome: 4] [Map Location: 4q21.1] [Description: C-X-C motif chemokine ligand 10] [Gene Type: protein-coding]	GO:0006955 [Name: immune response]; GO:0010819 [Name: regulation of T cell chemotaxis]; GO:0042118 [Name: endothelial cell activation]; GO:1901740 [Name: negative regulation of myoblast fusion]; GO:0030595 [Name: leukocyte chemotaxis]; GO:0033280 [Name: response to vitamin D]; GO:0043950 [Name: positive regulation of cAMP-mediated signaling]; GO:0007166 [Name: cell surface receptor signaling path…
8991	SELENBP1	8991 [Gene Symbol: SELENBP1] [Locus Tag: ] [Chromosome: 1] [Map Location: 1q21.3] [Description: selenium binding protein 1] [Gene Type: protein-coding]	GO:0015031 [Name: protein transport]; GO:0055114 [Name: oxidation-reduction process]
1992	SERPINB1	1992 [Gene Symbol: SERPINB1] [Locus Tag: ] [Chromosome: 6] [Map Location: 6p25.2] [Description: serpin family B member 1] [Gene Type: protein-coding]	GO:0043312 [Name: neutrophil degranulation]; GO:0010951 [Name: negative regulation of endopeptidase activity]
5275	SERPINB13	5275 [Gene Symbol: SERPINB13] [Locus Tag: ] [Chromosome: 18] [Map Location: 18q21.33] [Description: serpin family B member 13] [Gene Type: protein-coding]	GO:0030162 [Name: regulation of proteolysis]; GO:0045616 [Name: regulation of keratinocyte differentiation]; GO:0010951 [Name: negative regulation of endopeptidase activity]; GO:1902173 [Name: negative regulation of keratinocyte apoptotic process]; GO:0009411 [Name: response to UV]
5055	SERPINB2	5055 [Gene Symbol: SERPINB2] [Locus Tag: ] [Chromosome: 18] [Map Location: 18q21.33-q22.1] [Description: serpin family B member 2] [Gene Type: protein-coding]	GO:0043066 [Name: negative regulation of apoptotic process]; GO:0010951 [Name: negative regulation of endopeptidase activity]; GO:0035722 [Name: interleukin-12-mediated signaling pathway]; GO:0042730 [Name: fibrinolysis]; GO:0042060 [Name: wound healing]
6317	SERPINB3	6317 [Gene Symbol: SERPINB3] [Locus Tag: ] [Chromosome: 18] [Map Location: 18q21.33] [Description: serpin family B member 3] [Gene Type: protein-coding]	GO:0043086 [Name: negative regulation of catalytic activity]; GO:0010466 [Name: negative regulation of peptidase activity]; GO:0010951 [Name: negative regulation of endopeptidase activity]; GO:0045861 [Name: negative regulation of proteolysis]; GO:0035425 [Name: autocrine signaling]; GO:0010950 [Name: positive regulation of endopeptidase activity]; GO:0030335 [Name: positive regulation of cell mi…
6318	SERPINB4	6318 [Gene Symbol: SERPINB4] [Locus Tag: ] [Chromosome: 18] [Map Location: 18q21.33] [Description: serpin family B member 4] [Gene Type: protein-coding]	GO:0010466 [Name: negative regulation of peptidase activity]; GO:0010951 [Name: negative regulation of endopeptidase activity]; GO:0030162 [Name: regulation of proteolysis]; GO:0042270 [Name: protection from natural killer cell mediated cytotoxicity]
5054	SERPINE1	5054 [Gene Symbol: SERPINE1] [Locus Tag: ] [Chromosome: 7] [Map Location: 7q22.1] [Description: serpin family E member 1] [Gene Type: protein-coding]	GO:0010757 [Name: negative regulation of plasminogen activation]; GO:2000352 [Name: negative regulation of endothelial cell apoptotic process]; GO:0010469 [Name: regulation of receptor activity]; GO:0010951 [Name: negative regulation of endopeptidase activity]; GO:0014912 [Name: negative regulation of smooth muscle cell migration]; GO:0061044 [Name: negative regulation of vascular wound healing];…
871	SERPINH1	871 [Gene Symbol: SERPINH1] [Locus Tag: ] [Chromosome: 11] [Map Location: 11q13.5] [Description: serpin family H member 1] [Gene Type: protein-coding]	GO:0051604 [Name: protein maturation]; GO:0010951 [Name: negative regulation of endopeptidase activity]; GO:0030199 [Name: collagen fibril organization]; GO:0032964 [Name: collagen biosynthetic process]; GO:0006986 [Name: response to unfolded protein]; GO:0003433 [Name: chondrocyte development involved in endochondral bone morphogenesis]
6424	SFRP4	6424 [Gene Symbol: SFRP4] [Locus Tag: ] [Chromosome: 7] [Map Location: 7p14.1] [Description: secreted frizzled related protein 4] [Gene Type: protein-coding]	GO:0090090 [Name: negative regulation of canonical Wnt signaling pathway]; GO:1902174 [Name: positive regulation of keratinocyte apoptotic process]; GO:0030154 [Name: cell differentiation]; GO:0043065 [Name: positive regulation of apoptotic process]; GO:0045606 [Name: positive regulation of epidermal cell differentiation]; GO:0055062 [Name: phosphate ion homeostasis]; GO:0030178 [Name: negative r…
389376	SFTPG	389376 [Gene Symbol: SFTA2] [Locus Tag: ] [Chromosome: 6] [Map Location: 6p21.33] [Description: surfactant associated 2] [Gene Type: protein-coding]	-
10321	SGP28	10321 [Gene Symbol: CRISP3] [Locus Tag: ] [Chromosome: 6] [Map Location: 6p12.3] [Description: cysteine rich secretory protein 3] [Gene Type: protein-coding]	GO:0006952 [Name: defense response]; GO:0043312 [Name: neutrophil degranulation]; GO:0045087 [Name: innate immune response]
83699	SH3BGRL2	83699 [Gene Symbol: SH3BGRL2] [Locus Tag: ] [Chromosome: 6] [Map Location: 6q14.1] [Description: SH3 domain binding glutamate rich protein like 2] [Gene Type: protein-coding]	-
56904	SH3GLB2	56904 [Gene Symbol: SH3GLB2] [Locus Tag: ] [Chromosome: 9] [Map Location: 9q34.11] [Description: SH3 domain containing GRB2 like, endophilin B2] [Gene Type: protein-coding]	-
57619	SHRM	57619 [Gene Symbol: SHROOM3] [Locus Tag: ] [Chromosome: 4] [Map Location: 4q21.1] [Description: shroom family member 3] [Gene Type: protein-coding]	GO:0008360 [Name: regulation of cell shape]; GO:0030036 [Name: actin cytoskeleton organization]; GO:0002064 [Name: epithelial cell development]; GO:0000902 [Name: cell morphogenesis]; GO:0007389 [Name: pattern specification process]; GO:0007015 [Name: actin filament organization]; GO:0043482 [Name: cellular pigment accumulation]; GO:0001843 [Name: neural tube closure]; GO:0045176 [Name: apical pr…
57619	SHROOM3	57619 [Gene Symbol: SHROOM3] [Locus Tag: ] [Chromosome: 4] [Map Location: 4q21.1] [Description: shroom family member 3] [Gene Type: protein-coding]	GO:0008360 [Name: regulation of cell shape]; GO:0030036 [Name: actin cytoskeleton organization]; GO:0002064 [Name: epithelial cell development]; GO:0000902 [Name: cell morphogenesis]; GO:0007389 [Name: pattern specification process]; GO:0007015 [Name: actin filament organization]; GO:0043482 [Name: cellular pigment accumulation]; GO:0001843 [Name: neural tube closure]; GO:0045176 [Name: apical pr…
6493	SIM2	6493 [Gene Symbol: SIM2] [Locus Tag: ] [Chromosome: 21] [Map Location: 21q22.13] [Description: SIM bHLH transcription factor 2] [Gene Type: protein-coding]	GO:0000122 [Name: negative regulation of transcription from RNA polymerase II promoter]; GO:0030154 [Name: cell differentiation]; GO:0006351 [Name: transcription, DNA-templated]; GO:0009880 [Name: embryonic pattern specification]; GO:0030324 [Name: lung development]; GO:0006357 [Name: regulation of transcription from RNA polymerase II promoter]
6566	SLC16A1	6566 [Gene Symbol: SLC16A1] [Locus Tag: ] [Chromosome: 1] [Map Location: 1p13.2] [Description: solute carrier family 16 member 1] [Gene Type: protein-coding]	GO:0006090 [Name: pyruvate metabolic process]; GO:0006629 [Name: lipid metabolic process]; GO:0015728 [Name: mevalonate transport]; GO:0042593 [Name: glucose homeostasis]; GO:0050900 [Name: leukocyte migration]; GO:0015718 [Name: monocarboxylic acid transport]; GO:0035879 [Name: plasma membrane lactate transport]; GO:0051780 [Name: behavioral response to nutrient]; GO:0007098 [Name: centrosome cy…
9120	SLC16A6	9120 [Gene Symbol: SLC16A6] [Locus Tag: ] [Chromosome: 17] [Map Location: 17q24.2] [Description: solute carrier family 16 member 6] [Gene Type: protein-coding]	GO:0055085 [Name: transmembrane transport]; GO:0015718 [Name: monocarboxylic acid transport]
6574	SLC20A1	6574 [Gene Symbol: SLC20A1] [Locus Tag: ] [Chromosome: 2] [Map Location: 2q14.1] [Description: solute carrier family 20 member 1] [Gene Type: protein-coding]	GO:0044341 [Name: sodium-dependent phosphate transport]; GO:0006811 [Name: ion transport]; GO:0035435 [Name: phosphate ion transmembrane transport]; GO:0035725 [Name: sodium ion transmembrane transport]; GO:0006796 [Name: phosphate-containing compound metabolic process]; GO:0007165 [Name: signal transduction]; GO:0043123 [Name: positive regulation of I-kappaB kinase/NF-kappaB signaling]
57419	SLC24A3	57419 [Gene Symbol: SLC24A3] [Locus Tag: ] [Chromosome: 20] [Map Location: 20p11.23] [Description: solute carrier family 24 member 3] [Gene Type: protein-coding]	GO:0006813 [Name: potassium ion transport]; GO:0035725 [Name: sodium ion transmembrane transport]; GO:0006811 [Name: ion transport]; GO:0006874 [Name: cellular calcium ion homeostasis]; GO:0070588 [Name: calcium ion transmembrane transport]
6513	SLC2A1	6513 [Gene Symbol: SLC2A1] [Locus Tag: ] [Chromosome: 1] [Map Location: 1p34.2] [Description: solute carrier family 2 member 1] [Gene Type: protein-coding]	GO:1904659 [Name: glucose transmembrane transport]; GO:0007565 [Name: female pregnancy]; GO:0042908 [Name: xenobiotic transport]; GO:0010827 [Name: regulation of glucose transport]; GO:0050796 [Name: regulation of insulin secretion]; GO:0065003 [Name: macromolecular complex assembly]; GO:0005989 [Name: lactose biosynthetic process]; GO:0070837 [Name: dehydroascorbic acid transport]; GO:0071260 [N…
23516	SLC39A14	23516 [Gene Symbol: SLC39A14] [Locus Tag: ] [Chromosome: 8] [Map Location: 8p21.3] [Description: solute carrier family 39 member 14] [Gene Type: protein-coding]	GO:0071577 [Name: zinc II ion transmembrane transport]; GO:0071578 [Name: zinc II ion transmembrane import]; GO:1903874 [Name: ferrous iron transmembrane transport]; GO:0006882 [Name: cellular zinc ion homeostasis]
25800	SLC39A6	25800 [Gene Symbol: SLC39A6] [Locus Tag: ] [Chromosome: 18] [Map Location: 18q12.2] [Description: solute carrier family 39 member 6] [Gene Type: protein-coding]	GO:0071578 [Name: zinc II ion transmembrane import]; GO:0071577 [Name: zinc II ion transmembrane transport]; GO:0006882 [Name: cellular zinc ion homeostasis]
9748	SLK	9748 [Gene Symbol: SLK] [Locus Tag: ] [Chromosome: 10] [Map Location: 10q24.33-q25.1] [Description: STE20 like kinase] [Gene Type: protein-coding]	GO:0006915 [Name: apoptotic process]; GO:0042981 [Name: regulation of apoptotic process]; GO:0023014 [Name: signal transduction by protein phosphorylation]; GO:0032147 [Name: activation of protein kinase activity]; GO:0007346 [Name: regulation of mitotic cell cycle]; GO:0031122 [Name: cytoplasmic microtubule organization]; GO:0046777 [Name: protein autophosphorylation]; GO:0051893 [Name: regulati…
57152	SLURP1	57152 [Gene Symbol: SLURP1] [Locus Tag: ] [Chromosome: 8] [Map Location: 8q24.3] [Description: secreted LY6/PLAUR domain containing 1] [Gene Type: protein-coding]	GO:0007155 [Name: cell adhesion]; GO:0007626 [Name: locomotory behavior]; GO:0038195 [Name: urokinase plasminogen activator signaling pathway]; GO:0008285 [Name: negative regulation of cell proliferation]; GO:0010839 [Name: negative regulation of keratinocyte proliferation]; GO:0050884 [Name: neuromuscular process controlling posture]; GO:2000273 [Name: positive regulation of receptor activity]; …
6701	SPRR2B	6701 [Gene Symbol: SPRR2B] [Locus Tag: ] [Chromosome: 1] [Map Location: 1q21.3] [Description: small proline rich protein 2B] [Gene Type: protein-coding]	GO:0018149 [Name: peptide cross-linking]; GO:0030216 [Name: keratinocyte differentiation]; GO:0070268 [Name: cornification]; GO:0008544 [Name: epidermis development]
6707	SPRR3	6707 [Gene Symbol: SPRR3] [Locus Tag: ] [Chromosome: 1] [Map Location: 1q21.3] [Description: small proline rich protein 3] [Gene Type: protein-coding]	GO:0070268 [Name: cornification]; GO:0030216 [Name: keratinocyte differentiation]; GO:0042060 [Name: wound healing]; GO:0018149 [Name: peptide cross-linking]; GO:0008544 [Name: epidermis development]
6591	SNAI2	6591 [Gene Symbol: SNAI2] [Locus Tag: ] [Chromosome: 8] [Map Location: 8q11.21] [Description: snail family transcriptional repressor 2] [Gene Type: protein-coding]	GO:0000122 [Name: negative regulation of transcription from RNA polymerase II promoter]; GO:0001837 [Name: epithelial to mesenchymal transition]; GO:0045667 [Name: regulation of osteoblast differentiation]; GO:2000811 [Name: negative regulation of anoikis]; GO:0003273 [Name: cell migration involved in endocardial cushion formation]; GO:0032642 [Name: regulation of chemokine production]; GO:000164…
6591	SNAI2	6591 [Gene Symbol: SNAI2] [Locus Tag: ] [Chromosome: 8] [Map Location: 8q11.21] [Description: snail family transcriptional repressor 2] [Gene Type: protein-coding]	GO:0000122 [Name: negative regulation of transcription from RNA polymerase II promoter]; GO:0001837 [Name: epithelial to mesenchymal transition]; GO:0045667 [Name: regulation of osteoblast differentiation]; GO:2000811 [Name: negative regulation of anoikis]; GO:0003273 [Name: cell migration involved in endocardial cushion formation]; GO:0032642 [Name: regulation of chemokine production]; GO:000164…
6617	SNAPC1	6617 [Gene Symbol: SNAPC1] [Locus Tag: ] [Chromosome: 14] [Map Location: 14q23.2] [Description: small nuclear RNA activating complex polypeptide 1] [Gene Type: protein-coding]	GO:0042795 [Name: snRNA transcription from RNA polymerase II promoter]; GO:0006355 [Name: regulation of transcription, DNA-templated]; GO:0042796 [Name: snRNA transcription from RNA polymerase III promoter]
6624	FSCN1	6624 [Gene Symbol: FSCN1] [Locus Tag: ] [Chromosome: 7] [Map Location: 7p22.1] [Description: fascin actin-bundling protein 1] [Gene Type: protein-coding]	GO:0019221 [Name: cytokine-mediated signaling pathway]; GO:0030035 [Name: microspike assembly]; GO:0007043 [Name: cell-cell junction assembly]; GO:0007163 [Name: establishment or maintenance of cell polarity]; GO:0009653 [Name: anatomical structure morphogenesis]; GO:0090091 [Name: positive regulation of extracellular matrix disassembly]; GO:0032534 [Name: regulation of microvillus assembly]; GO:…
51429	SNX9	51429 [Gene Symbol: SNX9] [Locus Tag: ] [Chromosome: 6] [Map Location: 6q25.3] [Description: sorting nexin 9] [Gene Type: protein-coding]	GO:0061024 [Name: membrane organization]; GO:0043547 [Name: positive regulation of GTPase activity]; GO:0016197 [Name: endosomal transport]; GO:0097320 [Name: plasma membrane tubulation]; GO:0045860 [Name: positive regulation of protein kinase activity]; GO:0032461 [Name: positive regulation of protein oligomerization]; GO:0051044 [Name: positive regulation of membrane protein ectodomain proteoly…
10580	SORBS1	10580 [Gene Symbol: SORBS1] [Locus Tag: ] [Chromosome: 10] [Map Location: 10q24.1] [Description: sorbin and SH3 domain containing 1] [Gene Type: protein-coding]	GO:0009967 [Name: positive regulation of signal transduction]; GO:0046889 [Name: positive regulation of lipid biosynthetic process]; GO:0006936 [Name: muscle contraction]; GO:0007160 [Name: cell-matrix adhesion]; GO:0045725 [Name: positive regulation of glycogen biosynthetic process]; GO:0032869 [Name: cellular response to insulin stimulus]; GO:0046326 [Name: positive regulation of glucose import…
8470	SORBS2	8470 [Gene Symbol: SORBS2] [Locus Tag: ] [Chromosome: 4] [Map Location: 4q35.1] [Description: sorbin and SH3 domain containing 2] [Gene Type: protein-coding]	GO:0007015 [Name: actin filament organization]; GO:0007219 [Name: Notch signaling pathway]; GO:0008150 [Name: biological_process]; GO:0061049 [Name: cell growth involved in cardiac muscle cell development]
6272	SORT1	6272 [Gene Symbol: SORT1] [Locus Tag: ] [Chromosome: 1] [Map Location: 1p13.3|1p21.3-p13.1] [Description: sortilin 1] [Gene Type: protein-coding]	GO:0007218 [Name: neuropeptide signaling pathway]; GO:0008333 [Name: endosome to lysosome transport]; GO:0051005 [Name: negative regulation of lipoprotein lipase activity]; GO:0014902 [Name: myotube differentiation]; GO:0007275 [Name: multicellular organism development]; GO:0032868 [Name: response to insulin]; GO:0045599 [Name: negative regulation of fat cell differentiation]; GO:0048011 [Name: n…
6659	SOX4	6659 [Gene Symbol: SOX4] [Locus Tag: ] [Chromosome: 6] [Map Location: 6p22.3] [Description: SRY-box 4] [Gene Type: protein-coding]	GO:0008285 [Name: negative regulation of cell proliferation]; GO:0014009 [Name: glial cell proliferation]; GO:0021522 [Name: spinal cord motor neuron differentiation]; GO:0035910 [Name: ascending aorta morphogenesis]; GO:0071333 [Name: cellular response to glucose stimulus]; GO:0003289 [Name: atrial septum primum morphogenesis]; GO:0060548 [Name: negative regulation of cell death]; GO:0060563 [Na…
6678	SPARC	6678 [Gene Symbol: SPARC] [Locus Tag: ] [Chromosome: 5] [Map Location: 5q33.1] [Description: secreted protein acidic and cysteine rich] [Gene Type: protein-coding]	GO:0001937 [Name: negative regulation of endothelial cell proliferation]; GO:0006898 [Name: receptor-mediated endocytosis]; GO:0033591 [Name: response to L-ascorbic acid]; GO:0045471 [Name: response to ethanol]; GO:0060348 [Name: bone development]; GO:0007507 [Name: heart development]; GO:0016525 [Name: negative regulation of angiogenesis]; GO:0051592 [Name: response to calcium ion]; GO:0002576 […
11005	SPINK5	11005 [Gene Symbol: SPINK5] [Locus Tag: ] [Chromosome: 5] [Map Location: 5q32] [Description: serine peptidase inhibitor, Kazal type 5] [Gene Type: protein-coding]	GO:0035315 [Name: hair cell differentiation]; GO:0002787 [Name: negative regulation of antibacterial peptide production]; GO:0009913 [Name: epidermal cell differentiation]; GO:0030855 [Name: epithelial cell differentiation]; GO:0051884 [Name: regulation of timing of anagen]; GO:1900004 [Name: negative regulation of serine-type endopeptidase activity]; GO:0030155 [Name: regulation of cell adhesion…
84651	SPINK7	84651 [Gene Symbol: SPINK7] [Locus Tag: ] [Chromosome: 5] [Map Location: 5q32] [Description: serine peptidase inhibitor, Kazal type 7 (putative)] [Gene Type: protein-coding]	GO:1900004 [Name: negative regulation of serine-type endopeptidase activity]; GO:0060046 [Name: regulation of acrosome reaction]
6696	SPP1	6696 [Gene Symbol: SPP1] [Locus Tag: ] [Chromosome: 4] [Map Location: 4q22.1] [Description: secreted phosphoprotein 1] [Gene Type: protein-coding]	GO:0010469 [Name: regulation of receptor activity]; GO:0045780 [Name: positive regulation of bone resorption]; GO:0007155 [Name: cell adhesion]; GO:0044267 [Name: cellular protein metabolic process]; GO:0048545 [Name: response to steroid hormone]; GO:0007566 [Name: embryo implantation]; GO:0031214 [Name: biomineral tissue development]; GO:0043687 [Name: post-translational protein modification]; G…
6701	SPRR2B	6701 [Gene Symbol: SPRR2B] [Locus Tag: ] [Chromosome: 1] [Map Location: 1q21.3] [Description: small proline rich protein 2B] [Gene Type: protein-coding]	GO:0018149 [Name: peptide cross-linking]; GO:0030216 [Name: keratinocyte differentiation]; GO:0070268 [Name: cornification]; GO:0008544 [Name: epidermis development]
6702	SPRR2C	6702 [Gene Symbol: SPRR2C] [Locus Tag: ] [Chromosome: 1] [Map Location: 1q21.3] [Description: small proline rich protein 2C (pseudogene)] [Gene Type: pseudo]	-
6707	SPRR3	6707 [Gene Symbol: SPRR3] [Locus Tag: ] [Chromosome: 1] [Map Location: 1q21.3] [Description: small proline rich protein 3] [Gene Type: protein-coding]	GO:0070268 [Name: cornification]; GO:0030216 [Name: keratinocyte differentiation]; GO:0042060 [Name: wound healing]; GO:0018149 [Name: peptide cross-linking]; GO:0008544 [Name: epidermis development]
55808	ST6GALNAC1	55808 [Gene Symbol: ST6GALNAC1] [Locus Tag: ] [Chromosome: 17] [Map Location: 17q25.1] [Description: ST6 N-acetylgalactosaminide alpha-2,6-sialyltransferase 1] [Gene Type: protein-coding]	GO:0006486 [Name: protein glycosylation]; GO:0097503 [Name: sialylation]; GO:0009312 [Name: oligosaccharide biosynthetic process]
6772	STAT1	6772 [Gene Symbol: STAT1] [Locus Tag: ] [Chromosome: 2] [Map Location: 2q32.2] [Description: signal transducer and activator of transcription 1] [Gene Type: protein-coding]	GO:0009612 [Name: response to mechanical stimulus]; GO:0043124 [Name: negative regulation of I-kappaB kinase/NF-kappaB signaling]; GO:0043434 [Name: response to peptide hormone]; GO:0045648 [Name: positive regulation of erythrocyte differentiation]; GO:0072136 [Name: metanephric mesenchymal cell proliferation involved in metanephros development]; GO:0001937 [Name: negative regulation of endotheli…
27347	STK39	27347 [Gene Symbol: STK39] [Locus Tag: ] [Chromosome: 2] [Map Location: 2q24.3] [Description: serine/threonine kinase 39] [Gene Type: protein-coding]	GO:0023014 [Name: signal transduction by protein phosphorylation]; GO:0007346 [Name: regulation of mitotic cell cycle]; GO:0036438 [Name: maintenance of lens transparency]; GO:0032147 [Name: activation of protein kinase activity]; GO:0090188 [Name: negative regulation of pancreatic juice secretion]; GO:0018105 [Name: peptidyl-serine phosphorylation]; GO:1905408 [Name: negative regulation of creat…
23213	SULF1	23213 [Gene Symbol: SULF1] [Locus Tag: ] [Chromosome: 8] [Map Location: 8q13.2-q13.3] [Description: sulfatase 1] [Gene Type: protein-coding]	GO:0001822 [Name: kidney development]; GO:0010575 [Name: positive regulation of vascular endothelial growth factor production]; GO:0060686 [Name: negative regulation of prostatic bud formation]; GO:0030177 [Name: positive regulation of Wnt signaling pathway]; GO:0032836 [Name: glomerular basement membrane development]; GO:0040037 [Name: negative regulation of fibroblast growth factor receptor sig…
6820	SULT2B1	6820 [Gene Symbol: SULT2B1] [Locus Tag: ] [Chromosome: 19] [Map Location: 19q13.33] [Description: sulfotransferase family 2B member 1] [Gene Type: protein-coding]	GO:0050427 [Name: 3'-phosphoadenosine 5'-phosphosulfate metabolic process]; GO:0008203 [Name: cholesterol metabolic process]; GO:0000103 [Name: sulfate assimilation]; GO:0008202 [Name: steroid metabolic process]; GO:0008285 [Name: negative regulation of cell proliferation]; GO:0045606 [Name: positive regulation of epidermal cell differentiation]
171024	SYNPO2	171024 [Gene Symbol: SYNPO2] [Locus Tag: ] [Chromosome: 4] [Map Location: 4q26] [Description: synaptopodin 2] [Gene Type: protein-coding]	GO:0032233 [Name: positive regulation of actin filament bundle assembly]; GO:0000045 [Name: autophagosome assembly]
79933	SYNPO2L	79933 [Gene Symbol: SYNPO2L] [Locus Tag: ] [Chromosome: 10] [Map Location: 10q22.2] [Description: synaptopodin 2 like] [Gene Type: protein-coding]	GO:0032233 [Name: positive regulation of actin filament bundle assembly]
4118	T-cell differentiation protein	4118 [Gene Symbol: MAL] [Locus Tag: ] [Chromosome: 2] [Map Location: 2q11.1] [Description: mal, T cell differentiation protein] [Gene Type: protein-coding]	GO:0042552 [Name: myelination]; GO:0001766 [Name: membrane raft polarization]; GO:0030154 [Name: cell differentiation]; GO:0045176 [Name: apical protein localization]; GO:1902043 [Name: positive regulation of extrinsic apoptotic signaling pathway via death domain receptors]; GO:0006915 [Name: apoptotic process]; GO:0007417 [Name: central nervous system development]
4072	TACSTD1	4072 [Gene Symbol: EPCAM] [Locus Tag: ] [Chromosome: 2] [Map Location: 2p21] [Description: epithelial cell adhesion molecule] [Gene Type: protein-coding]	GO:0098609 [Name: cell-cell adhesion]; GO:0045944 [Name: positive regulation of transcription from RNA polymerase II promoter]; GO:2000048 [Name: negative regulation of cell-cell adhesion mediated by cadherin]; GO:0001657 [Name: ureteric bud development]; GO:0023019 [Name: signal transduction involved in regulation of gene expression]; GO:2000648 [Name: positive regulation of stem cell proliferat…
1051	TCF5	1051 [Gene Symbol: CEBPB] [Locus Tag: ] [Chromosome: 20] [Map Location: 20q13.13] [Description: CCAAT enhancer binding protein beta] [Gene Type: protein-coding]	GO:0006953 [Name: acute-phase response]; GO:0000122 [Name: negative regulation of transcription from RNA polymerase II promoter]; GO:0001892 [Name: embryonic placenta development]; GO:0006955 [Name: immune response]; GO:0032753 [Name: positive regulation of interleukin-4 production]; GO:0045600 [Name: positive regulation of fat cell differentiation]; GO:0071222 [Name: cellular response to lipopol…
7021	TFAP2B	7021 [Gene Symbol: TFAP2B] [Locus Tag: ] [Chromosome: 6] [Map Location: 6p12.3] [Description: transcription factor AP-2 beta] [Gene Type: protein-coding]	GO:0006355 [Name: regulation of transcription, DNA-templated]; GO:0010842 [Name: retina layer formation]; GO:0043525 [Name: positive regulation of neuron apoptotic process]; GO:0043588 [Name: skin development]; GO:0055062 [Name: phosphate ion homeostasis]; GO:0055075 [Name: potassium ion homeostasis]; GO:0035136 [Name: forelimb morphogenesis]; GO:0001822 [Name: kidney development]; GO:0003091 [Na…
7037	TFRC	7037 [Gene Symbol: TFRC] [Locus Tag: ] [Chromosome: 3] [Map Location: 3q29] [Description: transferrin receptor] [Gene Type: protein-coding]	GO:0006879 [Name: cellular iron ion homeostasis]; GO:0031623 [Name: receptor internalization]; GO:0045780 [Name: positive regulation of bone resorption]; GO:0046718 [Name: viral entry into host cell]; GO:0033572 [Name: transferrin transport]; GO:0001558 [Name: regulation of cell growth]; GO:0042127 [Name: regulation of cell proliferation]; GO:1990830 [Name: cellular response to leukemia inhibitor…
7045	TGFBI	7045 [Gene Symbol: TGFBI] [Locus Tag: ] [Chromosome: 5] [Map Location: 5q31.1] [Description: transforming growth factor beta induced] [Gene Type: protein-coding]	GO:0001525 [Name: angiogenesis]; GO:0007162 [Name: negative regulation of cell adhesion]; GO:0007601 [Name: visual perception]; GO:0050896 [Name: response to stimulus]; GO:0030198 [Name: extracellular matrix organization]; GO:0002062 [Name: chondrocyte differentiation]; GO:0008283 [Name: cell proliferation]; GO:0007155 [Name: cell adhesion]; GO:0044267 [Name: cellular protein metabolic process]
7049	TGFBR3	7049 [Gene Symbol: TGFBR3] [Locus Tag: ] [Chromosome: 1] [Map Location: 1p22.1] [Description: transforming growth factor beta receptor 3] [Gene Type: protein-coding]	GO:0006955 [Name: immune response]; GO:0060317 [Name: cardiac epithelial to mesenchymal transition]; GO:0060389 [Name: pathway-restricted SMAD protein phosphorylation]; GO:0070372 [Name: regulation of ERK1 and ERK2 cascade]; GO:0007181 [Name: transforming growth factor beta receptor complex assembly]; GO:0016477 [Name: cell migration]; GO:0035556 [Name: intracellular signal transduction]; GO:0051…
7051	TGM1	7051 [Gene Symbol: TGM1] [Locus Tag: ] [Chromosome: 14] [Map Location: 14q12] [Description: transglutaminase 1] [Gene Type: protein-coding]	GO:0006464 [Name: cellular protein modification process]; GO:0030216 [Name: keratinocyte differentiation]; GO:0045787 [Name: positive regulation of cell cycle]; GO:0018149 [Name: peptide cross-linking]; GO:0070268 [Name: cornification]; GO:0043163 [Name: cell envelope organization]; GO:0010838 [Name: positive regulation of keratinocyte proliferation]
7053	TGM3	7053 [Gene Symbol: TGM3] [Locus Tag: ] [Chromosome: 20] [Map Location: 20p13] [Description: transglutaminase 3] [Gene Type: protein-coding]	GO:0006464 [Name: cellular protein modification process]; GO:0051262 [Name: protein tetramerization]; GO:0018149 [Name: peptide cross-linking]; GO:0030216 [Name: keratinocyte differentiation]; GO:0043163 [Name: cell envelope organization]; GO:0031424 [Name: keratinization]; GO:0031069 [Name: hair follicle morphogenesis]
7058	THBS2	7058 [Gene Symbol: THBS2] [Locus Tag: ] [Chromosome: 6] [Map Location: 6q27] [Description: thrombospondin 2] [Gene Type: protein-coding]	GO:0007155 [Name: cell adhesion]; GO:0051965 [Name: positive regulation of synapse assembly]; GO:0016525 [Name: negative regulation of angiogenesis]
79875	THSD4	79875 [Gene Symbol: THSD4] [Locus Tag: ] [Chromosome: 15] [Map Location: 15q23] [Description: thrombospondin type 1 domain containing 4] [Gene Type: protein-coding]	GO:0006508 [Name: proteolysis]; GO:0048251 [Name: elastic fiber assembly]
7070	THY1	7070 [Gene Symbol: THY1] [Locus Tag: ] [Chromosome: 11] [Map Location: 11q23.3] [Description: Thy-1 cell surface antigen] [Gene Type: protein-coding]	GO:0043113 [Name: receptor clustering]; GO:0048041 [Name: focal adhesion assembly]; GO:0002693 [Name: positive regulation of cellular extravasation]; GO:0007229 [Name: integrin-mediated signaling pathway]; GO:2000298 [Name: regulation of Rho-dependent protein serine/threonine kinase activity]; GO:0006469 [Name: negative regulation of protein kinase activity]; GO:0034116 [Name: positive regulation…
7076	TIMP1	7076 [Gene Symbol: TIMP1] [Locus Tag: ] [Chromosome: X] [Map Location: Xp11.3] [Description: TIMP metallopeptidase inhibitor 1] [Gene Type: protein-coding]	GO:0001775 [Name: cell activation]; GO:0043086 [Name: negative regulation of catalytic activity]; GO:0051216 [Name: cartilage development]; GO:1901164 [Name: negative regulation of trophoblast cell migration]; GO:0022617 [Name: extracellular matrix disassembly]; GO:0002576 [Name: platelet degranulation]; GO:0009725 [Name: response to hormone]; GO:0010951 [Name: negative regulation of endopeptidas…
7082	TJP1	7082 [Gene Symbol: TJP1] [Locus Tag: ] [Chromosome: 15] [Map Location: 15q13.1] [Description: tight junction protein 1] [Gene Type: protein-coding]	GO:1901350 [Name: cell-cell signaling involved in cell-cell junction organization]; GO:0007043 [Name: cell-cell junction assembly]; GO:2000810 [Name: regulation of bicellular tight junction assembly]; GO:0090557 [Name: establishment of endothelial intestinal barrier]; GO:0035329 [Name: hippo signaling]
201799	TMEM154	201799 [Gene Symbol: TMEM154] [Locus Tag: ] [Chromosome: 4] [Map Location: 4q31.3] [Description: transmembrane protein 154] [Gene Type: protein-coding]	-
55107	TMEM16A	55107 [Gene Symbol: ANO1] [Locus Tag: ] [Chromosome: 11] [Map Location: 11q13.3] [Description: anoctamin 1] [Gene Type: protein-coding]	GO:0007275 [Name: multicellular organism development]; GO:0006821 [Name: chloride transport]; GO:0015705 [Name: iodide transport]; GO:1902476 [Name: chloride transmembrane transport]; GO:0050965 [Name: detection of temperature stimulus involved in sensory perception of pain]; GO:0035774 [Name: positive regulation of insulin secretion involved in cellular response to glucose stimulus]; GO:0007200 …
55076	TMEM45A	55076 [Gene Symbol: TMEM45A] [Locus Tag: ] [Chromosome: 3] [Map Location: 3q12.2] [Description: transmembrane protein 45A] [Gene Type: protein-coding]	-
120224	TMEM45B	120224 [Gene Symbol: TMEM45B] [Locus Tag: ] [Chromosome: 11] [Map Location: 11q24.3] [Description: transmembrane protein 45B] [Gene Type: protein-coding]	-
387914	TMEM46	387914 [Gene Symbol: SHISA2] [Locus Tag: ] [Chromosome: 13] [Map Location: 13q12.13] [Description: shisa family member 2] [Gene Type: protein-coding]	GO:0040037 [Name: negative regulation of fibroblast growth factor receptor signaling pathway]; GO:0007275 [Name: multicellular organism development]; GO:0030178 [Name: negative regulation of Wnt signaling pathway]
84283	TMEM79	84283 [Gene Symbol: TMEM79] [Locus Tag: ] [Chromosome: 1] [Map Location: 1q22] [Description: transmembrane protein 79] [Gene Type: protein-coding]	GO:0031069 [Name: hair follicle morphogenesis]; GO:0070268 [Name: cornification]; GO:0042335 [Name: cuticle development]; GO:0061436 [Name: establishment of skin barrier]; GO:0045684 [Name: positive regulation of epidermis development]; GO:0045055 [Name: regulated exocytosis]; GO:0002070 [Name: epithelial cell maturation]
27346	TMEM97	27346 [Gene Symbol: TMEM97] [Locus Tag: ] [Chromosome: 17] [Map Location: 17q11.2] [Description: transmembrane protein 97] [Gene Type: protein-coding]	GO:0001558 [Name: regulation of cell growth]; GO:0042632 [Name: cholesterol homeostasis]
56937	TMEPAI	56937 [Gene Symbol: PMEPA1] [Locus Tag: ] [Chromosome: 20] [Map Location: 20q13.31] [Description: prostate transmembrane protein, androgen induced 1] [Gene Type: protein-coding]	GO:0030521 [Name: androgen receptor signaling pathway]; GO:0010991 [Name: negative regulation of SMAD protein complex assembly]; GO:0030512 [Name: negative regulation of transforming growth factor beta receptor signaling pathway]; GO:0060394 [Name: negative regulation of pathway-restricted SMAD protein phosphorylation]
29766	TMOD3	29766 [Gene Symbol: TMOD3] [Locus Tag: ] [Chromosome: 15] [Map Location: 15q21.2] [Description: tropomodulin 3] [Gene Type: protein-coding]	GO:0030239 [Name: myofibril assembly]; GO:0098609 [Name: cell-cell adhesion]; GO:0006936 [Name: muscle contraction]; GO:0048821 [Name: erythrocyte development]; GO:0051694 [Name: pointed-end actin filament capping]; GO:0007015 [Name: actin filament organization]; GO:1901992 [Name: positive regulation of mitotic cell cycle phase transition]
9407	TMPRSS11D	9407 [Gene Symbol: TMPRSS11D] [Locus Tag: ] [Chromosome: 4] [Map Location: 4q13.2] [Description: transmembrane serine protease 11D] [Gene Type: protein-coding]	GO:0007585 [Name: respiratory gaseous exchange]; GO:0006508 [Name: proteolysis]
28983	TMPRSS11E	28983 [Gene Symbol: TMPRSS11E] [Locus Tag: ] [Chromosome: 4] [Map Location: 4q13.2] [Description: transmembrane serine protease 11E] [Gene Type: protein-coding]	GO:0006508 [Name: proteolysis]; GO:0050890 [Name: cognition]
7113	TMPRSS2	7113 [Gene Symbol: TMPRSS2] [Locus Tag: ] [Chromosome: 21] [Map Location: 21q22.3] [Description: transmembrane serine protease 2] [Gene Type: protein-coding]	GO:0006898 [Name: receptor-mediated endocytosis]; GO:0006508 [Name: proteolysis]; GO:0046598 [Name: positive regulation of viral entry into host cell]; GO:0016540 [Name: protein autoprocessing]
3371	TNC	3371 [Gene Symbol: TNC] [Locus Tag: ] [Chromosome: 9] [Map Location: 9q33.1] [Description: tenascin C] [Gene Type: protein-coding]	GO:0001649 [Name: osteoblast differentiation]; GO:0042475 [Name: odontogenesis of dentin-containing tooth]; GO:0045471 [Name: response to ethanol]; GO:0008284 [Name: positive regulation of cell proliferation]; GO:0071300 [Name: cellular response to retinoic acid]; GO:0044267 [Name: cellular protein metabolic process]; GO:0042060 [Name: wound healing]; GO:0007155 [Name: cell adhesion]; GO:0007528 …
7130	TNFAIP6	7130 [Gene Symbol: TNFAIP6] [Locus Tag: ] [Chromosome: 2] [Map Location: 2q23.3] [Description: TNF alpha induced protein 6] [Gene Type: protein-coding]	GO:0007155 [Name: cell adhesion]; GO:0050728 [Name: negative regulation of inflammatory response]; GO:0043312 [Name: neutrophil degranulation]; GO:0006954 [Name: inflammatory response]; GO:0007165 [Name: signal transduction]; GO:0007267 [Name: cell-cell signaling]; GO:0030335 [Name: positive regulation of cell migration]; GO:0030728 [Name: ovulation]
7292	TNFSF4	7292 [Gene Symbol: TNFSF4] [Locus Tag: ] [Chromosome: 1] [Map Location: 1q25.1] [Description: TNF superfamily member 4] [Gene Type: protein-coding]	GO:0001819 [Name: positive regulation of cytokine production]; GO:0006954 [Name: inflammatory response]; GO:0007165 [Name: signal transduction]; GO:0008284 [Name: positive regulation of cell proliferation]; GO:0009615 [Name: response to virus]; GO:0032735 [Name: positive regulation of interleukin-12 production]; GO:0032736 [Name: positive regulation of interleukin-13 production]; GO:0045892 [Name…
7148	TNXB	7148 [Gene Symbol: TNXB] [Locus Tag: ] [Chromosome: 6] [Map Location: 6p21.33-p21.32] [Description: tenascin XB] [Gene Type: protein-coding]	GO:0007155 [Name: cell adhesion]; GO:0048251 [Name: elastic fiber assembly]; GO:0030036 [Name: actin cytoskeleton organization]; GO:0032963 [Name: collagen metabolic process]; GO:0030199 [Name: collagen fibril organization]
7153	TOP2A	7153 [Gene Symbol: TOP2A] [Locus Tag: ] [Chromosome: 17] [Map Location: 17q21.2] [Description: DNA topoisomerase II alpha] [Gene Type: protein-coding]	GO:0040016 [Name: embryonic cleavage]; GO:0002244 [Name: hematopoietic progenitor cell differentiation]; GO:1905463 [Name: negative regulation of DNA duplex unwinding]; GO:0006266 [Name: DNA ligation]; GO:0045944 [Name: positive regulation of transcription from RNA polymerase II promoter]; GO:0000712 [Name: resolution of meiotic recombination intermediates]; GO:0000819 [Name: sister chromatid seg…
9540	TP53I3	9540 [Gene Symbol: TP53I3] [Locus Tag: ] [Chromosome: 2] [Map Location: 2p23.3] [Description: tumor protein p53 inducible protein 3] [Gene Type: protein-coding]	GO:0055114 [Name: oxidation-reduction process]; GO:0042981 [Name: regulation of apoptotic process]; GO:0006739 [Name: NADP metabolic process]
58476	TP53INP2	58476 [Gene Symbol: TP53INP2] [Locus Tag: ] [Chromosome: 20] [Map Location: 20q11.22] [Description: tumor protein p53 inducible nuclear protein 2] [Gene Type: protein-coding]	GO:0000045 [Name: autophagosome assembly]; GO:0001649 [Name: osteoblast differentiation]; GO:0006351 [Name: transcription, DNA-templated]; GO:0010508 [Name: positive regulation of autophagy]; GO:0045893 [Name: positive regulation of transcription, DNA-templated]; GO:0001894 [Name: tissue homeostasis]; GO:1903828 [Name: negative regulation of cellular protein localization]; GO:0006511 [Name: ubiqu…
22974	TPX2	22974 [Gene Symbol: TPX2] [Locus Tag: ] [Chromosome: 20] [Map Location: 20q11.21] [Description: TPX2, microtubule nucleation factor] [Gene Type: protein-coding]	GO:0060236 [Name: regulation of mitotic spindle organization]; GO:0032147 [Name: activation of protein kinase activity]; GO:0000278 [Name: mitotic cell cycle]; GO:0051301 [Name: cell division]; GO:0006915 [Name: apoptotic process]; GO:0090307 [Name: mitotic spindle assembly]; GO:1901796 [Name: regulation of signal transduction by p53 class mediator]; GO:0008283 [Name: cell proliferation]; GO:0010…
7053	Transglutaminase 3	7053 [Gene Symbol: TGM3] [Locus Tag: ] [Chromosome: 20] [Map Location: 20p13] [Description: transglutaminase 3] [Gene Type: protein-coding]	GO:0006464 [Name: cellular protein modification process]; GO:0051262 [Name: protein tetramerization]; GO:0018149 [Name: peptide cross-linking]; GO:0030216 [Name: keratinocyte differentiation]; GO:0043163 [Name: cell envelope organization]; GO:0031424 [Name: keratinization]; GO:0031069 [Name: hair follicle morphogenesis]
9322	TRIP10	9322 [Gene Symbol: TRIP10] [Locus Tag: ] [Chromosome: 19] [Map Location: 19p13.3] [Description: thyroid hormone receptor interactor 10] [Gene Type: protein-coding]	GO:0030036 [Name: actin cytoskeleton organization]; GO:0043547 [Name: positive regulation of GTPase activity]; GO:0051056 [Name: regulation of small GTPase mediated signal transduction]; GO:0061024 [Name: membrane organization]; GO:0007154 [Name: cell communication]; GO:0006897 [Name: endocytosis]; GO:0007165 [Name: signal transduction]
7272	TTK	7272 [Gene Symbol: TTK] [Locus Tag: ] [Chromosome: 6] [Map Location: 6q14.1] [Description: TTK protein kinase] [Gene Type: protein-coding]	GO:0033316 [Name: meiotic spindle assembly checkpoint]; GO:0018105 [Name: peptidyl-serine phosphorylation]; GO:0018107 [Name: peptidyl-threonine phosphorylation]; GO:0018108 [Name: peptidyl-tyrosine phosphorylation]; GO:0034501 [Name: protein localization to kinetochore]; GO:0008284 [Name: positive regulation of cell proliferation]; GO:0051304 [Name: chromosome separation]; GO:0010862 [Name: posi…
7298	TYMS	7298 [Gene Symbol: TYMS] [Locus Tag: ] [Chromosome: 18] [Map Location: 18p11.32] [Description: thymidylate synthetase] [Gene Type: protein-coding]	GO:0000083 [Name: regulation of transcription involved in G1/S transition of mitotic cell cycle]; GO:0035999 [Name: tetrahydrofolate interconversion]; GO:0071897 [Name: DNA biosynthetic process]; GO:0007623 [Name: circadian rhythm]; GO:0033189 [Name: response to vitamin A]; GO:0051384 [Name: response to glucocorticoid]; GO:0006231 [Name: dTMP biosynthetic process]; GO:0034097 [Name: response to c…
55075	UACA	55075 [Gene Symbol: UACA] [Locus Tag: ] [Chromosome: 15] [Map Location: 15q23] [Description: uveal autoantigen with coiled-coil domains and ankyrin repeats] [Gene Type: protein-coding]	GO:0008150 [Name: biological_process]; GO:0097190 [Name: apoptotic signaling pathway]; GO:1901222 [Name: regulation of NIK/NF-kappaB signaling]
29089	UBE2T	29089 [Gene Symbol: UBE2T] [Locus Tag: ] [Chromosome: 1] [Map Location: 1q32.1] [Description: ubiquitin conjugating enzyme E2 T] [Gene Type: protein-coding]	GO:0006513 [Name: protein monoubiquitination]; GO:0035519 [Name: protein K29-linked ubiquitination]; GO:0051865 [Name: protein autoubiquitination]; GO:0070936 [Name: protein K48-linked ubiquitination]; GO:0070979 [Name: protein K11-linked ubiquitination]; GO:0000209 [Name: protein polyubiquitination]; GO:0006281 [Name: DNA repair]; GO:0006974 [Name: cellular response to DNA damage stimulus]; GO:0…
5412	UBL3	5412 [Gene Symbol: UBL3] [Locus Tag: ] [Chromosome: 13] [Map Location: 13q12.3] [Description: ubiquitin like 3] [Gene Type: protein-coding]	-
29128	UHRF1	29128 [Gene Symbol: UHRF1] [Locus Tag: ] [Chromosome: 19] [Map Location: 19p13.3] [Description: ubiquitin like with PHD and ring finger domains 1] [Gene Type: protein-coding]	GO:0006511 [Name: ubiquitin-dependent protein catabolic process]; GO:0006281 [Name: DNA repair]; GO:0016567 [Name: protein ubiquitination]; GO:0016574 [Name: histone ubiquitination]; GO:0010390 [Name: histone monoubiquitination]; GO:0007049 [Name: cell cycle]; GO:0032270 [Name: positive regulation of cellular protein metabolic process]; GO:0051865 [Name: protein autoubiquitination]; GO:0045944 [N…
284340	UNQ473	284340 [Gene Symbol: CXCL17] [Locus Tag: ] [Chromosome: 19] [Map Location: 19q13.2] [Description: C-X-C motif chemokine ligand 17] [Gene Type: protein-coding]	GO:0030154 [Name: cell differentiation]; GO:0010759 [Name: positive regulation of macrophage chemotaxis]; GO:0006935 [Name: chemotaxis]; GO:0001525 [Name: angiogenesis]; GO:0090026 [Name: positive regulation of monocyte chemotaxis]; GO:0050728 [Name: negative regulation of inflammatory response]; GO:0000187 [Name: activation of MAPK activity]; GO:0010575 [Name: positive regulation of vascular end…
11045	UPK1A	11045 [Gene Symbol: UPK1A] [Locus Tag: ] [Chromosome: 19] [Map Location: 19q13.12] [Description: uroplakin 1A] [Gene Type: protein-coding]	GO:0030855 [Name: epithelial cell differentiation]; GO:0051259 [Name: protein oligomerization]; GO:0007166 [Name: cell surface receptor signaling pathway]
80761	UpK3B	Uroplakin 3B	-
79720	VPS37B	79720 [Gene Symbol: VPS37B] [Locus Tag: ] [Chromosome: 12] [Map Location: 12q24.31] [Description: VPS37B, ESCRT-I subunit] [Gene Type: protein-coding]	GO:0016236 [Name: macroautophagy]; GO:0036258 [Name: multivesicular body assembly]; GO:0032509 [Name: endosome transport via multivesicular body sorting pathway]; GO:0039702 [Name: viral budding via host ESCRT complex]; GO:1902188 [Name: positive regulation of viral release from host cell]; GO:0015031 [Name: protein transport]; GO:1903774 [Name: positive regulation of viral budding via host ESCRT…
23584	VSIG2	23584 [Gene Symbol: VSIG2] [Locus Tag: ] [Chromosome: 11] [Map Location: 11q24.2] [Description: V-set and immunoglobulin domain containing 2] [Gene Type: protein-coding]	-
80232	WDR26	80232 [Gene Symbol: WDR26] [Locus Tag: ] [Chromosome: 1] [Map Location: 1q42.11-q42.12] [Description: WD repeat domain 26] [Gene Type: protein-coding]	-
144406	WDR66	144406 [Gene Symbol: WDR66] [Locus Tag: ] [Chromosome: 12] [Map Location: 12q24.31] [Description: WD repeat domain 66] [Gene Type: protein-coding]	GO:0003341 [Name: cilium movement]
256764	WDR72	256764 [Gene Symbol: WDR72] [Locus Tag: ] [Chromosome: 15] [Map Location: 15q21.3] [Description: WD repeat domain 72] [Gene Type: protein-coding]	GO:0070166 [Name: enamel mineralization]
25879	WDSOF1	25879 [Gene Symbol: DCAF13] [Locus Tag: ] [Chromosome: 8] [Map Location: 8q22.3] [Description: DDB1 and CUL4 associated factor 13] [Gene Type: protein-coding]	GO:0006364 [Name: rRNA processing]; GO:0016567 [Name: protein ubiquitination]; GO:0043687 [Name: post-translational protein modification]; GO:0000462 [Name: maturation of SSU-rRNA from tricistronic rRNA transcript (SSU-rRNA, 5.8S rRNA, LSU-rRNA)]
8840	WISP1	8840 [Gene Symbol: WISP1] [Locus Tag: ] [Chromosome: 8] [Map Location: 8q24.22] [Description: WNT1 inducible signaling pathway protein 1] [Gene Type: protein-coding]	GO:0007267 [Name: cell-cell signaling]; GO:0016055 [Name: Wnt signaling pathway]; GO:0007155 [Name: cell adhesion]; GO:0060548 [Name: negative regulation of cell death]; GO:0007165 [Name: signal transduction]; GO:0001558 [Name: regulation of cell growth]
7472	WNT2	7472 [Gene Symbol: WNT2] [Locus Tag: ] [Chromosome: 7] [Map Location: 7q31.2] [Description: Wnt family member 2] [Gene Type: protein-coding]	GO:0016055 [Name: Wnt signaling pathway]; GO:0030182 [Name: neuron differentiation]; GO:0045165 [Name: cell fate commitment]; GO:0060492 [Name: lung induction]; GO:0061180 [Name: mammary gland epithelium development]; GO:0001938 [Name: positive regulation of endothelial cell proliferation]; GO:0002088 [Name: lens development in camera-type eye]; GO:0010469 [Name: regulation of receptor activity];…
3437	XPG	3437 [Gene Symbol: IFIT3] [Locus Tag: ] [Chromosome: 10] [Map Location: 10q23.31] [Description: interferon induced protein with tetratricopeptide repeats 3] [Gene Type: protein-coding]	GO:0060337 [Name: type I interferon signaling pathway]; GO:0051607 [Name: defense response to virus]; GO:0008285 [Name: negative regulation of cell proliferation]; GO:0043066 [Name: negative regulation of apoptotic process]; GO:0009615 [Name: response to virus]; GO:0035457 [Name: cellular response to interferon-alpha]
55432	YOD1	55432 [Gene Symbol: YOD1] [Locus Tag: ] [Chromosome: 1] [Map Location: 1q32.1] [Description: YOD1 deubiquitinase] [Gene Type: protein-coding]	GO:0071108 [Name: protein K48-linked deubiquitination]; GO:1990167 [Name: protein K27-linked deubiquitination]; GO:0070536 [Name: protein K63-linked deubiquitination]; GO:0030968 [Name: endoplasmic reticulum unfolded protein response]; GO:0035523 [Name: protein K29-linked deubiquitination]; GO:1990168 [Name: protein K33-linked deubiquitination]; GO:0016579 [Name: protein deubiquitination]; GO:003…
7704	ZBTB16	7704 [Gene Symbol: ZBTB16] [Locus Tag: ] [Chromosome: 11] [Map Location: 11q23.2] [Description: zinc finger and BTB domain containing 16] [Gene Type: protein-coding]	GO:0008285 [Name: negative regulation of cell proliferation]; GO:0009880 [Name: embryonic pattern specification]; GO:0016567 [Name: protein ubiquitination]; GO:0043687 [Name: post-translational protein modification]; GO:0051216 [Name: cartilage development]; GO:0048856 [Name: anatomical structure development]; GO:0061036 [Name: positive regulation of cartilage development]; GO:0035116 [Name: embr…
54503	ZDHHC13	54503 [Gene Symbol: ZDHHC13] [Locus Tag: ] [Chromosome: 11] [Map Location: 11p15.1] [Description: zinc finger DHHC-type containing 13] [Gene Type: protein-coding]	GO:1903830 [Name: magnesium ion transmembrane transport]; GO:0043123 [Name: positive regulation of I-kappaB kinase/NF-kappaB signaling]
7555	Zinc finger protein 9	7555 [Gene Symbol: CNBP] [Locus Tag: ] [Chromosome: 3] [Map Location: 3q21.3] [Description: CCHC-type zinc finger nucleic acid binding protein] [Gene Type: protein-coding]	GO:0006695 [Name: cholesterol biosynthetic process]; GO:0045893 [Name: positive regulation of transcription, DNA-templated]; GO:0000122 [Name: negative regulation of transcription from RNA polymerase II promoter]; GO:0006355 [Name: regulation of transcription, DNA-templated]; GO:0008284 [Name: positive regulation of cell proliferation]; GO:0006351 [Name: transcription, DNA-templated]; GO:0045944 …
7739	ZNF185	7739 [Gene Symbol: ZNF185] [Locus Tag: ] [Chromosome: X] [Map Location: Xq28] [Description: zinc finger protein 185 with LIM domain] [Gene Type: protein-coding]	-
23528	ZNF281	23528 [Gene Symbol: ZNF281] [Locus Tag: ] [Chromosome: 1] [Map Location: 1q32.1] [Description: zinc finger protein 281] [Gene Type: protein-coding]	GO:0000122 [Name: negative regulation of transcription from RNA polymerase II promoter]; GO:0045892 [Name: negative regulation of transcription, DNA-templated]; GO:0006351 [Name: transcription, DNA-templated]; GO:0006355 [Name: regulation of transcription, DNA-templated]; GO:0048863 [Name: stem cell differentiation]; GO:0010172 [Name: embryonic body morphogenesis]; GO:0045893 [Name: positive regu…
22891	ZNF365	22891 [Gene Symbol: ZNF365] [Locus Tag: ] [Chromosome: 10] [Map Location: 10q21.2] [Description: zinc finger protein 365] [Gene Type: protein-coding]	GO:0010569 [Name: regulation of double-strand break repair via homologous recombination]; GO:0000723 [Name: telomere maintenance]; GO:0048714 [Name: positive regulation of oligodendrocyte differentiation]; GO:0010977 [Name: negative regulation of neuron projection development]; GO:0021687 [Name: cerebellar molecular layer morphogenesis]; GO:0060997 [Name: dendritic spine morphogenesis]
79088	ZNF426	79088 [Gene Symbol: ZNF426] [Locus Tag: ] [Chromosome: 19] [Map Location: 19p13.2] [Description: zinc finger protein 426] [Gene Type: protein-coding]	GO:0006351 [Name: transcription, DNA-templated]; GO:0006357 [Name: regulation of transcription from RNA polymerase II promoter]
79755	ZNF750	79755 [Gene Symbol: ZNF750] [Locus Tag: ] [Chromosome: 17] [Map Location: 17q25.3] [Description: zinc finger protein 750] [Gene Type: protein-coding]	GO:0045944 [Name: positive regulation of transcription from RNA polymerase II promoter]; GO:0006366 [Name: transcription from RNA polymerase II promoter]; GO:0030154 [Name: cell differentiation]; GO:0008544 [Name: epidermis development]
